# Supplementary material for: Secondary structures that regulate mRNA translation provide insights for ASO-mediated modulation of cardiac hypertrophy
Source: Nat Commun. 2023 Oct 3;14:6166. doi: 10.1038/s41467-023-41799-1 (PMC10547706; doi:10.1038/s41467-023-41799-1)
Supplement: Supplementary file 4 — Supplementary Data 1 [file 41467_2023_41799_MOESM4_ESM.xlsx]

## Sheet: Human mRNA 5'UTR
5'UTR Transcript ID and information	GC%	Number of AUGs	Sequence
UTR5:ENST00000641515.2|gene_type=protein_coding|gene_name=OR4F5::chr1:65418-65564(+)	40	1	CCCAGATCTCTTCAGTTTTTATGCCTCATTCTGTGAAAATTGCTGTAGTCTCTTCCAGTT
UTR5:ENST00000616016.5|gene_type=protein_coding|gene_name=SAMD11::chr1:923922-924431(+)	80.943	1	GGCGGCGGAGTCTCCCAAGTCCCCGCCGGGCGGGCGCGCGCCAGTGGACGCGGGTGCACGACTGACGCGGCCCGGGCGGCGGGGCGGGGGCTTGGGACCCCCGAGAGGGGCGGGGACTCCGCGACTCCTCGCTGCCGGGCTCGGCCTGGCGGGTGGGTCGGCGAGCCGGGCGTGGGACTGCCCCGGGCGCGGGCGCTGGTGGCCGGGGCGCGGGACTCCAGACGCCCCGGGGAGCCCCGAGGCCCTGGAACTGCGGCGCTCGGCGAGTCGATCCGGGATCGATAGCAGCTCCATGTCTCCGGCCTCTGAGGCCCCGCCGGCCGGCTGGGCAGTCCGGGGAGGCCTGGCGGGCGGCGCGTAGGCGGCGGCTGCGGGCGCCGGGGCGCACTAGCGGACGGC…
UTR5:ENST00000618323.5|gene_type=protein_coding|gene_name=SAMD11::chr1:923922-924431(+)	80.943	1	GGCGGCGGAGTCTCCCAAGTCCCCGCCGGGCGGGCGCGCGCCAGTGGACGCGGGTGCACGACTGACGCGGCCCGGGCGGCGGGGCGGGGGCTTGGGACCCCCGAGAGGGGCGGGGACTCCGCGACTCCTCGCTGCCGGGCTCGGCCTGGCGGGTGGGTCGGCGAGCCGGGCGTGGGACTGCCCCGGGCGCGGGCGCTGGTGGCCGGGGCGCGGGACTCCAGACGCCCCGGGGAGCCCCGAGGCCCTGGAACTGCGGCGCTCGGCGAGTCGATCCGGGATCGATAGCAGCTCCATGTCTCCGGCCTCTGAGGCCCCGCCGGCCGGCTGGGCAGTCCGGGGAGGCCTGGCGGGCGGCGCGTAGGCGGCGGCTGCGGGCGCCGGGGCGCACTAGCGGACGGC…
UTR5:ENST00000437963.5|gene_type=protein_coding|gene_name=SAMD11::chr1:925149-925941(+)	66.6667	0	CAGCGCTTGGGGCTCGCGGGCCGCTCCCTCCGCTCGGAAGGGAAAAGTCTGAAGACGCTT
UTR5:ENST00000342066.8|gene_type=protein_coding|gene_name=SAMD11::chr1:925730-925941(+)	66.6667	0	GCAGAGCCCAGCAGATCCCTGCGGCGTTCGCGAGGGTGGGACGGGAAGCGGGCTGGGAAGTCGGGCCGAGGGAAAAGTCTGAAGACGCTT
UTR5:ENST00000327044.7|gene_type=protein_coding|gene_name=NOC2L::chr1:959240-959256(-)	62.5	0	GCTTCGGGTTGGTGTC
UTR5:ENST00000338591.8|gene_type=protein_coding|gene_name=KLHL17::chr1:960583-960693(+)	74.5455	0	GGGAGTGAGCGACACAGAGCGGGCCGCCACCGCCGAGCAGCCCTCCGGCAGTCTCCGCGTCCGTTAAGCCCGCGGGTCCTCCGCGAATCGGCGGTGGGTCCGGCAGCCGA
UTR5:ENST00000379410.8|gene_type=protein_coding|gene_name=PLEKHN1::chr1:966481-966531(+)	64	0	AGGAGGCTGTGGACAGGGACCCAGACTTGCCGACCTGTACGACTCTGGCC
UTR5:ENST00000379407.7|gene_type=protein_coding|gene_name=PLEKHN1::chr1:966501-966531(+)	63.3333	0	CCAGACTTGCCGACCTGTACGACTCTGGCC
UTR5:ENST00000379409.6|gene_type=protein_coding|gene_name=PLEKHN1::chr1:966501-966531(+)	63.3333	0	CCAGACTTGCCGACCTGTACGACTCTGGCC
UTR5:ENST00000433179.4|gene_type=protein_coding|gene_name=PERM1::chr1:981029-982093(-)	70.5202	4	AGACGCCCAGCTCGGCCGCCGGGACCCAGGGCATGGATGGAGCCCCGAGGCGGTGGGAGCTCCCAGGTCTCGTGGGGCAGGGGCGGCATGTGCAGGGTGGTGCCCGGGGCCTGAACCCATGAAGACCCCACCGGACCCATTCTGCTACCCTCCAGTGCCTCTGCTGACTCCAC
UTR5:ENST00000694917.1|gene_type=protein_coding|gene_name=PERM1::chr1:981029-982117(-)	71.831	1	ATGCCGACCCAGGACGGGCAGCTCAGACGCCCAGCTCGGCCGCCGGGACCCAGTGCCTCTGCTGACTCCAC
UTR5:ENST00000341290.6|gene_type=protein_coding|gene_name=PERM1::chr1:981166-982093(-)	77.7778	1	AGACGCCCAGCTCGGCCGCCGGGACCCAGGGCATGG
UTR5:ENST00000304952.11|gene_type=protein_coding|gene_name=HES4::chr1:999973-1000097(-)	83.871	0	GCGGGCCTGGAGCCGGGATCCGCCCTAGGGGCTCGGATCGCCGCGCGCTCGCCGCTCGCCCGCCAGCCCGCCCGTGGTCCGTGGCGGCGCGCTCCACCCGGCACGGGGAGGCGCGGGGCGCACC
UTR5:ENST00000428771.6|gene_type=protein_coding|gene_name=HES4::chr1:999973-1000172(-)	77.3869	1	GGGAAAGAATGCGGAGCCGGGTTCACACACCCCGCGGCGGCGAGGCCTTAAATAGGGAAACGGCCTGAGGCGCGCGCGGGCCTGGAGCCGGGATCCGCCCTAGGGGCTCGGATCGCCGCGCGCTCGCCGCTCGCCCGCCAGCCCGCCCGTGGTCCGTGGCGGCGCGCTCCACCCGGCACGGGGAGGCGCGGGGCGCACC
UTR5:ENST00000484667.2|gene_type=protein_coding|gene_name=HES4::chr1:999973-999981(-)	87.5	0	GGCGCACC
UTR5:ENST00000624697.4|gene_type=protein_coding|gene_name=ISG15::chr1:1001137-1014004(+)	61.753	3	CGGCCTCACGCGTCCGTGCAGCGGAGGCTTCCTGAGCCCCCTGGAGAGCCTGGCCTGGGCCCGGGTGTGGAGACCCTCCCGGGCTTTCAATCCGGGCAGGAGGCAGATGGCAGACTCAGCAGTCACGTAAGAGAACCGAATTAGGAATCGCTTAATTCTGAAAGTCTGGTGAGAAGACACGGCGAGAATCGGGGTCCAGCACAGATGATGGCGACAGCGGAGAAGGGAAGGGCTGGGACCTGACGGTGAAG
UTR5:ENST00000624652.1|gene_type=protein_coding|gene_name=ISG15::chr1:1001144-1014004(+)	62.8319	3	ACGCGTCCGTGCAGCGGAGGCTTCCTGAGCCCCCTGGAGAGCCTGGCCTGGGCCCGGGTGTGGAGACCCTCCCGGGCTTTCAATCCGGGCAGGAGGCAGATGGCAGACTCAGCAGTCACGAATCGCTTAATTCTGAAAGTCTGGTGAGAAGACACGGCGAGAATCGGGGTCCAGCACAGATGATGGCGACAGCGGAGAAGGGAAGGGCTGGGACCTGACGGTGAAG
UTR5:ENST00000649529.1|gene_type=protein_coding|gene_name=ISG15::chr1:1013496-1013573(+)	64.9351	0	GGCGGCTGAGAGGCAGCGAACTCATCTTTGCCAGTACAGGAGCTTGTGCCGTGGCCCACAGCCCACAGCCCACAGCC
UTR5:ENST00000379370.7|gene_type=protein_coding|gene_name=AGRN::chr1:1020119-1020172(+)	84.9057	0	AGTCCCGTCCCCGGCGCGGCCCGCGCGCTCCTCCGCCGCCTCTCGCCTGCGCC
UTR5:ENST00000620552.4|gene_type=protein_coding|gene_name=AGRN::chr1:1020122-1022413(+)	69.3966	3	CCCGTCCCCGGCGCGGCCCGCGCGCTCCTCCGCCGCCTCTCGCCTGCGCCATGGCCGGCCGGTCCCACCCGGGCCCGCTGCGGCCGCTGCTGCCGCTCCTTGTGGTGGCCGCGTGCGTCCTGCCCGGAGCCGGCGGGACATGCCCGGAGCGCGCGCTGGAGCGGCGCGAGGAGGAGGCGAACGTGGTGCTCACCGGGACGGTGGAGGAGATCCTCAACGTGGACCCGGTGCAGCACACGTACTCCTGCAAGGTTCGGGTCTGGCGGTACTTGAAGGGCAAAGACCTGGTGGCCCGGGAGAGCCTGCTGGACGGCGGCAACAAGGTGGTGATCAGCGGCTTTGGAGACCCCCTCATCTGTGACAACCAGGTGTCCACTGGGGACACCAGGATCTTCTTTG…
UTR5:ENST00000651234.1|gene_type=protein_coding|gene_name=AGRN::chr1:1034105-1034555(+)	73.5556	2	TGCCCGCTCCTATCGCCGCTTCCGCCTCTGCCGGGGACGGGGACAGCAGACCCTCGGCGCCCGGCCCCCGCGCACCTGCCGCGCGCACCGCCTCTCCGGCCTGCGCGGCTCCGGGGGCTCCGGGAAGACCGAGCGCTGGCGGCCAGCCCGGGGAGGCTGTGGGCAGCAGGGGTGGCTGCGGGCTCCCAGTCCCTCCTCCGCCTACCTCGGAGCCCACATTTGGGATTTCTACTCCGGGAGAATTCTGCCCTCCTCCCACGATGAGCCTGGAGGACTGGAGCCGGGACCTGGCACCCCCAGGGCTGTGACTGGGTGAACTCTGAGGGCACAGCTGCTGTCCGCCGCCCCAGGGGTCCCAGGATGGGGCGAGCAGCCCTGAAGAGGCCCAAGGGCACCCCG…
UTR5:ENST00000652369.1|gene_type=protein_coding|gene_name=AGRN::chr1:1034105-1034555(+)	73.5556	2	TGCCCGCTCCTATCGCCGCTTCCGCCTCTGCCGGGGACGGGGACAGCAGACCCTCGGCGCCCGGCCCCCGCGCACCTGCCGCGCGCACCGCCTCTCCGGCCTGCGCGGCTCCGGGGGCTCCGGGAAGACCGAGCGCTGGCGGCCAGCCCGGGGAGGCTGTGGGCAGCAGGGGTGGCTGCGGGCTCCCAGTCCCTCCTCCGCCTACCTCGGAGCCCACATTTGGGATTTCTACTCCGGGAGAATTCTGCCCTCCTCCCACGATGAGCCTGGAGGACTGGAGCCGGGACCTGGCACCCCCAGGGCTGTGACTGGGTGAACTCTGAGGGCACAGCTGCTGTCCGCCGCCCCAGGGGTCCCAGGATGGGGCGAGCAGCCCTGAAGAGGCCCAAGGGCACCCCG…
UTR5:ENST00000453464.3|gene_type=protein_coding|gene_name=RNF223::chr1:1072566-1074306(-)	69.6667	0	GCAACTCACACCTGCCTCAGACCAGAGCTCTGTGCGGGTGACGGCGCACGCATTCCTTGTGTCCCCGCCTGTCTTGGACAGAGCAGAAGCCACACCTGCCAGACCAGTGCCACCGGGACAGCTGCTGGTGGCCGGCCCCGGGGAGGGATACCTGCTGGGTGAAGCACAGGCCGGGCCGGGCCCGGAGAAGAGGAAGCAGACACTGCCACGGCAGGGCAGCCCAGGGCCTTGGAGCCCAACCGTGGCCGGCGAGGAGGACCACGCCCAGGCCCGCTGACCCCCGGCCACCAGCTCAGAGAC
UTR5:ENST00000379319.5|gene_type=protein_coding|gene_name=C1orf159::chr1:1091543-1106127(-)	53.4202	3	GGTAGAGGGATCAAGTTGTCTTCAATTTTATCTCCTCTGCTGACTTTTTAGTTCTGCCTCTTTGTGTTGTTTTTTAAGTGGTTCCTCTGGAGATTAAATGTACTTCACAGAACCTCAGCGAGCGGACTCCAGTTATATTCCGTGCTCTTGTCGGCACGCATTTCACTTCTAGGACTGGGCCGGGGTCTGCAGGGCTCAGCTGAGCCCATGAGCTCCCAGAGCTAACCCCTGAACACCCAGGCGGGCAAAGGGCTGATGTCGGTAGTCCCCATCCTGGAGGGGCAGGCTCTGCGCATCTGCTCCTGGC
UTR5:ENST00000379320.5|gene_type=protein_coding|gene_name=C1orf159::chr1:1091543-1092174(-)	65.9271	3	GCACCGTAGGCCACGGCCCACCTGGGTTGCCCTCGCGTGACCACGGCCTCACCTGCTGTCTTCATCTGCAGGACTGGGCCGGGGTCTGCAGGGCTCAGCTGAGCCCATGAGCTCCCAGAGCTAACCCCTGAACACCCAGGCGGGCAAAGGGCTGATGTCGGTAGTCCCCATCCTGGAGGGGCAGGTAAGGCCCTGCCTACACCTCGCCCCACCCGTGCCTCCAAAGGCCCCAAGCCTTCACTCTTTCACCCCACCTCCATTTGGCTCCACCTTCCCTGTCGTGGCCCTGCACCCCTGCCACGGCCCTGCCCCATCTCCATTTAACTCAGTCATCTGCCGCGGCCCCGCCCCACCCCATCTCCATTTGGCCCCACCCTCCCTGCCACAGCCCCGCCCACT…
UTR5:ENST00000379325.7|gene_type=protein_coding|gene_name=C1orf159::chr1:1091543-1116095(-)	67.2515	2	CGGGGTGTACGAAAGAGAAACCCGGAGGGCGCCGGGGACTGGGCCGGGGTCTGCAGGGCTCAGCTGAGCCCATGAGCTCCCAGAGCTAACCCCTGAACACCCAGGCGGGCAAAGGGCTGATGTCGGTAGTCCCCATCCTGGAGGGGCAGGCTCTGCGCATCTGCTCCTGGC
UTR5:ENST00000379339.5|gene_type=protein_coding|gene_name=C1orf159::chr1:1091543-1116081(-)	62.5592	2	GAGAAACCCGGAGGGCGCCGGGTATTACCAGGGTGTGCAGAGAAGGCAGAGCTGCGTCTTCCTCTTTTATTTTTCCGACTGGGCCGGGGTCTGCAGGGCTCAGCTGAGCCCATGAGCTCCCAGAGCTAACCCCTGAACACCCAGGCGGGCAAAGGGCTGATGTCGGTAGTCCCCATCCTGGAGGGGCAGGCTCTGCGCATCTGCTCCTGGC
UTR5:ENST00000421241.7|gene_type=protein_coding|gene_name=C1orf159::chr1:1091543-1116089(-)	66.6667	2	GTACGAAAGAGAAACCCGGAGGGCGCCGGGGACTGGGCCGGGGTCTGCAGGGCTCAGCTGAGCCCATGAGCTCCCAGAGCTAACCCCTGAACACCCAGGCGGGCAAAGGGCTGATGTCGGTAGTCCCCATCCTGGAGGGGCAGGCTCTGCGCATCTGCTCCTGGC
UTR5:ENST00000427787.5|gene_type=protein_coding|gene_name=C1orf159::chr1:1091543-1092813(-)	66.3185	5	GAGTCCTCCGGCAGGCTCACACCTGGGCAGCCTGGTCAGTTTGTGAGGCCATGACCTGAATCCAGCATGGAATGGGTGACAGAGTGGACCGTCCCTGTGCGGAGAGTGGACCGTCCCTGTGCAGAGACTGGAGCTGTGTCCTCCAGGGCCTCCGTCTCCCTGCTGCTCACAGCCCTTGTCCCAGGACCCCGGCCTAGGCCCATCAAGAGGAGCCCCACAGGCCTGGCTGGGCCTCAGCCCCCCTCGGGGACTGGGCCGGGGTCTGCAGGGCTCAGCTGAGCCCATGAGCTCCCAGAGCTAACCCCTGAACACCCAGGCGGGCAAAGGGCTGATGTCGGTAGTCCCCATCCTGGAGGGGCAGGCTCTGCGCATCTGCTCCTGGC
UTR5:ENST00000434641.5|gene_type=protein_coding|gene_name=C1orf159::chr1:1091543-1116095(-)	67.2515	2	CGGGGTGTACGAAAGAGAAACCCGGAGGGCGCCGGGGACTGGGCCGGGGTCTGCAGGGCTCAGCTGAGCCCATGAGCTCCCAGAGCTAACCCCTGAACACCCAGGCGGGCAAAGGGCTGATGTCGGTAGTCCCCATCCTGGAGGGGCAGGCTCTGCGCATCTGCTCCTGGC
UTR5:ENST00000442117.5|gene_type=protein_coding|gene_name=C1orf159::chr1:1091543-1092813(-)	66.3185	5	GAGTCCTCCGGCAGGCTCACACCTGGGCAGCCTGGTCAGTTTGTGAGGCCATGACCTGAATCCAGCATGGAATGGGTGACAGAGTGGACCGTCCCTGTGCGGAGAGTGGACCGTCCCTGTGCAGAGACTGGAGCTGTGTCCTCCAGGGCCTCCGTCTCCCTGCTGCTCACAGCCCTTGTCCCAGGACCCCGGCCTAGGCCCATCAAGAGGAGCCCCACAGGCCTGGCTGGGCCTCAGCCCCCCTCGGGGACTGGGCCGGGGTCTGCAGGGCTCAGCTGAGCCCATGAGCTCCCAGAGCTAACCCCTGAACACCCAGGCGGGCAAAGGGCTGATGTCGGTAGTCCCCATCCTGGAGGGGCAGGCTCTGCGCATCTGCTCCTGGC
UTR5:ENST00000462097.5|gene_type=protein_coding|gene_name=C1orf159::chr1:1091543-1116356(-)	65.5894	6	GAATCCGGGGGAATGTAGTCCCTCCGTGTCAGGGACCCGAGACATGCGCTGGTTCTTCTAGGACTACATTTCCCAGGGCGCTTCGCGCCCCGCCCCGGCGCCCCACCCACGGCCGCGCGCGATGGTACCACCAGGCGAGGGCGGCTCTCGCGCGGGCCGCCGGGAGTTGTAGTTTTCTTTGGGAGCTGCGGGGCCTGGCGCCGGGGCCGGGGCGGAAGAAAGACTACAAGTCCCAGGGGGCGCGGCGCCACCGCCTGAGGGCGGGGTGTACGAAAGAGAAACCCGGAGGGCGCCGGGTGGTTCCTCTGGAGATTAAATGTACTTCACAGAACCTCAGCGAGCGGACTCCAGTTATATTCCGTGCTCTTGTCGGCACGCATTTCACTTCTAGGACTGGGC…
UTR5:ENST00000467751.5|gene_type=protein_coding|gene_name=C1orf159::chr1:1091543-1116089(-)	66.6667	2	GTACGAAAGAGAAACCCGGAGGGCGCCGGGGACTGGGCCGGGGTCTGCAGGGCTCAGCTGAGCCCATGAGCTCCCAGAGCTAACCCCTGAACACCCAGGCGGGCAAAGGGCTGATGTCGGTAGTCCCCATCCTGGAGGGGCAGGCTCTGCGCATCTGCTCCTGGC
UTR5:ENST00000475119.5|gene_type=protein_coding|gene_name=C1orf159::chr1:1091543-1116361(-)	69.0229	6	GCGAGGAATCCGGGGGAATGTAGTCCCTCCGTGTCAGGGACCCGAGACATGCGCTGGTTCTTCTAGGACTACATTTCCCAGGGCGCTTCGCGCCCCGCCCCGGCGCCCCACCCACGGCCGCGCGCGATGGTACCACCAGGCGAGGGCGGCTCTCGCGCGGGCCGCCGGGAGTTGTAGTTTTCTTTGGGAGCTGCGGGGCCTGGCGCCGGGGCCGGGGCGGAAGAAAGACTACAAGTCCCAGGGGGCGCGGCGCCACCGCCTGAGGGCGGGGTGTACGAAAGAGAAACCCGGAGGGCGCCGGGGACTGGGCCGGGGTCTGCAGGGCTCAGCTGAGCCCATGAGCTCCCAGAGCTAACCCCTGAACACCCAGGCGGGCAAAGGGCTGATGTCGGTAGTCCC…
UTR5:ENST00000477196.5|gene_type=protein_coding|gene_name=C1orf159::chr1:1091543-1116089(-)	66.6667	2	GTACGAAAGAGAAACCCGGAGGGCGCCGGGGACTGGGCCGGGGTCTGCAGGGCTCAGCTGAGCCCATGAGCTCCCAGAGCTAACCCCTGAACACCCAGGCGGGCAAAGGGCTGATGTCGGTAGTCCCCATCCTGGAGGGGCAGGCTCTGCGCATCTGCTCCTGGC
UTR5:ENST00000480643.1|gene_type=protein_coding|gene_name=C1orf159::chr1:1091543-1116089(-)	62.8037	6	GTACGAAAGAGAAACCCGGAGGGCGCCGGGTATTACCAGGGTGTGCAGAGAAGGCAGAGCTGCGTCTTCCTCTTTTATTTTTCCGTGCTCTGAGTGCGGGGCCCGCCGAGCCTGCACCCACCCAGAACTCACGCTGCATGCAGCCCCGGTTCCCGCCTGCAGCTCTCCCTCCACACCTCCCTGCAAGCAGAGGGAGCCGGCTCCGGCCTCGGCCAGCCCAGAGAGGGGCTCCCACAGTGCAGCGGTGGGCTGGAGGGCTCCTCAAGTGTGGCCAGCGTGGATGCTGAGGCCCAGGAGGTGCTGAGATGGTTCCTCTGGAGATTAAATGTACTTCACAGAACCTCAGCGAGCGGACTCCAGTTATATTCCGTGCTCTTGTCGGCACGCATTTCACTTCTA…
UTR5:ENST00000379289.6|gene_type=protein_coding|gene_name=TTLL10::chr1:1173879-1179215(+)	63.8418	1	ACTGTTGTTTCCTGGCCCAGGCTCCCAGGACCTTGTGGGCTGGGCAGCGGCCTCCGGCCGGGAGGCACCAGCTCTTCGAACAATGTTTAAAAGTCTCTTCTGTTCATCCTACCGGGGTGCCGTCTCCTGCCGGTCTTTTCATCTCACCAGGGCCCTCGCCCGGGCACCCCCCGGCCA
UTR5:ENST00000379290.6|gene_type=protein_coding|gene_name=TTLL10::chr1:1173879-1179215(+)	63.2653	1	ACTGTTGTTTCCTGGCCCAGGCTCCCAGGACCTTGTGGGCTGGGCAGGTCGTGCGTCCTTTGACAGCGGCCTCCGGCCGGGAGGCACCAGCTCTTCGAACAATGTTTAAAAGTCTCTTCTGTTCATCCTACCGGGGTGCCGTCTCCTGCCGGTCTTTTCATCTCACCAGGGCCCTCGCCCGGGCACCCCCCGGCCA
UTR5:ENST00000673999.1|gene_type=protein_coding|gene_name=TTLL10::chr1:1173897-1179215(+)	64.4737	1	AGGCTCCCAGGACCTTGTGGGCTGGGCAGGTCTGCCTCCGCAGAGCAAGTCCTGGACGGACGGCTGCTTGAGCCCACAGGTCGTGCGTCCTTTGACAGCGGCCTCCGGCCGGGAGGCACCAGCTCTTCGAACAATGTTTAAAAGTCTCTTCTGTTCATCCTACCGGGGTGCCGTCTCCTGCCGGTCTTTTCATCTCACCAGGGCCCTCGCCCGGGCACCCCCCGGCCA
UTR5:ENST00000379288.3|gene_type=protein_coding|gene_name=TTLL10::chr1:1179696-1180053(+)	73.4463	1	ACAGCCCGGCCCCTGCCCTGCACCAGGCCACTGCCCTGTTGGTGAGGAGGGTCGGAGGGGCGACCTCCCTGCCCCCTGCTCCAAGCTCCCCACCCCCACCTGGAACCTGCCGGCAGGAAGCCTGGCCCTGGAGGGTGGTCACGGCCCCTCCCCAGATGCCCGGCCCACGAGAGGCCA
UTR5:ENST00000486728.5|gene_type=protein_coding|gene_name=TNFRSF18::chr1:1205463-1205680(-)	67.2811	1	ATGGCCCCAGGAGAAAGAGACAGCTGGATAAACCCAGGGTCCAGACTCCCAGCCAGGAGCCCTCTGCTCCCTGGAGCCAACTGTGGGTGGAGAACGGACAACCTCACTCCCCTGGAGGGCCGAGGGGAGGCCTGGGGAGGAGGGGGCCTCAGCCCAGCTGCTGGGGGGCTGGCCTGTCTCCTGCCCAGGCGAGGAGTGCTGTTCCGAGTGGGACTGC
UTR5:ENST00000379268.7|gene_type=protein_coding|gene_name=TNFRSF18::chr1:1206571-1206592(-)	61.9048	0	GTGGGCTCTTGAAACCCGAGC
UTR5:ENST00000379236.4|gene_type=protein_coding|gene_name=TNFRSF4::chr1:1214127-1214153(-)	61.5385	0	AGACTCTGGCGACAGCAGAGACGAGG
UTR5:ENST00000263741.12|gene_type=protein_coding|gene_name=SDF4::chr1:1228772-1232031(-)	71.6561	2	GGCGTCCCCTCCGTGAGGTCGCGCCCGTTCGCACCGCCCCCGCCCGCAAGAAAGATGGCAGTGGCCTGATCCGGGCCCGTTGGCGGCGTCACTGACGCTTCGCTCCGGTCCTCGGATCCCGAGCGCGGGGAGGCAGACCGACTGTGAGCTGCTTGTCCCCATCCTGCGGCCGTCCTGGGGACACAGAGCCCTCCGTGGTGCCCGGGGATTGGATTGGAGCCAGGACCTCACTTCCTCCTCTGCCCCTGCCCCTGCCCCTCCCAGCACCTGGCCCACACCCTGCAGCCCGCCCCATGGTCTGGCCCTGGGTGGCG
UTR5:ENST00000360001.12|gene_type=protein_coding|gene_name=SDF4::chr1:1228772-1232001(-)	71.1268	2	GCACCGCCCCCGCCCGCAAGAAAGATGGCAGTGGCCTGATCCGGGCCCGTTGGCGGCGTCACTGACGCTTCGCTCCGGTCCTCGGATCCCGAGCGCGGGGAGGCAGACCGACTGTGAGCTGCTTGTCCCCATCCTGCGGCCGTCCTGGGGACACAGAGCCCTCCGTGGTGCCCGGGGATTGGATTGGAGCCAGGACCTCACTTCCTCCTCTGCCCCTGCCCCTGCCCCTCCCAGCACCTGGCCCACACCCTGCAGCCCGCCCCATGGTCTGGCCCTGGGTGGCG
UTR5:ENST00000465727.5|gene_type=protein_coding|gene_name=SDF4::chr1:1228793-1232031(-)	71.6724	1	GGCGTCCCCTCCGTGAGGTCGCGCCCGTTCGCACCGCCCCCGCCCGCAAGAAAGATGGCAGTGGCCTGATCCGGGCCCGTTGGCGGCGTCACTGACGCTTCGCTCCGGTCCTCGGATCCCGAGCGCGGGGAGGCAGACCGACTGTGAGCTGCTTGTCCCCATCCTGCGGCCGTCCTGGGGACACAGAGCCCTCCGTGGTGCCCGGGGATTGGATTGGAGCCAGGACCTCACTTCCTCCTCTGCCCCTGCCCCTGCCCCTCCCAGCACCTGGCCCACACCCTGCAGCCCGCCCC
UTR5:ENST00000660930.1|gene_type=protein_coding|gene_name=SDF4::chr1:1228793-1232067(-)	72.0365	2	GCGACCGCTTCCGCCCGGAGGAGAGATGGTGGCGCCGGCGTCCCCTCCGTGAGGTCGCGCCCGTTCGCACCGCCCCCGCCCGCAAGAAAGATGGCAGTGGCCTGATCCGGGCCCGTTGGCGGCGTCACTGACGCTTCGCTCCGGTCCTCGGATCCCGAGCGCGGGGAGGCAGACCGACTGTGAGCTGCTTGTCCCCATCCTGCGGCCGTCCTGGGGACACAGAGCCCTCCGTGGTGCCCGGGGATTGGATTGGAGCCAGGACCTCACTTCCTCCTCTGCCCCTGCCCCTGCCCCTCCCAGCACCTGGCCCACACCCTGCAGCCCGCCCC
UTR5:ENST00000379198.5|gene_type=protein_coding|gene_name=B3GALT6::chr1:1232236-1232278(+)	88.0952	0	ACTCGCGAGTCCGGCCTGGGCCGCCGGCCCGGCGCGGGCGCC
UTR5:ENST00000330388.2|gene_type=protein_coding|gene_name=C1QTNF12::chr1:1246690-1246722(-)	81.25	0	CTCGCCGCGCTGAGCCGCCTCGGGACGGAGCC
UTR5:ENST00000509720.5|gene_type=protein_coding|gene_name=UBE2J2::chr1:1257042-1273827(-)	69.4158	3	GAGGCTGAGGCGGCGGCGGCGGCGCTGCGGCGGGTTCGGTGGGCCCAATCCCGGGGCGGTGCGGCTGTTTCGGGCGCGGGCCCCGCTTTTCCGCACCCTGCTCCGGCCTCGACTACGGCGAGCCTGAGCGCGGCGGCGGCCCACGCGCAGCGACAGGGAGAGGCACTATGTCGTCCGAGGCCCAGAGATGACCCCTTATGAAGGCTGTGTCTTTCTATCACGGATTTCCACCCGGACACGTGGAACCCGGCCTGGTCTGTCTCCACCATCCTGACTGGGCTCCTGAGCTTC
UTR5:ENST00000347370.6|gene_type=protein_coding|gene_name=UBE2J2::chr1:1263361-1273854(-)	69.4093	3	GGTTCCGCCCCGCGAGCGGCCATCTTGGAGGCTGAGGCGGCGGCGGCGGCGCTGCGGCGGGTTCGGTGGGCCCAATCCCGGGGCGGTGCGGCTGTTTCGGGCGCGGGCCCCGCTTTTCCGCACCCTGCTCCGGCCTCGACTACGGCGAGCCTGAGCGCGGCGGCGGCCCACGCGCAGCGACAGGGAGAGATGAGCAGCACCAGCAGTAAGAGGGCTCCGACCACGGCAACCCAGAGGCTGAAGCAGGACTACCTTCGCATTAAGAAAGACCCGGTGCCTTACATCTGTGCCGAGCCCCTCCCTTCGAATATTCTCGAGTGGTAAGGCTCCGCGCCACTGATCGCCCTGCGCTGACTGTCGCTGCCACGCAGGCCTCTGCCGGCCCCTGCTGGGCGAGCC…
UTR5:ENST00000400929.6|gene_type=protein_coding|gene_name=UBE2J2::chr1:1263361-1273855(-)	75.814	1	TGGTTCCGCCCCGCGAGCGGCCATCTTGGAGGCTGAGGCGGCGGCGGCGGCGCTGCGGCGGGTTCGGTGGGCCCAATCCCGGGGCGGTGCGGCTGTTTCGGGCGCGGGCCCCGCTTTTCCGCACCCTGCTCCGGCCTCGACTACGGCGAGCCTGAGCGCGGCGGCGGCCCACGCGCAGCGACAGGGAGAGGCACTATGTCGTCCGAGGCCCAGAG
UTR5:ENST00000502382.1|gene_type=protein_coding|gene_name=UBE2J2::chr1:1271509-1273854(-)	67.1924	2	GGTTCCGCCCCGCGAGCGGCCATCTTGGAGGCTGAGGCGGCGGCGGCGGCGCTGCGGCGGGTTCGGTGGGCCCAATCCCGGGGCGGTGCGGCTGTTTCGGGCGCGGGCCCCGCTTTTCCGCACCCTGCTCCGGCCTCGACTACGGCGAGCCTGAGCGCGGCGGCGGCCCACGCGCAGCGACAGGGAGAGAATTGGGGGAAATAGCCCCCTGGCCTCCTGGGGGACGTGAGAATGCTGTTCTGTGTGAAGCTCAGGAAGAGTGGCTGGGGAAACAGCAGTTGAATCGTGAACATGATTTTAAAAGCCTCTCCAAGCAG
UTR5:ENST00000488418.2|gene_type=protein_coding|gene_name=UBE2J2::chr1:1272852-1273471(-)	64.4588	1	CGGGTCAGGGTCATGTCGGGGACTTGACCACTCGGCCGGGTTTCCCGTCAGCTGGGACACTTGCAGCTGCCCCAGGACGGGCAGCCTCGATCCTGGTTCGTCAGTGGATCACGGGAGTCTGTGTCGGGGGAGGGCTGCCGTCGAGCCCGCCGTCGCCTCGCCCCTGAACTGTTAGACTCCAGACTGCCCCGTAAACCCCGAGAGAAACGAGCGTGCCCGGGACTGTGCTTAGGGCCAGCGTTTCTGGGAAACCCGGGCGGTGACAGTGGGAGACCACCGCCGGCCGGCGAGTGAGACACGAGCCCGGAACAAGTCTCTAAGCGGCGCCGGGCCTCGCCATCCACACCTGCCAGTTCCCTGCATCCTTTCAGCCCCTGGCCAGGTGTCACCTCCTGGCGT…
UTR5:ENST00000435198.5|gene_type=protein_coding|gene_name=UBE2J2::chr1:1273376-1273844(-)	77.1368	1	CGCGAGCGGCCATCTTGGAGGCTGAGGCGGCGGCGGCGGCGCTGCGGCGGGTTCGGTGGGCCCAATCCCGGGGCGGTGCGGCTGTTTCGGGCGCGGGCCCCGCTTTTCCGCACCCTGCTCCGGCCTCGACTACGGCGAGCCTGAGCGCGGCGGCGGCCCACGCGCAGCGACAGGGAGAGGTGAGCGCGCTCGCAGGCCTGCGCCGGGTCCTCGGGCCCGCTCGTCCCCCCTGCCGGAGCCGGCCACAGCGGCGGCCCGGGGCTGCTGGGGACCCTGCGCGACGCTTCTCCGTTCGCGCCCGCCGCCCGCGGGGCCCCGGCCCGAGCCTGCCTGCGCGGAACCCGAGGTCGGTTACGGCGGGCTCCCGGAGCTCCGGGTCAGGGTCATGTCGGGGACTTG…
UTR5:ENST00000360466.6|gene_type=protein_coding|gene_name=UBE2J2::chr1:1273498-1273726(-)	81.1404	0	TCCGGCCTCGACTACGGCGAGCCTGAGCGCGGCGGCGGCCCACGCGCAGCGACAGGGAGAGGTGAGCGCGCTCGCAGGCCTGCGCCGGGTCCTCGGGCCCGCTCGTCCCCCCTGCCGGAGCCGGCCACAGCGGCGGCCCGGGGCTGCTGGGGACCCTGCGCGACGCTTCTCCGTTCGCGCCCGCCGCCCGCGGGGCCCCGGCCCGAGCCTGCCTGCGCGGAACCCGAG
UTR5:ENST00000422076.5|gene_type=protein_coding|gene_name=UBE2J2::chr1:1273498-1273837(-)	79.941	0	GGCCATCTTGGAGGCTGAGGCGGCGGCGGCGGCGCTGCGGCGGGTTCGGTGGGCCCAATCCCGGGGCGGTGCGGCTGTTTCGGGCGCGGGCCCCGCTTTTCCGCACCCTGCTCCGGCCTCGACTACGGCGAGCCTGAGCGCGGCGGCGGCCCACGCGCAGCGACAGGGAGAGGTGAGCGCGCTCGCAGGCCTGCGCCGGGTCCTCGGGCCCGCTCGTCCCCCCTGCCGGAGCCGGCCACAGCGGCGGCCCGGGGCTGCTGGGGACCCTGCGCGACGCTTCTCCGTTCGCGCCCGCCGCCCGCGGGGCCCCGGCCCGAGCCTGCCTGCGCGGAACCCGAG
UTR5:ENST00000349431.11|gene_type=protein_coding|gene_name=UBE2J2::chr1:1273665-1273854(-)	77.7778	0	GGTTCCGCCCCGCGAGCGGCCATCTTGGAGGCTGAGGCGGCGGCGGCGGCGCTGCGGCGGGTTCGGTGGGCCCAATCCCGGGGCGGTGCGGCTGTTTCGGGCGCGGGCCCCGCTTTTCCGCACCCTGCTCCGGCCTCGACTACGGCGAGCCTGAGCGCGGCGGCGGCCCACGCGCAGCGACAGGGAGAG
UTR5:ENST00000400930.8|gene_type=protein_coding|gene_name=UBE2J2::chr1:1273665-1273833(-)	76.7857	0	ATCTTGGAGGCTGAGGCGGCGGCGGCGGCGCTGCGGCGGGTTCGGTGGGCCCAATCCCGGGGCGGTGCGGCTGTTTCGGGCGCGGGCCCCGCTTTTCCGCACCCTGCTCCGGCCTCGACTACGGCGAGCCTGAGCGCGGCGGCGGCCCACGCGCAGCGACAGGGAGAG
UTR5:ENST00000450390.6|gene_type=protein_coding|gene_name=UBE2J2::chr1:1273665-1273853(-)	77.6596	0	GTTCCGCCCCGCGAGCGGCCATCTTGGAGGCTGAGGCGGCGGCGGCGGCGCTGCGGCGGGTTCGGTGGGCCCAATCCCGGGGCGGTGCGGCTGTTTCGGGCGCGGGCCCCGCTTTTCCGCACCCTGCTCCGGCCTCGACTACGGCGAGCCTGAGCGCGGCGGCGGCCCACGCGCAGCGACAGGGAGAG
UTR5:ENST00000464036.5|gene_type=protein_coding|gene_name=UBE2J2::chr1:1273665-1273864(-)	76.3819	0	AAGCTAGGCTGGTTCCGCCCCGCGAGCGGCCATCTTGGAGGCTGAGGCGGCGGCGGCGGCGCTGCGGCGGGTTCGGTGGGCCCAATCCCGGGGCGGTGCGGCTGTTTCGGGCGCGGGCCCCGCTTTTCCGCACCCTGCTCCGGCCTCGACTACGGCGAGCCTGAGCGCGGCGGCGGCCCACGCGCAGCGACAGGGAGAG
UTR5:ENST00000466752.5|gene_type=protein_coding|gene_name=UBE2J2::chr1:1273665-1273815(-)	78.6667	0	GCGGCGGCGGCGCTGCGGCGGGTTCGGTGGGCCCAATCCCGGGGCGGTGCGGCTGTTTCGGGCGCGGGCCCCGCTTTTCCGCACCCTGCTCCGGCCTCGACTACGGCGAGCCTGAGCGCGGCGGCGGCCCACGCGCAGCGACAGGGAGAG
UTR5:ENST00000473215.5|gene_type=protein_coding|gene_name=UBE2J2::chr1:1273665-1273849(-)	78.2609	0	CGCCCCGCGAGCGGCCATCTTGGAGGCTGAGGCGGCGGCGGCGGCGCTGCGGCGGGTTCGGTGGGCCCAATCCCGGGGCGGTGCGGCTGTTTCGGGCGCGGGCCCCGCTTTTCCGCACCCTGCTCCGGCCTCGACTACGGCGAGCCTGAGCGCGGCGGCGGCCCACGCGCAGCGACAGGGAGAG
UTR5:ENST00000477894.5|gene_type=protein_coding|gene_name=UBE2J2::chr1:1273665-1273854(-)	77.7778	0	GGTTCCGCCCCGCGAGCGGCCATCTTGGAGGCTGAGGCGGCGGCGGCGGCGCTGCGGCGGGTTCGGTGGGCCCAATCCCGGGGCGGTGCGGCTGTTTCGGGCGCGGGCCCCGCTTTTCCGCACCCTGCTCCGGCCTCGACTACGGCGAGCCTGAGCGCGGCGGCGGCCCACGCGCAGCGACAGGGAGAG
UTR5:ENST00000503294.5|gene_type=protein_coding|gene_name=UBE2J2::chr1:1273665-1273833(-)	76.7857	0	ATCTTGGAGGCTGAGGCGGCGGCGGCGGCGCTGCGGCGGGTTCGGTGGGCCCAATCCCGGGGCGGTGCGGCTGTTTCGGGCGCGGGCCCCGCTTTTCCGCACCCTGCTCCGGCCTCGACTACGGCGAGCCTGAGCGCGGCGGCGGCCCACGCGCAGCGACAGGGAGAG
UTR5:ENST00000379116.10|gene_type=protein_coding|gene_name=SCNN1D::chr1:1280435-1280661(+)	46.4602	7	CCTGGGCGACAGCGAGACTCCATCTCAATAAATAAAAAAAAAAAAGAGTTGTTATCAGTAGAAGGGAATGTCTGGTTACAGTATGGCGTTGTGCAGATGAAGGTCTTATCGCAGATGAAGCCACCAGGTCACAAGCCTCAGAGAGAATCAACTATAAATGCTTCTCATCAGACTCAAGGCCTGAGGTGATGCTGATGCTGTGCCTGAATTCCAGCAGGGAGGAGGC
UTR5:ENST00000379101.8|gene_type=protein_coding|gene_name=SCNN1D::chr1:1280471-1280661(+)	46.3158	7	AAAAAAAAAGAGTTGTTATCAGTAGAAGGGAATGTCTGGTTACAGTATGGCGTTGTGCAGATGAAGGTCTTATCGCAGATGAAGCCACCAGGTCACAAGCCTCAGAGAGAATCAACTATAAATGCTTCTCATCAGACTCAAGGCCTGAGGTGATGCTGATGCTGTGCCTGAATTCCAGCAGGGAGGAGGC
UTR5:ENST00000338555.6|gene_type=protein_coding|gene_name=SCNN1D::chr1:1280587-1284024(+)	62.9371	20	TATAAATGCTTCTCATCAGACTCAAGGCCTGAGGTGATGCTGATGCTGTGCCTGAATTCCAGCAGGGAGGAGGCATGAGGTGCGTCCGACTCCCTTCCCATCACAGCTGAGCTAGTTTTTCAGGTTAACTTTGGAATGCCCATGGCTAAGACCAGGGGTCCATCCAGACAGTTCAGGGCTTATAATTTTATTTTTGGTTTATGAGGGAACCTAGAAGGCAGCCCACACGCACCTTACTCCTCCCAGCAGGGGACACCGGCCAGACCCCAAGCTCCACACTCCCACCCTCAGCACCCACCCAGGCCAGCAGCCGGGGGCACCTTGGTGCCACCTTAGTGCCTGTTCTGCGGAGGCTCCACTGGACAGTGCAGTTGATGCCCGGGGCCGAGGGGGCTCTGC…
UTR5:ENST00000400928.7|gene_type=protein_coding|gene_name=SCNN1D::chr1:1281223-1284024(+)	65.8228	6	AGGGCAGTGCTGTCACAGAAGACAACACCGCTCCCTCGTTACCTGTGGCCCGGCCACCTCAGCGGCCCAAGGAGGCTCACCTGGTCATGGTGCAGTGACCACAGGACCCCCACATGCCGGGAGCTGGGTTCGCCCCACCCCACCCCCTGCACCGGGCCAGCGAGGGGATGGCCCAGAAGAGGGGGAGGACCATGTGGATTCACCAGTGCTGGACATGTGCTCTGTGGCTACCCCCTCTGCCTACTCTCTGGCCCGATACAGGGGTGTGGGACAGGCCTGGGTGACTCCAGCATGGCTTTCCTCTCCAGGACGTCACCGGTGGCAGCTGCTTCCTTCCAGAGCCGGCAGGAGGCCAGAGGCTCCATCCTGCTTCAGAGCTGCCAGCTGCCCCCGCA
UTR5:ENST00000470022.1|gene_type=protein_coding|gene_name=SCNN1D::chr1:1281924-1282258(+)	62.2807	1	AGCCACAATCTCTGGCAAGCACCTAGGACCTTGTCCCCGCCTGCCAAGTAGCCGCCCGGGCCATGTGTGCCCTGTCTCCTCGGCAGCAAGCCCCCTGCCGCGAGCTTGGAGAGGCACCCCAGCCCCATCTGGCACTCAAGGAAATCAGCTCAGAGAGGTTGAGTAACTCGGGAAGGCCACACAGCCAGTGACGAAGCTGTGATTCACACAGGCCTGGGTGACTCCAGC
UTR5:ENST00000325425.12|gene_type=protein_coding|gene_name=SCNN1D::chr1:1282108-1282258(+)	60	0	GACATCAGCAAGCCCCCTGCCGCGAGCTTGGAGAGGCACCCCAGCCCCATCTGGCACTCAAGGAAATCAGCTCAGAGAGGTTGAGTAACTCGGGAAGGCCACACAGCCAGTGACGAAGCTGTGATTCACACAGGCCTGGGTGACTCCAGC
UTR5:ENST00000354700.10|gene_type=protein_coding|gene_name=ACAP3::chr1:1307815-1307930(-)	86.087	0	ATTCCGGGGCGGGCGGGCGCCGAGGCGGCGCGGGCGGGACGAGCGGTCCGGGCCGGCGCGGCTGCCGCTCGGCGCCGCGGTCCTCGTGCCAGTGAGCGCCGCGGCCGCCGCAGCC
UTR5:ENST00000354980.7|gene_type=protein_coding|gene_name=ACAP3::chr1:1307815-1307821(-)	83.3333	0	GCAGCC
UTR5:ENST00000379031.10|gene_type=protein_coding|gene_name=PUSL1::chr1:1308596-1308643(+)	74.4681	0	ATTCCTGCGCTGGAGGCCGCCTCTGACGCCACCGGCTGGGCTCCGCC
UTR5:ENST00000467712.1|gene_type=protein_coding|gene_name=PUSL1::chr1:1308820-1309690(+)	71.2	2	AACGTTCGGGGAAGGAAGCGGCCCTGGCCTCAGACGGCGGCGGAGACCCCAGGGCAGGGCGCCCCCGGTAACCTCCGCCCGCTTCTGCCCGCAGCGGGGTCGCGGCCGTCAGGGGCACTCAGCGCGCCGTCGGGGTCCAGAACTACCTGGAGGAGGCCGCCGAGCGGCTGAATTCCGTGGAGCCGGTCAGGTTCACCATCTCCAGCCGCACGGACGCCGGGGTCCACGCCCTGAGCAACGCGGCGCACCTGGACGTCCAGCGCCGCTCAGGCCGGCCGCCCTTCCCGCCCGAGGTCCTGGCCGAGGCCCTCAACACACACCTGCGGCACCCGGCCATCAGGGTCCTGCGGGCCTTCCGAGTGCCCAGCGACTTCCACGCTCGTCACGCAGCCACGTCCC…
UTR5:ENST00000421495.6|gene_type=protein_coding|gene_name=INTS11::chr1:1313914-1324637(-)	62.7986	7	CTCGCGGGTCCGGGAGCGCGGCGGAGACGATGCCTGAGATCAGAGTCACGCCCTTGGGTAGATGATGAGCTGGAGATCAAGGCCTACTATGCAGGCCACGTGCTGGGGGCAGCCATGTTCCAGATTAAAGTGGGCTCAGAGTCTGTGGTCTACACGGGTGATTATAACATGACCCCAGACCGACACTTAGGAGCTGCCTGGATTGACAAGTGCCGCCCCAACCTGCTCATCACAGAGTCCACGTACGCCACGACCATCCGTGACTCCAAGCGCTGCCGGGAGCGAGACTTCCTGAAGAAAGTCCACGAGACCGTGGAGCGTGGTGGGAAGGTGCTGATACCTGTGTTCGCGCTGGGCCGCGCCCAGGAGCTCTGCATCCTCCTGGAGACCTTCTGGGGT…
UTR5:ENST00000526332.5|gene_type=protein_coding|gene_name=INTS11::chr1:1319352-1324660(-)	64.6825	3	GCAGTGCATCACCGCAGGCGGGCCTCGCGGGTCCGGGAGCGCGGCGGAGACGATGCCTGAGATCAGAGTCACGCCCTTGGCCACTTCCACCTGGACCACTGCGGGGCACTCCCCTACTTCAGCGAGATGGTGGGCTACGACGGGCCCATCTACATGACTCACCCCACCCAGGCCATCTGCCCCATCTTGCTGGAGGACTACCGCAAGATCGCCGTAGACAAGAAGGGCGAGGCCAACTTCTTCACCTCCCAG
UTR5:ENST00000545578.5|gene_type=protein_coding|gene_name=INTS11::chr1:1321034-1324687(-)	67.3993	4	AAGTTGCAGCGAGGTGGTTGCGCCTGCGCAGTGCATCACCGCAGGCGGGCCTCGCGGGTCCGGGAGCGCGGCGGAGACGATGCCTGAGATCAGAGTCACGCCCTTGGGTGCCTGCCCTGTGCTGTCCTGGAACCTGGTCCTTCCACCGGGCAGGGGGTCGAGGGCACCTTCCAGCACAGACACCAGGACGGGATTCCATGTCCTCCCCCATGGCGGGCCGGCCAGGACGTGGGCCGAAGCTGCATCCTGGTCTCCATTGCGGGCAAGAATGTC
UTR5:ENST00000527719.5|gene_type=protein_coding|gene_name=INTS11::chr1:1321953-1324671(-)	72.1311	1	GTTGCGCCTGCGCAGTGCATCACCGCAGGCGGGCCTCGCGGGTCCGGGAGCGCGGCGGAGACGATGCCTGAGATCAGAGTCACGCCCTTGGGCAGCCCCTCGGCTGTGGCCCCGTCATCCTG
UTR5:ENST00000540437.5|gene_type=protein_coding|gene_name=INTS11::chr1:1321953-1324687(-)	63.6704	6	AAGTTGCAGCGAGGTGGTTGCGCCTGCGCAGTGCATCACCGCAGGCGGGCCTCGCGGGTCCGGGAGCGCGGCGGAGACGATGCCTGAGATCAGAGTCACGCCCTTGGGTGCCTGCCCTGTGCTGTCCTGGAACCTGGTCCTTCCACCGGGCAGGGGGTCGAGGGCACCTTCCAGCACAGACACCAGGACGGGATTCCATGTCCTCCCCCATGGCGTGAGCGCTTCCTCGGAGGGTGCCCCCCGCCCCGGTGTGGACACTGTGCTGTGAACACCCCTGGCCTGTGCACACCCCATGGCATTTTGCAGCTGTTTGCATGGGCCCCACTGCCCTCCCCTGCTCTCTGGGTCCTCCGTGGGGTCCTCCCAGCCTGCCCCTTTCCCATTTGGCCTCTTGGCTGC…
UTR5:ENST00000411962.5|gene_type=protein_coding|gene_name=INTS11::chr1:1324608-1324673(-)	76.9231	0	TGGTTGCGCCTGCGCAGTGCATCACCGCAGGCGGGCCTCGCGGGTCCGGGAGCGCGGCGGAGACG
UTR5:ENST00000419704.5|gene_type=protein_coding|gene_name=INTS11::chr1:1324608-1324653(-)	80	0	ATCACCGCAGGCGGGCCTCGCGGGTCCGGGAGCGCGGCGGAGACG
UTR5:ENST00000429572.5|gene_type=protein_coding|gene_name=INTS11::chr1:1324608-1324666(-)	79.3103	0	GCCTGCGCAGTGCATCACCGCAGGCGGGCCTCGCGGGTCCGGGAGCGCGGCGGAGACG
UTR5:ENST00000430786.5|gene_type=protein_coding|gene_name=INTS11::chr1:1324608-1324625(-)	82.3529	0	GGAGCGCGGCGGAGACG
UTR5:ENST00000434694.6|gene_type=protein_coding|gene_name=INTS11::chr1:1324608-1324630(-)	81.8182	0	GTCCGGGAGCGCGGCGGAGACG
UTR5:ENST00000435064.6|gene_type=protein_coding|gene_name=INTS11::chr1:1324608-1324660(-)	78.8462	0	GCAGTGCATCACCGCAGGCGGGCCTCGCGGGTCCGGGAGCGCGGCGGAGACG
UTR5:ENST00000450926.6|gene_type=protein_coding|gene_name=INTS11::chr1:1324608-1324670(-)	77.4194	0	TTGCGCCTGCGCAGTGCATCACCGCAGGCGGGCCTCGCGGGTCCGGGAGCGCGGCGGAGACG
UTR5:ENST00000458452.7|gene_type=protein_coding|gene_name=INTS11::chr1:1324608-1324650(-)	83.3333	0	ACCGCAGGCGGGCCTCGCGGGTCCGGGAGCGCGGCGGAGACG
UTR5:ENST00000498476.6|gene_type=protein_coding|gene_name=INTS11::chr1:1324608-1324660(-)	78.8462	0	GCAGTGCATCACCGCAGGCGGGCCTCGCGGGTCCGGGAGCGCGGCGGAGACG
UTR5:ENST00000526797.5|gene_type=protein_coding|gene_name=INTS11::chr1:1324608-1324658(-)	78	0	AGTGCATCACCGCAGGCGGGCCTCGCGGGTCCGGGAGCGCGGCGGAGACG
UTR5:ENST00000527098.5|gene_type=protein_coding|gene_name=INTS11::chr1:1324608-1324666(-)	79.3103	0	GCCTGCGCAGTGCATCACCGCAGGCGGGCCTCGCGGGTCCGGGAGCGCGGCGGAGACG
UTR5:ENST00000528879.5|gene_type=protein_coding|gene_name=INTS11::chr1:1324608-1324648(-)	85	0	CGCAGGCGGGCCTCGCGGGTCCGGGAGCGCGGCGGAGACG
UTR5:ENST00000530031.5|gene_type=protein_coding|gene_name=INTS11::chr1:1324608-1324659(-)	78.4314	0	CAGTGCATCACCGCAGGCGGGCCTCGCGGGTCCGGGAGCGCGGCGGAGACG
UTR5:ENST00000531019.5|gene_type=protein_coding|gene_name=INTS11::chr1:1324608-1324660(-)	78.8462	0	GCAGTGCATCACCGCAGGCGGGCCTCGCGGGTCCGGGAGCGCGGCGGAGACG
UTR5:ENST00000532772.5|gene_type=protein_coding|gene_name=INTS11::chr1:1324608-1324628(-)	85	0	CCGGGAGCGCGGCGGAGACG
UTR5:ENST00000534345.5|gene_type=protein_coding|gene_name=INTS11::chr1:1324608-1324671(-)	77.7778	0	GTTGCGCCTGCGCAGTGCATCACCGCAGGCGGGCCTCGCGGGTCCGGGAGCGCGGCGGAGACG
UTR5:ENST00000620829.4|gene_type=protein_coding|gene_name=INTS11::chr1:1324608-1324687(-)	73.4177	0	AAGTTGCAGCGAGGTGGTTGCGCCTGCGCAGTGCATCACCGCAGGCGGGCCTCGCGGGTCCGGGAGCGCGGCGGAGACG
UTR5:ENST00000343938.9|gene_type=protein_coding|gene_name=CPTP::chr1:1324801-1326910(+)	71.2766	1	GGGGCCCGCACGGCGGCTACGGCCTAGGTGAGCGGCTCGGACTCGGCGGCCGCACCTGCCCAACCCAACCCGCACGGTCCGGAAGTCGCCGAGGGGCCGGGAGCGGGAGGGGACGTCGTCCTAGAGGGCCGGAGCGGGCGGGCGGCCGAGGACCCGGCTCCCGCGCAGGACGGAGCCGTGGCTCAGGTCGGCCCCTCCCCAACACCACCCCGGGCCTCCGCCCCTTCCTGGGCCTCTCGGTGGAGCAGGGACCCGAACCGGTGCCCATCCAGTCCGGTGCCATCTGAAGCCCCCTTCCCAGAAAATGAGCCACAGAGCAAGCTGACCCCAGCGACACAGCCCCCCAGCCCTACTGTATTTCCGTTCCTATCAAAAA
UTR5:ENST00000488011.1|gene_type=protein_coding|gene_name=CPTP::chr1:1325240-1326910(+)	59.3023	2	CCTGACCTTGGGCCGTTGGGCTGCCCTGGGAAAGGCCTGGAGGTGTCCTGGGTCACCTTCCTGGGCTGGCAAGCTGCCTGCCTCCTGCACAGCCACTGCCCTTCCTGTTGTTACCGAGCCACCAGCCACAGCTCTGAGAAGCTCCTGGCAGCTTCTGTTTGCCACTGGCTCGAATCTGGGCAGGAAGGCAAGGCCCGCAGAATATCTGGTGACCAAGAAGGAAACCCCAGAGCCTCAGAGACCATCTTCTCAGTGGACAAAATTAAGGCCCGAGGAGGGGAGGGGCGTGCTGGAAGTCTATGGGACTGCATCTTTCTGAGGCCCAGGAGCAGCCATCCCCCACACCTGAAGCCCGAAAATGAGCCACAGAGCAAGCTGACCCCAGCGACACAGCCCCCC…
UTR5:ENST00000339381.6|gene_type=protein_coding|gene_name=TAS1R3::chr1:1331279-1331345(+)	66.6667	1	GCTCACTCCATGTGAGGCCCCAGTCGGGGCAGCCACCTGCCGTGCCTGTTGGAAGTTGCCTCTGCC
UTR5:ENST00000378888.10|gene_type=protein_coding|gene_name=DVL1::chr1:1349065-1349418(-)	87.5354	1	GCGGCCACGCTCAGGACCCCGGGCCGGGCGGTCCCTTTAACGGCGCGGCCCGAGGGGCGCAGGCGGGAGGGCGGCGGGGCTGAGCGCGCCCTCCGTGCTGCGTCCCTCGCGCCGCTCCCGGGCCGGGGGCGGATGGGCGGCCGCGGGCCGCGGGGCAGCAGTCGGGACGCGCGCGGGAGCCGGGGGCGGCGGCCGGGGCCTGGGCGGTCGGGCGGGGGCGCCCGGGGGCCTCGGAGCGTCGGGGCCGAGAGCGGTGCGGGCCGGGCGGGGCGCAGGCGGGCGGGCGGGTAGCGCCCCGCGTCCGAGCCCCGGGCCGGGCCCTGAGCGCGCGGGCTCCGCGCCGCCGCCGCGCC
UTR5:ENST00000378891.9|gene_type=protein_coding|gene_name=DVL1::chr1:1349065-1349112(-)	93.617	0	CCCCGGGCCGGGCCCTGAGCGCGCGGGCTCCGCGCCGCCGCCGCGCC
UTR5:ENST00000309212.11|gene_type=protein_coding|gene_name=MXRA8::chr1:1358504-1358555(-)	68.6275	0	GGAGAGAGACTTAGAGCCGAGTGGGACAAAGCCTGGGGCTGGGCGGGGGCC
UTR5:ENST00000342753.8|gene_type=protein_coding|gene_name=MXRA8::chr1:1358504-1358794(-)	68.9655	3	ATGTCCTCGGACCTTCTTGTCCCTCCAAGGGTGCGGTCACCACCCCTCCCCAGGCCTGACCGGTGAGGGGCTGGGCCTCTGCTCCCACACTGCCCCTCCCCAGCAGGCCAGCAACGATGGGGGAGGCCAAGGGGCCCGGCAGGAGCCAGAGGGGGCGGTCCCCAGACCGTAGACAGGCCCAGGCCTCCGTGATGTCACCGCGGGTGCTAAGGAGGGGGAGGGGGTAGGGCTGTTTTTCTGGAGAGAGACTTAGAGCCGAGTGGGACAAAGCCTGGGGCTGGGCGGGGGCC
UTR5:ENST00000445648.5|gene_type=protein_coding|gene_name=MXRA8::chr1:1358504-1358543(-)	74.359	0	AGAGCCGAGTGGGACAAAGCCTGGGGCTGGGCGGGGGCC
UTR5:ENST00000477278.3|gene_type=protein_coding|gene_name=MXRA8::chr1:1361263-1361777(-)	64.0078	3	AAGAAGGCTGGCGGTGTTTCCTCTTAGAGGGGAGAAACTCAGCCTGGGTAGGAGACCCAGCCCCACGCAGGGAAAACTGTGCTAACGCTTCCGATGTGCGTGGCAGGTGCGGCGGCGGCGAATACGGTTTGTCCTCGAGCCTAACCCTGTCTGTGTTGGTGTCAGCAGTGGCCCCCCTACCACACACACAGGGTCCCTGGCGTCCCAAGACCACTCCTGGCAGCCCCGCCACTGGCTGCGCCTGGAAGCCGCGTCCTCAGGCCTCGCCTGGCATTTGCTGTCACAGAGGTTGCTTCCTTGGGTCCGTCCGTCCTCGCCCCTCCAGCCTGGGCGCCCCCCGACCCCTGTCTCATTCCCTCCACCACATGCAGCACAGTCCAGGAGGCTGGGGTCCAAGAG…
UTR5:ENST00000321751.9|gene_type=protein_coding|gene_name=AURKAIP1::chr1:1374756-1375169(-)	76.7442	0	TTTGAGCCGCGTCGAGGTCGGGCTTGGGAAGGGTCAGCGGGAGGCCTGAGGGCGCCGGGCGCTGCGGCAGGCGGGCCCGGGGTCCAGCCGAGAGGCTCCCCTGGGACCTGTGGCCGCCGCCCACAGACC
UTR5:ENST00000338338.10|gene_type=protein_coding|gene_name=AURKAIP1::chr1:1374756-1375207(-)	71.5909	0	GGACCGGAAGTGCCCGAGGGCGGCCGCAGAACGGTCAATTTGAGCCGCGTCGAGCTCCCCTGGGACCTGTGGCCGCCGCCCACAGACC
UTR5:ENST00000338370.7|gene_type=protein_coding|gene_name=AURKAIP1::chr1:1374756-1375157(-)	74.0648	0	CGAGGTCGGGCTTGGGAAGGGTCAGCGGGAGGCCTGAGGGCGCCGGGCGCTGCGGCAGGCGGGCCCGGGGTCCAGCCGAGAGGGTCCGGGCGCCAGGCAACGCGATTCGCGCGGGGGTGAACCCGGGGAGGGGGCCGGCCTCCCCGTTCTGGGACCTTTCGGTGCGTCCGAGCGCGACACCGCCCGCGTCGGGGGCTTGGGAGCCTCGGGGCGCGAGCTGTGTTGGAAGCAAAGTCCTCCTTGTGGGTTGGGGTGGCGGAGGGAGAAGGGAAGCGAGGGTCGCGGCGGGACCAGACGCCCCAGTCCCGGCCCGCCCGCGACTACTGAAGGCGCTGCCGCCTGACCTGAACGGGCACTTGTGTTCCAGCTCCCCTGGGACCTGTGGCCGCCGCCCACAGA…
UTR5:ENST00000378853.3|gene_type=protein_coding|gene_name=AURKAIP1::chr1:1374756-1375173(-)	75.3555	0	TCAATTTGAGCCGCGTCGAGGTCGGGCTTGGGAAGGGTCAGCGGGAGGCCTGAGGGCGCCGGGCGCTGCGGCAGGCGGGCCCGGGGTCCAGCCGAGAGGGTCCGGGCGCCAGGCAACGCGATTCGCGCGGGGGTGAACCCGGGGAGGGGGCCGGCCTCCCCGTTCTGGGACCTTTCGCTCCCCTGGGACCTGTGGCCGCCGCCCACAGACC
UTR5:ENST00000497013.1|gene_type=protein_coding|gene_name=CCNL2::chr1:1398665-1398956(-)	65.9794	3	GCGGCGAGTCGGGCCCGCACCGCCCCCGCCTAGACCCCGACCCCAGCCCCTGCCCCGACCCCAGCCTCGGCGCCATTCCCTAGCCAGCCCATGCCCCTGACCCGGGGCCTCCCCGCCCGCCAGTGCGCTGGATCCCGAGACGGCGGGACGCGAAGAGCCTTTGTGGACGTGGGAAGCGTTTCAGTGTTTGGTTCTGCGTGGGGAGTCCCACGTTACTCGATGACTTTCGGCCGCGAAGGCTTTGAATGGTGCGTTTGAAAATACGGAAACTTTCTTCTACTCTAGGTGGCC
UTR5:ENST00000400809.8|gene_type=protein_coding|gene_name=CCNL2::chr1:1399306-1399335(-)	62.069	0	AGAAGCCGAAGGGGAGTCGGCGGCACAAA
UTR5:ENST00000408918.8|gene_type=protein_coding|gene_name=CCNL2::chr1:1399306-1399317(-)	63.6364	0	GGCGGCACAAA
UTR5:ENST00000425598.2|gene_type=protein_coding|gene_name=CCNL2::chr1:1399306-1399325(-)	68.4211	0	GGGGAGTCGGCGGCACAAA
UTR5:ENST00000481223.6|gene_type=protein_coding|gene_name=CCNL2::chr1:1399306-1399311(-)	20	0	ACAAA
UTR5:ENST00000488340.5|gene_type=protein_coding|gene_name=CCNL2::chr1:1399306-1399328(-)	63.6364	0	GAAGGGGAGTCGGCGGCACAAA
UTR5:ENST00000344843.12|gene_type=protein_coding|gene_name=MRPL20::chr1:1407217-1407293(-)	69.7368	1	ATTTCCGACCCGGGCAAGATGGCAGCGGCGCTGCGCGTGCGTTGTTGAGTGTTCGGGACGCCGGCCTGCAGGCGCC
UTR5:ENST00000482352.1|gene_type=protein_coding|gene_name=MRPL20::chr1:1407217-1407290(-)	72.6027	1	TCCGACCCGGGCAAGATGGCAGCGGCGCTGCGCGTGCGTTGTTGAGTGTTCGGGACGCCGGCCTGCAGGCGCC
UTR5:ENST00000442470.1|gene_type=protein_coding|gene_name=ANKRD65::chr1:1421005-1421260(-)	61.9608	2	GCAGACACTCCACCCCAAAGCCTGCAGAAGGGATTTTGTGAAGAGGGTCACCAGGCTGAGCCTCGGCCAGAACCCGTCTACAGAGGACCCTCAGCCAGAGCAGAAAGCTCCTGAGCCAGCTCCCTTGGGTAACAGAGCCAAGCCCCTCTGAAGGCTAAGTGGTAACTGGAATGGGGGGCTCCAGTTGGCCTGGGACACGGCTGGGGGCAGGCCAGAGGCCTCCACAGTGGATGTAGGATCCCTGCTCCCCCCCAG
UTR5:ENST00000454272.2|gene_type=protein_coding|gene_name=ANKRD65::chr1:1421005-1421091(-)	68.6047	2	AATGGGGGGCTCCAGTTGGCCTGGGACACGGCTGGGGGCAGGCCAGAGGCCTCCACAGTGGATGTAGGATCCCTGCTCCCCCCCAG
UTR5:ENST00000427211.3|gene_type=protein_coding|gene_name=ANKRD65::chr1:1421132-1421769(-)	62.9513	3	TGGAGTCCTTGGTGAATCTTTTGTCCTGTCCAGCATTTACAGAAAGGAAGGCCAGAACCTCACCCTGCCCTCCTCCCCAGCCTGGAATCGGGAGGAGGGGCCGGCACCCACCCCTGGGTGGGCTTAGCCAGCTGGGACAGGAGTGGGTGAGGGGGCTGCCCGAGGGTGGGCCCCATGGAGAGCCCTGTGAGGCCTTCCAGGGGCACATCGGGGTACATCCAAGGCTGCGCTTCCTGGGGGAGGTGGCGTCTGAGCAACTTTCGTCCACAAGCATGTTCCTGCTTGTCCTCCCCAACCGCCTGGCCTTTGTTCCCCAGGAGGGCAGCCGAACTGGGGCCCTGGCAGCCAGCAGGGGAGGGAGTATGTTGGACAGGGGGCTGTGCCCGAAGGCAGGGCCTT…
UTR5:ENST00000520296.5|gene_type=protein_coding|gene_name=ANKRD65::chr1:1421132-1421444(-)	62.1795	1	CCGAACTGGGGCCCTGGCAGCCAGCAGGGGAGGGAGTATGTTGGACAGGGGGCTGTGCCCGAAGGCAGGGCCTTCCTAAGTGGCTGAGTAAACAGCGTCAGGTGGCCTCAGCCTGGCCCAGGGGACCAGCTGTGTTCTCCCACCCCCTGCAAGGCTGAAGCTGCCACCATTCAGCTTTTCAGCAGCAGACACTCCACCCCAAAGCCTGCAGAAGGGATTTTGTGAAGAGGGTCACCAGGCTGAGCCTCGGCCAGAACCCGTCTACAGAGGACCCTCAGCCAGAGCAGAAAGCTCCTGAGCCAGCTCCCTTGG
UTR5:ENST00000537107.6|gene_type=protein_coding|gene_name=ANKRD65::chr1:1421132-1421276(-)	57.6389	0	ATTCAGCTTTTCAGCAGCAGACACTCCACCCCAAAGCCTGCAGAAGGGATTTTGTGAAGAGGGTCACCAGGCTGAGCCTCGGCCAGAACCCGTCTACAGAGGACCCTCAGCCAGAGCAGAAAGCTCCTGAGCCAGCTCCCTTGG
UTR5:ENST00000378821.4|gene_type=protein_coding|gene_name=TMEM88B::chr1:1425870-1426127(+)	66.9261	1	AGAGCACCAGGAGCTGGCTGGGGCTGGAGACTGGCGCTGCTGGAGCTGCAGCTGCCTGGCAGAGGGGAAACTGAGGTGGGGGTGTGGCTCTGGGACAGACATCAGGGCAGGACCTCCCTAGCCAGGGTCCACGGTCTGGCTGGGGGATGTGGACTGGCTGCAACGTGGGGCGGGGTTAAAGGTCTTCCAGGGCAGCCCTGGAGAGCACCACTCTGCATTGAGCACCGCCCGGGCCACAGGCCTGCAGTGGCAGGAGC
UTR5:ENST00000495558.1|gene_type=protein_coding|gene_name=VWA1::chr1:1434860-1436958(+)	61.3208	2	CAGCCACCTCTCGTCTGGGCCTCACCAAGACCCCAAGACTCAAGAGCTCCTGTCTCACCAGTGGGACCCTCCAGTCCTGCTGGGGGTGTGTCCTGGGTCCTGGAGTCTGGGCCCCTCACTGGGTAGGGTATATGGGTAACAGGCCCAGTGTGGTCCCACTGGACAGGGCCTCAACCAACCATCTCCCACTCCCATGCCTCTTCCTCCAAGAAGCCCAGGTGGCGTGGGTGCTTCGAGTCTCTCTCGAATTCCTGTCTTCTGTCCCCTTTCAAGCCACTGTGTCCTTGTCCACCAGCATCAGCCCCCCGAGGGGACCTG
UTR5:ENST00000338660.5|gene_type=protein_coding|gene_name=VWA1::chr1:1435522-1435748(+)	80.9735	0	TGTCCCTGCGTGTCGGGGTCCGCTCGTGCGCGCCTCTCCGGGGTCTGTGCGCGTGGCCCTCCGCTCGCGCCGGAGGGCGTGGGCGTGGCCTCGGCGTGGGTGTGGCCGCTCGGGGAGGGGCCTCCCGGGGGCGGGGCCGGCCTGGTCCGCGCGGTGACGCGCCCTGCAGCCCCGAGCGAGCGAGCGAGCGAGCGAGTTGCCGAGCGCGCCCCGTCCCTCGCGCGCG
UTR5:ENST00000476993.2|gene_type=protein_coding|gene_name=VWA1::chr1:1435689-1435748(+)	79.661	0	AGCCCCGAGCGAGCGAGCGAGCGAGCGAGTTGCCGAGCGCGCCCCGTCCCTCGCGCGCG
UTR5:ENST00000471398.1|gene_type=protein_coding|gene_name=VWA1::chr1:1435734-1435748(+)	85.7143	0	GTCCCTCGCGCGCG
UTR5:ENST00000378785.7|gene_type=protein_coding|gene_name=ATAD3C::chr1:1449688-1450683(+)	53.0653	19	CTTCATGATTAACTCCCCAAGGTCCTGCATATTTTCTCAATGGGCCACCGCGCCCGGCCAGAAGATTTTTATGGTAAAATTTTGTGATGGGAAAACTCATCCCGGAAAATGTTGAGACCTGATGCTGAGTCCTCAGCAGCTCAGAGAATACGTACTTCTGTCCCAGGTCACCCAAACATTGACCTGTGTCGGTTCCCCACTAGGAACAAAATGTAACTGAGGACGTTGTCAGATGCTTGTCCTCGTCACCCTGAGCTTGTTGGCTGCTATCTAATTCTTATTCTTTCATTTTCTTGCCCGCACGTTCTTGATAGCAGATCACTGACAACAGCCATTGGAAGCTTAGGAAAAGGGTATGTGCCGGGCGCGGTGGCTCACACCTGTAATCCCAGCACTTTG…
UTR5:ENST00000475091.2|gene_type=protein_coding|gene_name=ATAD3C::chr1:1449913-1450683(+)	45.8015	1	TTGTCAGATGCTTGTCCTCGTCACCCTGAGCTTGTTGGCTGCTATCTAATTCTTATTCTTTCATTTTCTTGCCCGCACGTTCTTGATAGCAGATCACTGACAACAGCCATTGGAAGCTTAGGAAAAGGGCC
UTR5:ENST00000673477.1|gene_type=protein_coding|gene_name=ATAD3B::chr1:1471764-1471884(+)	78.3333	0	GTTTCGCCTGCGCAGTGGTCCTGGCCACCGGCTCGCGGCGCGTGGAGGCTGCTCCCAGCCGCGCCCGAGTCAGACTCGGGTGGGGGTCCCGGCGGCGGTAGCGGCGGCGGCGGTGCGAGC
UTR5:ENST00000308647.8|gene_type=protein_coding|gene_name=ATAD3B::chr1:1471783-1471884(+)	81.1881	0	CCTGGCCACCGGCTCGCGGCGCGTGGAGGCTGCTCCCAGCCGCGCCCGAGTCAGACTCGGGTGGGGGTCCCGGCGGCGGTAGCGGCGGCGGCGGTGCGAGC
UTR5:ENST00000378756.8|gene_type=protein_coding|gene_name=ATAD3A::chr1:1512161-1512268(+)	79.4393	0	AGTGGCGGTGACCACCGGCTCGCGGCGCGTGGAGGCTGCTCCCAGCCGCGCGCGAGTCAGACTCGGGTGGGGGTCCCGGCGGCGGTAGCGGCGGCGGCGGTGCGAGC
UTR5:ENST00000378755.9|gene_type=protein_coding|gene_name=ATAD3A::chr1:1512174-1512268(+)	80.8511	0	ACCGGCTCGCGGCGCGTGGAGGCTGCTCCCAGCCGCGCGCGAGTCAGACTCGGGTGGGGGTCCCGGCGGCGGTAGCGGCGGCGGCGGTGCGAGC
UTR5:ENST00000536055.6|gene_type=protein_coding|gene_name=ATAD3A::chr1:1512529-1516043(+)	69.9482	1	GGGAGCCCTGGCCCTTGCCGCTCCTCGCCGCTGTCGGCAGCCACTTCCCGGGCGAGACTGCGCCCCCGGAGCACCCCCGGCCGGAGCCGTGTCGCGTGCCGGGAGGATCGGACTCTTTCCGTCACCCGTTTGCACCTCTGCAGCTGTCAGGAGCGGGTCAGGTTATGCCAAGGACGCCCTGAATCTGGCACAG
UTR5:ENST00000378733.9|gene_type=protein_coding|gene_name=TMEM240::chr1:1540346-1540624(-)	83.8129	0	GAGTCGAGCCGAGCCGAGCGCATCGCAGGGAGGACCCGAGGGCGGAGCGGAGCGCGGCGGGCCGGGCCGAGAGACCCCAGAAAGGCCCCGCGTCCCTCCCCGGCGCCCCCCCCCCCGCGCCTCCTCCCCCCGGCCGGTGCCGGGGTTGCAGCGAGCGGCGGCGGACGATCCAGGGAAGCGCTGACCTCTGCGGAGGCGGCGGGGGCTCAGCATCGGGCCGGGGCCGGGGGGGCGCCGGGGCCGGGGGGCGGCGCTCCGGCCCGGCCCGGCCCCGCCCG
UTR5:ENST00000425828.1|gene_type=protein_coding|gene_name=TMEM240::chr1:1540346-1540453(-)	81.3953	0	AGGGAAGCGCTGACCTCTGCGGAGGCGGCGGGGGCCCCGCCCG
UTR5:ENST00000624426.1|gene_type=protein_coding|gene_name=TMEM240::chr1:1540346-1540350(-)	100	0	CCCG
UTR5:ENST00000291386.4|gene_type=protein_coding|gene_name=SSU72::chr1:1574557-1574863(-)	78.4314	0	GTGACGCTCAGCCGGGCCTTGTGGAGTGCGGGTCTCTGCTGCGGACGCCGGGGGCCGGCGCGGCGTTGGCCGCCCCCGGCCTCGCCGAGTGCAGCGCGCCCGAAGGCCAGTGCCTGCGCTCCGTCCGCGGCCCGGCGCCCAGGGTGGGCGGGGAGGCCGCCGCGCAGTCGCCGCACGCTACACCGCCGGCGCCGTCGTTTCGCGTCGCCCGCTTCCGGCCACCGCGGCCGCCATTTTGTTCGCGCGGAAGCGCCGCGGTAGGGTGGGAACCCAAGCGGGAGAGCCGCGGGATTTGCGGCCGCCGCC
UTR5:ENST00000359060.5|gene_type=protein_coding|gene_name=SSU72::chr1:1574557-1574584(-)	77.7778	0	AGAGCCGCGGGATTTGCGGCCGCCGCC
UTR5:ENST00000422725.4|gene_type=protein_coding|gene_name=FNDC10::chr1:1600015-1600135(-)	89.1667	0	GGGTCGGAGCGGGCGGCGGCGGAGGGCGCGGCGCGCCGGGGATCGCGGGGAGCGGGCAGCGGGGACGGCGGCGGCGCGGCCCGCGTGACCCAGCGCCGCGCCCCGTGGCCCCGCCGCAGG
UTR5:ENST00000489635.5|gene_type=protein_coding|gene_name=MIB2::chr1:1615495-1615630(+)	72.5926	1	TCCCGCCCTTCGGGTCCCACAGTTTCCAGCCGCCGCTCTCCTCAGTGCCCGGTGGCCCAGGAGGGCCTGGGAGCCCGAAGCCGTCCCCGAGTCGCTCCTAGGTCACTGGCGCGATGCGGGCCGTCCTCTCGGCTG
UTR5:ENST00000355826.10|gene_type=protein_coding|gene_name=MIB2::chr1:1615499-1623452(+)	71.1027	2	GCCCTTCGGGTCCCACAGTTTCCAGCCGCCGCTCTCCTCAGTGCCCGGTGGCCCAGGAGGGCCTGGGAGCCCGAAGCCGTCCCCGAGTCGCTCCTAGGTCACTGGCGCGATGCGGGCCGTCCTCTCGGCTGATGGGTTGGAAGCCCAGCGAGGCTAGAGGCCAGTCCCAAAGTTTCCAGGCATCAGGGCTGCAGCCCAGGAGCCTCAAGGCGGCCCGGCGGGCGACTGGACGGCCGGACAGGTCCCGAGCAGCCCCGCCCAAC
UTR5:ENST00000505820.7|gene_type=protein_coding|gene_name=MIB2::chr1:1615499-1623452(+)	71.4754	3	GCCCTTCGGGTCCCACAGTTTCCAGCCGCCGCTCTCCTCAGTGCCCGGTGGCCCAGGAGGGCCTGGGAGCCCGAAGCCGTCCCCGAGTCGCTCCTAGGTCACTGGCGCGATGCGGGCCGTCCTCTCGGCTGATGGGTTGGAAGCCCAGCGAGGCTAGAGGCCAGTCCCAAAGTTTCCAGGCATCAGGGCTGCAGCCCAGGAGCCTCAAGGCGGCCCGGCGGGCGACTGGACGGCCGGACAGGTCCCGAGCAGCCCGGCCCACCATGGACCCCTCTGCCCACAGGTCCCGAGCAGCCCCGCCCAAC
UTR5:ENST00000518681.6|gene_type=protein_coding|gene_name=MIB2::chr1:1615499-1623452(+)	71.4754	3	GCCCTTCGGGTCCCACAGTTTCCAGCCGCCGCTCTCCTCAGTGCCCGGTGGCCCAGGAGGGCCTGGGAGCCCGAAGCCGTCCCCGAGTCGCTCCTAGGTCACTGGCGCGATGCGGGCCGTCCTCTCGGCTGATGGGTTGGAAGCCCAGCGAGGCTAGAGGCCAGTCCCAAAGTTTCCAGGCATCAGGGCTGCAGCCCAGGAGCCTCAAGGCGGCCCGGCGGGCGACTGGACGGCCGGACAGGTCCCGAGCAGCCCGGCCCACCATGGACCCCTCTGCCCACAGGTCCCGAGCAGCCCCGCCCAAC
UTR5:ENST00000520777.6|gene_type=protein_coding|gene_name=MIB2::chr1:1615499-1623452(+)	71.4754	3	GCCCTTCGGGTCCCACAGTTTCCAGCCGCCGCTCTCCTCAGTGCCCGGTGGCCCAGGAGGGCCTGGGAGCCCGAAGCCGTCCCCGAGTCGCTCCTAGGTCACTGGCGCGATGCGGGCCGTCCTCTCGGCTGATGGGTTGGAAGCCCAGCGAGGCTAGAGGCCAGTCCCAAAGTTTCCAGGCATCAGGGCTGCAGCCCAGGAGCCTCAAGGCGGCCCGGCGGGCGACTGGACGGCCGGACAGGTCCCGAGCAGCCCGGCCCACCATGGACCCCTCTGCCCACAGGTCCCGAGCAGCCCCGCCCAAC
UTR5:ENST00000514363.1|gene_type=protein_coding|gene_name=MIB2::chr1:1615529-1615630(+)	73.2673	1	GCTCTCCTCAGTGCCCGGTGGCCCAGGAGGGCCTGGGAGCCCGAAGCCGTCCCCGAGTCGCTCCTAGGTCACTGGCGCGATGCGGGCCGTCCTCTCGGCTG
UTR5:ENST00000487053.5|gene_type=protein_coding|gene_name=MIB2::chr1:1615878-1623410(+)	76.6382	0	CCGGGGCCAGCGGCGCTGGGGTCGGCGCTGGGGTCGTCGTCCGGGCCGGGTGGGCTGCGGCGCGCGGCAGGCGCTCTGGCCTGGCCTGGCCGCCGCTGAGCAGTCGGGGCCGGTGGGTGGCCTCGAACGCCGGGACAGACCGACAGACGGACTGGCCGGCGGTCCCGCGCCCCCGAGCGGAGCGGGCGGGACGGAAACGTCCGGGCAAGTTGGGGTCGGCAGGGTTGGAAGCCCAGCGAGGCTAGAGGCCAGTCCCAAAGTTTCCAGGCATCAGGGCTGCAGCCCAGGAGCCTCAAGGCGGCCCGGCGGGCGACTGGACGGCCGGACAGGTCCCGAGCAGCCCGGCCCACC
UTR5:ENST00000502470.5|gene_type=protein_coding|gene_name=MIB2::chr1:1615886-1623452(+)	75.8017	0	AGCGGCGCTGGGGTCGGCGCTGGGGTCGTCGTCCGGGCCGGGTGGGCTGCGGCGCGCGGCAGGCGCTCTGGCCTGGCCTGGCCGCCGCTGAGCAGTCGGGGCCGGTGGGTGGCCTCGAACGCCGGGACAGACCGACAGACGGACTGGCCGGCGGTCCCGCGCCCCCGAGCGGAGCGGGCGGGACGGAAACGTCCGGGCAAGTTGGGGTCGGCAGGGTTGGAAGCCCAGCGAGGCTAGAGGCCAGTCCCAAAGTTTCCAGGCATCAGGGCTGCAGCCCAGGAGCCTCAAGGCGGCCCGGCGGGCGACTGGACGGCCGGACAGGTCCCGAGCAGCCCCGCCCAAC
UTR5:ENST00000378712.5|gene_type=protein_coding|gene_name=MIB2::chr1:1615904-1623452(+)	75.3846	0	GCTGGGGTCGTCGTCCGGGCCGGGTGGGCTGCGGCGCGCGGCAGGCGCTCTGGCCTGGCCTGGCCGCCGCTGAGCAGTCGGGGCCGGTGGGTGGCCTCGAACGCCGGGACAGACCGACAGACGGACTGGCCGGCGGTCCCGCGCCCCCGAGCGGAGCGGGCGGGACGGAAACGTCCGGGCAAGTTGGGGTCGGCAGGGTTGGAAGCCCAGCGAGGCTAGAGGCCAGTCCCAAAGTTTCCAGGCATCAGGGCTGCAGCCCAGGAGCCTCAAGGCGGCCCGGCGGGCGACTGGACGGCCGGACAGGTCCCGAGCAGCCCCGCCCAAC
UTR5:ENST00000510793.5|gene_type=protein_coding|gene_name=MIB2::chr1:1616273-1623452(+)	73.8292	0	ACGTCTGCGAGCCGCGGCCGCCAGACCCCGGGCGCACGCAATTACGGGCCCGGCGCTGGCGGCTCCTGCGCGCTCAGACCCCAGGGAGCCCATCCGGGCAGGCGGCGGCCCTGAGTGTCGCGGCCGTGGGCCCGAGTGGACCTGGAGCCGGCGGGCAGCCCCGGGGGCAGACAGGCGACCGAGCCGCGGGTCGAGGTGCTAACTGTGCATCTTGGCATCTCCCCTCGGCCACAGGGTTGGAAGCCCAGCGAGGCTAGAGGCCAGTCCCAAAGTTTCCAGGCATCAGGGCTGCAGCCCAGGAGCCTCAAGGCGGCCCGGCGGGCGACTGGACGGCCGGACAGGTCCCGAGCAGCCCCGCCCAAC
UTR5:ENST00000504599.6|gene_type=protein_coding|gene_name=MIB2::chr1:1616309-1623452(+)	73.1707	1	CGCAATTACGGGCCCGGCGCTGGCGGCTCCTGCGCGCTCAGACCCCAGGGAGCCCATCCGGGCAGGCGGCGGCCCTGAGTGTCGCGGCCGTGGGCCCGAGTGGACCTGGAGCCGGCGGGCAGCCCCGGGGGCAGACAGGCGACCGAGCCGCGGGTCGAGGTGCTAACTGTGCATCTTGGCATCTCCCCTCGGCCACAGGGTTGGAAGCCCAGCGAGGCTAGAGGCCAGTCCCAAAGTTTCCAGGCATCAGGGCTGCAGCCCAGGAGCCTCAAGGCGGCCCGGCGGGCGACTGGACGGCCGGACAGGTCCCGAGCAGCCCGGCCCACCATGGACCCCTCTGCCCACAGGTCCCGAGCAGCCCCGCCCAAC
UTR5:ENST00000503789.5|gene_type=protein_coding|gene_name=MIB2::chr1:1617407-1623452(+)	53.8462	1	TGATGGTTCGGAAGTCCTCCTGCCCTCTGAGAGCTTGCAGTTTCTTGTGAAAAAGAGAAACTAAGCAGCAATAGAACAGACCCGGTGTCTGCTTGCGTGGTTAAGACGGTCCCGAGCAGCCCCGCCCAAC
UTR5:ENST00000378708.5|gene_type=protein_coding|gene_name=MIB2::chr1:1617559-1623452(+)	59.5506	1	CAGCCTGGCTTGCTGGCTGCCCGTCTGGTTTGCTGTGTTGTGTCTCCAGTGGCTTTAGCTTCCAACAGGAAAGCCTGGTAGCCGAGCGAATCTGTGACCCAGGAAGTAGCAATTAAATGCCTGGGACGCTGCCTCGAGGCTGGTGTGTGCTCTGAGGTCCCGAGCAGCCCCGCCCAAC
UTR5:ENST00000506488.5|gene_type=protein_coding|gene_name=MIB2::chr1:1617576-1623452(+)	58.3851	1	TGCCCGTCTGGTTTGCTGTGTTGTGTCTCCAGTGGCTTTAGCTTCCAACAGGAAAGCCTGGTAGCCGAGCGAATCTGTGACCCAGGAAGTAGCAATTAAATGCCTGGGACGCTGCCTCGAGGCTGGTGTGTGCTCTGAGGTCCCGAGCAGCCCCGCCCAAC
UTR5:ENST00000472264.1|gene_type=protein_coding|gene_name=MMP23B::chr1:1632162-1632218(+)	75	1	CCGGGCCCCCGCGCCTTGCTGCCCCATGCAGCCCTGAGCCCCACAGCAAGTCTGCC
UTR5:ENST00000356026.10|gene_type=protein_coding|gene_name=MMP23B::chr1:1632172-1632218(+)	69.5652	1	GCGCCTTGCTGCCCCATGCAGCCCTGAGCCCCACAGCAAGTCTGCC
UTR5:ENST00000512731.5|gene_type=protein_coding|gene_name=MMP23B::chr1:1632177-1632218(+)	65.8537	1	TTGCTGCCCCATGCAGCCCTGAGCCCCACAGCAAGTCTGCC
UTR5:ENST00000378675.7|gene_type=protein_coding|gene_name=MMP23B::chr1:1632178-1632218(+)	67.5	1	TGCTGCCCCATGCAGCCCTGAGCCCCACAGCAAGTCTGCC
UTR5:ENST00000340677.9|gene_type=protein_coding|gene_name=CDK11B::chr1:1657264-1659012(-)	48.2759	3	ATACAGGAAGTGACGATACTTTTGGCGCGCGCCGGTTGCTGTTTCTTCTCTGGCTCCGGGACCGGCGGCGGCGGCGGCGGCAGCGGCGGCGGCGTAGGGTGTTTTAACTCAAATGGGTGATGAAAAGGACTCTTGGAAAGTGAAAACTTTAGATGAAATTCTTCAGGAAAAGAAACGAAGGAAGGAACAAGAGGAGAAAGCAGAGATAAAACGCTTAAAAAATAACAACGCTTCTTCGGTGAAGTTCTTTTGTACTTCCAA
UTR5:ENST00000341832.11|gene_type=protein_coding|gene_name=CDK11B::chr1:1657485-1659004(-)	66.3462	0	AGTGACGATACTTTTGGCGCGCGCCGGTTGCTGTTTCTTCTCTGGCTCCGGGACCGGCGGCGGCGGCGGCGGCAGCGGCGGCGGCGTAGGGTGTTTTAACTCAA
UTR5:ENST00000407249.7|gene_type=protein_coding|gene_name=CDK11B::chr1:1657485-1659012(-)	64.2857	0	ATACAGGAAGTGACGATACTTTTGGCGCGCGCCGGTTGCTGTTTCTTCTCTGGCTCCGGGACCGGCGGCGGCGGCGGCGGCAGCGGCGGCGGCGTAGGGTGTTTTAACTCAA
UTR5:ENST00000611150.3|gene_type=protein_coding|gene_name=CDK11B::chr1:1657485-1659012(-)	64.2857	0	ATACAGGAAGTGACGATACTTTTGGCGCGCGCCGGTTGCTGTTTCTTCTCTGGCTCCGGGACCGGCGGCGGCGGCGGCGGCAGCGGCGGCGGCGTAGGGTGTTTTAACTCAA
UTR5:ENST00000615951.4|gene_type=protein_coding|gene_name=CDK11B::chr1:1657485-1659012(-)	64.2857	0	ATACAGGAAGTGACGATACTTTTGGCGCGCGCCGGTTGCTGTTTCTTCTCTGGCTCCGGGACCGGCGGCGGCGGCGGCGGCAGCGGCGGCGGCGTAGGGTGTTTTAACTCAA
UTR5:ENST00000626918.2|gene_type=protein_coding|gene_name=CDK11B::chr1:1657485-1659012(-)	64.2857	0	ATACAGGAAGTGACGATACTTTTGGCGCGCGCCGGTTGCTGTTTCTTCTCTGGCTCCGGGACCGGCGGCGGCGGCGGCGGCAGCGGCGGCGGCGTAGGGTGTTTTAACTCAA
UTR5:ENST00000629289.2|gene_type=protein_coding|gene_name=CDK11B::chr1:1657485-1659012(-)	64.2857	0	ATACAGGAAGTGACGATACTTTTGGCGCGCGCCGGTTGCTGTTTCTTCTCTGGCTCCGGGACCGGCGGCGGCGGCGGCGGCAGCGGCGGCGGCGTAGGGTGTTTTAACTCAA
UTR5:ENST00000629312.2|gene_type=protein_coding|gene_name=CDK11B::chr1:1657485-1659012(-)	64.2857	0	ATACAGGAAGTGACGATACTTTTGGCGCGCGCCGGTTGCTGTTTCTTCTCTGGCTCCGGGACCGGCGGCGGCGGCGGCGGCAGCGGCGGCGGCGTAGGGTGTTTTAACTCAA
UTR5:ENST00000611123.1|gene_type=protein_coding|gene_name=SLC35E2B::chr1:1676699-1692728(-)	72.1311	3	TCCGTGGCTCTGGGGCACTGAGGAGCGGCGCCCGCGGGGCAGCGAGGAGCCCGATGCAGGGTTCTGCGCGTCATTTCCGGTCCCGCGGGCGCCCCGTGAAGCCCACCTGGATCCGCCAGCGCTGTGCCACTCCCCAGTGCCGAGCTCCGAGCTGTCTCCGCGGCCTCGCGCCCGGCCCCTCCACCGCGCGCCTCTCAGGCCCCGCCCGCCAGCGTCCCTTTGTTGTGAAGGCGCCGGGGCCTAGCGCTATGCCTGCGGCGGAGACTGCATCAGGCTCTCGCGTCTGCTTCTGCGCTTTGCCTGGGAGAGGCCCTGGTGGCCTCGTTCCTGGCGCCCGGAGTCCCTGCTGCGGCCCCACCCCCGGGCGGTCACGGTGACCCATGCTGCCCAGCCTGGAGG…
UTR5:ENST00000614300.4|gene_type=protein_coding|gene_name=SLC35E2B::chr1:1676699-1692724(-)	65.3983	9	TGGCTCTGGGGCACTGAGGAGCGGCGCCCGCGGGGCAGCGAGGAGCCCGATGCAGGGTTCTGCGCGTCATTTCCGGTCCCGCGGGCGCCCCGTGAAGCCCACCTGGATCCGCCAGCGCTGTGCCACTCCCCAGTGCCGAGCTCCGAGCTGTCTCCGCGGCCTCGCGCCCGGCCCCTCCACCGCGCGCCTCTCAGGCCCCGCCCGCCAGCGTCCCTTTGTTGTGAAGGCGCCGGGGCCTAGCGCTATGCCTGCGGCGGAGACTGCATCAGGCTCTCGTCCTCGGGCTCCACCCGGGGAGCTGTGCCCAGACAGCAGAAGGGAAGGATGTCACTTCTGAGATGAGGTTCAGAAAGGTCTGGGCTCCTGTCCTGGCTGCTCTCTCCCACTCCCTGATGAGCT…
UTR5:ENST00000617444.5|gene_type=protein_coding|gene_name=SLC35E2B::chr1:1676699-1692795(-)	66.4474	9	AGAACGGCCCGGGCGGAACCAACGGGCAGCCGCGGGGGCGTTGTGGGCCGCGGCGCGTTTCCCCGGCTCCGTGGCTCTGGGGCACTGAGGAGCGGCGCCCGCGGGGCAGCGAGGAGCCCGATGCAGGGTTCTGCGCGTCATTTCCGGTCCCGCGGGCGCCCCGTGAAGCCCACCTGGATCCGCCAGCGCTGTGCCACTCCCCAGTGCCGAGCTCCGAGCTGTCTCCGCGGCCTCGCGCCCGGCCCCTCCACCGCGCGCCTCTCAGGCCCCGCCCGCCAGCGTCCCTTTGTTGTGAAGGCGCCGGGGCCTAGCGCTATGCCTGCGGCGGAGACTGCATCAGGCTCTCGTCCTCGGGCTCCACCCGGGGAGCTGTGCCCAGACAGCAGAAGGGAAGGATGT…
UTR5:ENST00000356200.7|gene_type=protein_coding|gene_name=CDK11A::chr1:1722596-1722831(-)	33.1915	4	TGTTTTAACTCAAATGGGTGATGAAAAGGACTCTTGGAAAGTGAAAACTTTAGATGAAATTCTTCAGGAAAAGAAACGAAGGAAGGAACAAGAGGAGAAAGCAGAGATAAAACGCTTAAAAAATGTAAGCCATATTTTTTTAAGTAAGTGGTTTTCTTAAAGGAGATTTAATTTCTTTGCCCTCATTTTTCCATTAGAACAACGCTTCTTCGGTGAAGTTCTTTTGTACTTCCAA
UTR5:ENST00000378638.6|gene_type=protein_coding|gene_name=CDK11A::chr1:1722596-1722831(-)	35.1852	3	TGTTTTAACTCAAATGGGTGATGAAAAGGACTCTTGGAAAGTGAAAACTTTAGATGAAATTCTTCAGGAAAAGAAACGAAGGAAGGAACAAGAGGAGAAAGCAGAGATAAAACGCTTAAAAAATAACAACGCTTCTTCGGTGAAGTTCTTTTGTACTTCCAA
UTR5:ENST00000357760.6|gene_type=protein_coding|gene_name=CDK11A::chr1:1722818-1724324(-)	60	0	GATACTTCTGGCGAGCGCCGGTTGCTGTTTCTTCTCAGGCTCAGGGACCGGCCGCGGCCCCGTAGGGTGTTTTAACTCAA
UTR5:ENST00000358779.9|gene_type=protein_coding|gene_name=CDK11A::chr1:1722818-1724324(-)	60	0	GATACTTCTGGCGAGCGCCGGTTGCTGTTTCTTCTCAGGCTCAGGGACCGGCCGCGGCCCCGTAGGGTGTTTTAACTCAA
UTR5:ENST00000378633.5|gene_type=protein_coding|gene_name=CDK11A::chr1:1722818-1724324(-)	60	0	GATACTTCTGGCGAGCGCCGGTTGCTGTTTCTTCTCAGGCTCAGGGACCGGCCGCGGCCCCGTAGGGTGTTTTAACTCAA
UTR5:ENST00000401096.2|gene_type=protein_coding|gene_name=CDK11A::chr1:1722818-1724274(-)	66.0767	0	GCCGCGGCCCCGTAGGGGTGAGTTCCGACTGGGCGGACCAGGTGTGGGAGCGCGACGAGAACTGCGCACCGAGGTCTTTCTTCCGAGCAGGCCTCGGAGCGGGGCGGACCCGGGCCCGGGGGCGAGCGACACCCTCGCTTCCGCGGACAGTCTCATCCCGCACGGAACTTTGGGTGGTGGAGGCGGCGGGTCCAAACGCTGTCTGGAGCCAACGTCTGCCAGGCTGAACCTCAAGTGTGCGGGACTGAACCCGAGGAAATAGCCCAGTGCCCGGGTCAGGTGGCCTTGTTCGCGAGCACATCTCGGAGCATCTCCCCGGTCTCAAGTGTTTTAACTCAA
UTR5:ENST00000404249.8|gene_type=protein_coding|gene_name=CDK11A::chr1:1722818-1724357(-)	54.8673	0	ATATCATCATTAGGCGTCAACACAGGAAGTGAGGATACTTCTGGCGAGCGCCGGTTGCTGTTTCTTCTCAGGCTCAGGGACCGGCCGCGGCCCCGTAGGGTGTTTTAACTCAA
UTR5:ENST00000460465.5|gene_type=protein_coding|gene_name=CDK11A::chr1:1722818-1724324(-)	60	0	GATACTTCTGGCGAGCGCCGGTTGCTGTTTCTTCTCAGGCTCAGGGACCGGCCGCGGCCCCGTAGGGTGTTTTAACTCAA
UTR5:ENST00000479362.1|gene_type=protein_coding|gene_name=CDK11A::chr1:1722818-1724032(-)	50.813	2	GACTGAACCCGAGGAAATAGCCCAGTGCCCGGGTCAGGTGGCCTTGTTCGCGAGCACATCTCGGAGCATCTCCCCGGTCTCAAGGTGCAGCTGTCCAGTGTGCTAGTGGCTTCACGTAGTCCAAGCGGTCTTTCTAGCAGATTCTGACAGTAAAAGCAGTGTTTGATGAGTGGCAGGTCCTGAGTTAAGAGCCTTTAAACGGATGATCTTTAATCCGCGATCGATACTATCACTGTTTTAACTCAA
UTR5:ENST00000509982.5|gene_type=protein_coding|gene_name=CDK11A::chr1:1722818-1722832(-)	28.5714	0	GTGTTTTAACTCAA
UTR5:ENST00000342348.9|gene_type=protein_coding|gene_name=NADK::chr1:1758531-1758575(-)	56.8182	0	AGAGCTTAGGCTTCTAGTGTGGGCGCACAGTCAGGACCATACCG
UTR5:ENST00000341426.9|gene_type=protein_coding|gene_name=NADK::chr1:1765406-1778470(-)	74.7748	2	AGTGGGCGGGCGCGGCGCATTGCTGCTCGGCGGCGCCGGCGCCGGGGTCCGGGCGGCCATGGGGCAACAGGCGGCCAGGGCGCCAAGGGCCAGGTAGCGACGGCTGGCGGCGGCGCGGCGGCGGGGCCTGCGGGCTCGGTCCGGCATGTAGACGCCCCCGCAGGCGCCCGCGGCAGCGAACGGCATCAGTGTTTTTCTGACCGAAGTTCTCATTTCCTGACA
UTR5:ENST00000341991.7|gene_type=protein_coding|gene_name=NADK::chr1:1765406-1778790(-)	63.5294	0	GTAGACGTGGCGGGCGGACCCGGGGGCGCCCTCCGGACGCGGCAGGCATCAGTGTTTTTCTGACCGAAGTTCTCATTTCCTGACA
UTR5:ENST00000378625.5|gene_type=protein_coding|gene_name=NADK::chr1:1765406-1780069(-)	50.7317	1	AAATCCCCCAAGTTCTCATGATCCTTGCTTCCCTTTCCAGTCACCCTTGGTGCCCTGTACTTCACTGTGGTCCTGAACTGAAGAGCTGTGTTTTTCAGGAAGACTTGGCCAGGCCGTGTTCCGTGTCTCTGGATTCAAGTCCCAGGAGTCCTGACCAGAGAGCAGGCATCAGTGTTTTTCTGACCGAAGTTCTCATTTCCTGACA
UTR5:ENST00000615252.4|gene_type=protein_coding|gene_name=GNB1::chr1:1804548-1891117(-)	67.4589	4	GAGCGCGTGGGGTTTTCCGAGGCTGCGGGCAGGGGCCCGCCGCGCCCATCCCGATGGCTGGAGGCGTCTGAGGGGCGGACGGAGGCGGCGGCGGCGGCGGCGGGAGCGGGAGCGGGCGGCGAGTGGGGAGCGGGGCCGGGAGTGGAGCAGCCGCCGCGGCGGGACTGGACCGAGCCTCGCCGGCGCGCACCTGCCCGCAGCGCCCGCGGAGCGCGCAGCGCGGCCCGAGCGCGACGACCTGCCGAGCGGCGGCCGAGGCGGCGGTGTGGGCGCGTCAGGCCGCGACGAGGGCGCTGAGACAAATTTACATGTATTGGAGACCAGACCAGAAGCCCTTCTGAATTAAGATCTCACATTCTTGAAGGTGGCATTGAAGAGCACTAAGATCGGAAGATGAGT…
UTR5:ENST00000378609.9|gene_type=protein_coding|gene_name=GNB1::chr1:1825453-1891087(-)	72.1763	2	AGGGGCCCGCCGCGCCCATCCCGATGGCTGGAGGCGTCTGAGGGGCGGACGGAGGCGGCGGCGGCGGCGGCGGGAGCGGGAGCGGGCGGCGAGTGGGGAGCGGGGCCGGGAGTGGAGCAGCCGCCGCGGCGGGACTGGACCGAGCCTCGCCGGCGCGCACCTGCCCGCAGCGCCCGCGGAGCGCGCAGCGCGGCCCGAGCGCGACGACCTGCCGAGCGGCGGCCGAGGCGGCGGTGTGGGCGCGTCAGGCCGCGACGAGGGCGCTGAGACAAATTTACATGTATTGGAGACCAGACCAGAAGCCCTTCTGAATTAAGATCTCACATTCTTGAAGGTGGCATTGAAGAGCACTAAGATCGGAAG
UTR5:ENST00000434686.6|gene_type=protein_coding|gene_name=GNB1::chr1:1825453-1890401(-)	53.4759	4	GTCGGCGGCCGGAGCCCCCGCGCGGGCCGCCTATCGGGTGGAGATGGGGTTTCACCATGTTGACCATGCTGGTCTCCAATTCCTGACCTCAGACAAATTTACATGTATTGGAGACCAGACCAGAAGCCCTTCTGAATTAAGATCTCACATTCTTGAAGGTGGCATTGAAGAGCACTAAGATCGGAAG
UTR5:ENST00000437146.1|gene_type=protein_coding|gene_name=GNB1::chr1:1825453-1832285(-)	46	0	CTGGAAGGTCTGGGGGACTGAGGGAAGCGAAGAGAAAAGCAAGAGCAATTAAATATCTCACATTCTTGAAGGTGGCATTGAAGAGCACTAAGATCGGAAG
UTR5:ENST00000439272.6|gene_type=protein_coding|gene_name=GNB1::chr1:1825453-1890836(-)	46.4286	1	GCGACGAGGGCGCTGAGACAAATTTACATGTATTGGAGACCAGACCAGAAGCCCTTCTGAATTAAGATCTCACATTCTTGAAGGTGGCATTGAAGAGCACTAAGATCGGAAG
UTR5:ENST00000610897.4|gene_type=protein_coding|gene_name=GNB1::chr1:1825453-1891117(-)	77.0349	1	GAGCGCGTGGGGTTTTCCGAGGCTGCGGGCAGGGGCCCGCCGCGCCCATCCCGATGGCTGGAGGCGTCTGAGGGGCGGACGGAGGCGGCGGCGGCGGCGGCGGGAGCGGGAGCGGGCGGCGAGTGGGGAGCGGGGCCGGGAGTGGAGCAGCCGCCGCGGCGGGACTGGACCGAGCCTCGCCGGCGCGCACCTGCCCGCAGCGCCCGCGGAGCGCGCAGCGCGGCCCGAGCGCGACGACCTGCCGAGCGGCGGCCGAGGCGGCGGTGTGGGCGCGTCAGGCCGCGACGAGGGCGCTGAGATCTCACATTCTTGAAGGTGGCATTGAAGAGCACTAAGATCGGAAG
UTR5:ENST00000378604.3|gene_type=protein_coding|gene_name=CALML6::chr1:1915107-1915280(+)	58.9595	6	CCTGAATGGTGGACCCTCAGCCCCTCCTGTACAAGATGGTCAAGCGGTGCCTCATGCATTTGTTCATTCGACCTGTCCTGAGAGTTTGTGACATGCTGGCACGGGGCCAATGTTGAGTCCACCAGGATGGGAGGGTGGCCAGGCTCTGAGCCACTGAGCACCAGCTGGCCAGG
UTR5:ENST00000307786.8|gene_type=protein_coding|gene_name=CALML6::chr1:1915259-1915280(+)	66.6667	0	ACTGAGCACCAGCTGGCCAGG
UTR5:ENST00000378602.3|gene_type=protein_coding|gene_name=TMEM52::chr1:1918556-1918797(-)	71.3693	0	TCCGCTGTCGCCCAGTCCCGGCCGCTGGCGGGAACTGACCTGGAGCAAGCAGGACCTTCCCTCCCACCTCTCCCGCCTGGCCTCCGCGGGAGTCCCCTACGATCCCGCTCAGCAGTGGGGCACTCGCTGAGGACAGCGAGTCCTGGGAGTGAGCCCAAGGCCACCCCTGGCCAGCCCAGGAGAGATAGCCAGGGCAGGCCCAGCAGCCCGAGGCCAGGCTCTGGCCACGGCGGTCTCCGAC
UTR5:ENST00000310991.8|gene_type=protein_coding|gene_name=TMEM52::chr1:1919265-1919279(-)	57.1429	0	AACCTCCTCAGAGC
UTR5:ENST00000416272.1|gene_type=protein_coding|gene_name=TMEM52::chr1:1919265-1919269(-)	75	0	GAGC
UTR5:ENST00000470931.2|gene_type=protein_coding|gene_name=TMEM52::chr1:1919265-1919270(-)	60	0	AGAGC
UTR5:ENST00000493964.5|gene_type=protein_coding|gene_name=CFAP74::chr1:1990956-2003837(-)	69.8718	1	GTTGCCATGGAGCTGCCCGCCCCAAACCACGCCGCCGGCGCCGCGGAGGGCAATCGCCAAGGACCGCCGCCTGCCTGAGCAGCCCGGGGTGTCTGTGCCTCCGGAGCCCGAGAACCTGGGACCCAGGCCAGCCAGAGCTAATTTCTATCTCCCAGC
UTR5:ENST00000682832.2|gene_type=protein_coding|gene_name=CFAP74::chr1:1990956-2003786(-)	65.7143	0	AATCGCCAAGGACCGCCGCCTGCCTGAGCAGCCCGGGGTGTCTGTGCCTCCGGAGCCCGAGAACCTGGGACCCAGGCCAGCCAGAGCTAATTTCTATCTCCCAGC
UTR5:ENST00000638411.1|gene_type=protein_coding|gene_name=GABRD::chr1:2019328-2019423(+)	82.1053	0	CGCGCCGCGCTCGCTCAGCTCCCGCCCGCCTGTGCCGCCTGTGCGGCCGCCGGGAGCCAAGTTTGCGCGGACCCCGTCCCGAGCCCGCCGCGGCC
UTR5:ENST00000378585.7|gene_type=protein_coding|gene_name=GABRD::chr1:2019344-2019423(+)	81.0127	0	AGCTCCCGCCCGCCTGTGCCGCCTGTGCGGCCGCCGGGAGCCAAGTTTGCGCGGACCCCGTCCCGAGCCCGCCGCGGCC
UTR5:ENST00000639045.1|gene_type=protein_coding|gene_name=GABRD::chr1:2019359-2019423(+)	81.25	0	GTGCCGCCTGTGCGGCCGCCGGGAGCCAAGTTTGCGCGGACCCCGTCCCGAGCCCGCCGCGGCC
UTR5:ENST00000640067.1|gene_type=protein_coding|gene_name=GABRD::chr1:2019359-2019423(+)	81.25	0	GTGCCGCCTGTGCGGCCGCCGGGAGCCAAGTTTGCGCGGACCCCGTCCCGAGCCCGCCGCGGCC
UTR5:ENST00000638771.1|gene_type=protein_coding|gene_name=GABRD::chr1:2019378-2019423(+)	80	0	CGGGAGCCAAGTTTGCGCGGACCCCGTCCCGAGCCCGCCGCGGCC
UTR5:ENST00000640949.1|gene_type=protein_coding|gene_name=GABRD::chr1:2019403-2019423(+)	90	0	GTCCCGAGCCCGCCGCGGCC
UTR5:ENST00000378567.8|gene_type=protein_coding|gene_name=PRKCZ::chr1:2050410-2050630(+)	84.0909	1	GTTCGGACACCGCCCCCCGCCCCCGCCGGACGGTCCCGCCCCGCGCGCCCCCCGCTCCCGCCCCGCGCGCCGCCGGAGTTCCGCGGAGTTGACCGGGTCGGCGCCGTCGGTCCTGAGCGCTGCCTTCCGCGTTCCGCCGCGGCCCCACCTGGAGCCCCCGCCCCGCGCCATGGCCGGAGCTCCCGGGGCGCAGCGCTGACGGCGGCGGGGGGAGCGCGCC
UTR5:ENST00000468310.5|gene_type=protein_coding|gene_name=PRKCZ::chr1:2050484-2050630(+)	80.8219	1	GGAGTTCCGCGGAGTTGACCGGGTCGGCGCCGTCGGTCCTGAGCGCTGCCTTCCGCGTTCCGCCGCGGCCCCACCTGGAGCCCCCGCCCCGCGCCATGGCCGGAGCTCCCGGGGCGCAGCGCTGACGGCGGCGGGGGGAGCGCGCC
UTR5:ENST00000503297.1|gene_type=protein_coding|gene_name=PRKCZ::chr1:2050807-2055507(+)	69.8529	0	GGTCGCTGCGGGCCCGGGGCTGTCGCGGGAGGTCCTCGGTCCCCGCCCGTGAGCGTCACCCGCGGACACGTCGTGGACAGCGCGGGCTCCTTCCCCGGGACCGGGTTTCCCTGGGGTCGGCCCCGCGCCGCGAGCTCCTCGGCCCGGTCATTGTGGTAGACGTTTTCGCTGGAAAGTTGGGCGGGGACGTTCCGGCCGCAAACCTGGACATCTTCATCACCAGCGTGGACGCCGCCACGACCTTCGAGGAGCTCTGTGAGGAAGTGAGAGAC
UTR5:ENST00000400921.6|gene_type=protein_coding|gene_name=PRKCZ::chr1:2073461-2144338(+)	61.7862	9	CTGGCAGGCCAACCTGCAGGACCCCGGGCTTAGCTGGGTTCTGTTCTGATGTCGCATTTTCAAGGTCCGCTGAGTCCGAGCCCTGCCTGGGTCTGGCTGCTGCCCGCCCGCTCTCTGGACTGTGCTGATGCAGAGATGCTTGTTTTCCTGTGACGTCAGCGTCAGCTCCTGCACATCCATGCCGTGTTTTAGTTTGTGCCTCAGCTGCTGGCTACAGCTTCCCGGGGGAGCCGGGTACCACCCGGGCCTGGAGACATGAGGAGGCAGGGATGTGAGGGGCGGGGGACAGGACAGCCGGCCTTCCGTTAAATATCTGCTCCTCGCGCTCGAGCCTCCCTGCCTATTGTCGGGGCCGGAGGCGAGCCGACGCAGCATCAGCTCGTCAACGGGAAGGAAGAT…
UTR5:ENST00000495347.5|gene_type=protein_coding|gene_name=PRKCZ::chr1:2073718-2144338(+)	61.4173	6	GAGGAGGCAGGGATGTGAGGGGCGGGGGACAGGACAGCCGGCCTTCCGTTAAATATCTGCTCCTCGCGCTCGAGCCTCCCTGCCTATTGTCGGGGCCGGAGGCGAGCCGACGCAGCATCAGCTCGTCAACGGGAAGGAAGATGCCTCCCTGCACGCCCGCCGCGCACAGAGCATAAAGAATCTGCGCTGAGGAGGCAGGAGAAGAAAGCCGGAGCGGTGCCGCTGGCCTGTGGCTTCTGCAGGGACAAGTAGTGGCTGTGGCCGGGAGGCGTTCGGCAGCTGTGCTTCAGCCCCGGCCCCAGCTTCAGCTCTTCGAGTTGCTGGCTTCTCTAAGGCCTGTCCTGAAGTGGCCTGGAGACTGCTGAGTTACTTCTGGAATCTGCACCGTGAAAGTGAAAC…
UTR5:ENST00000461106.6|gene_type=protein_coding|gene_name=PRKCZ::chr1:2073985-2074253(+)	63.4328	2	GTGCTGCAGGCCCTGTGCGTGCGGAGGACGGTGCCCGAGTCAGCATTTTGGGTCTGAGTCCCGGCGTTGCCGCTGCCTGTGCGCTGCACAGATGCTCCGGGCAGCAACACGGCTGGTGCCACGGCCCGGGGAAGGCGTGCGGCTGCAGCAGCTCCCAGCAATGTCAGGGGAAACGCAGTGAGAGGCTGTTGTTTTGCGGGTGACAGATTTTTAGAAAAATAAGGCTGTGGAGGGACCTTCTGAGCGAGGCAGGGGCTGCTGGAGGGAC
UTR5:ENST00000461465.5|gene_type=protein_coding|gene_name=PRKCZ::chr1:2074687-2144338(+)	60	4	GGCTCACTCCATCGGGGTCCTCGGATGGTGGCGAGGAGCGGGGCTGCGGCGTCCTGTTTTCTATTCTGAAATGGTTGGAGAATCTATCTACCGCCGGGGAGCCAGAAGATGGAGGAAGCTGTACCGTGCCAACGGCCACCTCTTCCAAGCCAAGCGCTTTAACAGGAGAGCGTACTGCGGTCAGTGCAGCGAGAGGATATGGGGCCTCGCGAGGCAAGGCTACAGGTGCATCAACTGCAAACTGCTGGTCCATAAGCGCTGCCACGGCCTCGTCCCGCTGACCTGCAGGAAGCAT
UTR5:ENST00000470596.5|gene_type=protein_coding|gene_name=PRKCZ::chr1:2074854-2144338(+)	60.5263	4	TTTTTTTTAAAAAAAAAAACAACAAAAAACCAAAACAACAACCAGCCTCCCCAGTCAGGCTTGTGGGGAGCCGTGGGCCTGGGGAGACTGGGCTGCTGAAGGTGGGGACTGGGCTGCTGGGGGAGGCGGCTTTCCCTCTCGGGGGGTGCTGGCTGCTGGGGAGGCTGGCAGCGCGCCCCTCCCCCAGGTGCGAAGGGACCTCAGCAGACGCAGGGCTGCTCCGCACAGCCAGCTTGGGCCGCAGGGGTCCTTGAGTGATGAAGATTCTGTGTTGATGGGAATCTATCTACCGCCGGGGAGCCAGAAGATGGAGGAAGCTGTACCGTGCCAACGGCCACCTCTTCCAAGCCAAGCGCTTTAACAGGAGAGCGTACTGCGGTCAGTGCAGCGAGAGGATAT…
UTR5:ENST00000496325.5|gene_type=protein_coding|gene_name=PRKCZ::chr1:2075243-2144338(+)	60.6838	4	TTTCGTGTGAGCCCACGCTGGCCATGCACAGCTGGCACGATCCCTTGCGGTGTGAATACACTGCTGGGGTGGGAGCGCCGTGGCCAGGGTCAGGATTCGAGCGGTTACTGGCTTTTGGTCTGATGGCCCTCGGTGGAATCTATCTACCGCCGGGGAGCCAGAAGATGGAGGAAGCTGTACCGTGCCAACGGCCACCTCTTCCAAGCCAAGCGCTTTAACAGGAGAGCGTACTGCGGTCAGTGCAGCGAGAGGATATGGGGCCTCGCGAGGCAAGGCTACAGGTGCATCAACTGCAAACTGCTGGTCCATAAGCGCTGCCACGGCCTCGTCCCGCTGACCTGCAGGAAGCAT
UTR5:ENST00000481140.5|gene_type=protein_coding|gene_name=PRKCZ::chr1:2082247-2082320(+)	63.0137	0	ATTTGGCAAGAGGGAGGCTCCGTGGCACGATCACACGTGCAGGAGCTGGGGGCTGCCAGAGCGGCTGTTCAAG
UTR5:ENST00000482686.5|gene_type=protein_coding|gene_name=PRKCZ::chr1:2104715-2144338(+)	62.2785	2	AGAACATCGCTCGGTGCCAGACAGGCAGGACGCAGCGGGCTGGCCTGCGGGGCTCACTGCTGCCCCCCGGGGCCGAGCACGAAAGGGAGAGTTGGAGGGCGCTTCCTCGCCGGGTGTTGCGGTGTGAGCGGGGACTGGTGAGTGTGTGCTGTCTTCAGAGAGAGAAGAGCAGTTTTCAGGAATCTATCTACCGCCGGGGAGCCAGAAGATGGAGGAAGCTGTACCGTGCCAACGGCCACCTCTTCCAAGCCAAGCGCTTTAACAGGAGAGCGTACTGCGGTCAGTGCAGCGAGAGGATATGGGGCCTCGCGAGGCAAGGCTACAGGTGCATCAACTGCAAACTGCTGGTCCATAAGCGCTGCCACGGCCTCGTCCCGCTGACCTGCAGGAAGCAT
UTR5:ENST00000486681.5|gene_type=protein_coding|gene_name=PRKCZ::chr1:2104738-2146035(+)	59.319	8	GGCAGGACGCAGCGGGCTGGCCTGCGGGGCTCACTGCTGCCCCCCGGGGCCGAGCACGAAAGGGAGAGTTGGAGGGCGCTTCCTCGCCGGGTGTTGCGGTGTGAGCGGGGACTGGTGAGTGTGTGCTGTCTTCAGAGAGAGAAGAGCAGTTTTCAGGAATCTATCTACCGCCGGGGAGCCAGAAGATGGAGGAAGCTGTACCGTGCCAACGGCCACCTCTTCCAAGCCAAGCGCTTTAACAGGAGAGCGTACTGCGGTCAGTGCAGCGAGAGGATATGGGGCCTCGCGAGGCAAGGCTACAGGTGCATCAACTGCAAACTGCTGGTCCATAAGCGCTGCCACGGCCTCGTCCCGCTGACCTGCAGGAAGCATATGGCGGAACCCAGAGGCCCTTAGAAT…
UTR5:ENST00000470986.5|gene_type=protein_coding|gene_name=PRKCZ::chr1:2111653-2144338(+)	62.533	2	GGCGGGGCTGCTGCCGGCCTGGACTCAGGACCCTCACCCTCCAGCCCGCACCCTCGACTCCCCACCAGCCAGACCCTCTGTCCTGGTGTGGACAGCACCCACATCCTGGCTCCACCCTTGTTTCTTGCCCTTTGACCTACAGCCTCAGGACGTGCAGGAGGGAGAATCTATCTACCGCCGGGGAGCCAGAAGATGGAGGAAGCTGTACCGTGCCAACGGCCACCTCTTCCAAGCCAAGCGCTTTAACAGGAGAGCGTACTGCGGTCAGTGCAGCGAGAGGATATGGGGCCTCGCGAGGCAAGGCTACAGGTGCATCAACTGCAAACTGCTGGTCCATAAGCGCTGCCACGGCCTCGTCCCGCTGACCTGCAGGAAGCAT
UTR5:ENST00000470511.5|gene_type=protein_coding|gene_name=PRKCZ::chr1:2116204-2144338(+)	59.8131	4	GAATTCCCGATGCACCTCCTTCCAGCACATGGACTGTCAGAGCCCTGCGTTGTCGCCAGCACAGCAGATCTGAAAGGCACTAGGCTGTGGCCTCGCGACGGCTGAGAATCTATCTACCGCCGGGGAGCCAGAAGATGGAGGAAGCTGTACCGTGCCAACGGCCACCTCTTCCAAGCCAAGCGCTTTAACAGGAGAGCGTACTGCGGTCAGTGCAGCGAGAGGATATGGGGCCTCGCGAGGCAAGGCTACAGGTGCATCAACTGCAAACTGCTGGTCCATAAGCGCTGCCACGGCCTCGTCCCGCTGACCTGCAGGAAGCAT
UTR5:ENST00000471018.6|gene_type=protein_coding|gene_name=PRKCZ::chr1:2133637-2144338(+)	64.1869	4	GTCCGTCCCTCGGTTCCGCCCCCGGCTGCGCGTCTGTCCCTCGACTCGGCCCCTCAGCTGTGCGCCACTTTCTCTGTGGCCCACAGTACCTCCGTCTCCGCCGCTTCACACCCTTCTCTTTCTTTCTCTCTTCAGAGAGGGTTGTTGGGCAGGCAGAGCATCCCCCGAGGGGACAAGTCAGGCCTACGGACTCCTGGAGCCAGGACCTGCCGTAGGCTGGTTAGGGCAGGATGCGCCCTGTCTTCGTGGGTAGAGCCACATGAGGGGTCACCCGACCCCCTCAGGGCTGAGGGGCACAGGGGCCGAAAGTGTGGCCGCCCCTGGGGGTCTGCGCCTCTTGTGGAGCCCAGGCCTGGCGCCCAGAATCTATCTACCGCCGGGGAGCCAGAAGATGGAGGA…
UTR5:ENST00000466352.5|gene_type=protein_coding|gene_name=PRKCZ::chr1:2134812-2144338(+)	60.5317	4	GTCATGTGTAAATATTGAGGCCCGTTTGAACTATCCCTGTGCGGAAAAAAAGGCCTGTTTTTCACAGGGCTGCCTGGGGAGGAGGGGGGTGGAAAGGAAAACAGGCAGGGGACAGACGGACCCGGCCTGCGTTGGCCTGGGGTGACTTCACGGCTCCACTGTCAGCAAGCGGCCGTCCCGTGGTGGATCCTGTCCGCCCTGCGAGGACACCTGGCTCCATCCACACCTGGGCCTCTGTCTCCAGCCGCCGAGGCCGTGACACCATGAGGATCATAATCTATCTACCGCCGGGGAGCCAGAAGATGGAGGAAGCTGTACCGTGCCAACGGCCACCTCTTCCAAGCCAAGCGCTTTAACAGGAGAGCGTACTGCGGTCAGTGCAGCGAGAGGATATGGGGC…
UTR5:ENST00000497183.5|gene_type=protein_coding|gene_name=PRKCZ::chr1:2134989-2146035(+)	58.1655	7	CCGTGGTGGATCCTGTCCGCCCTGCGAGGACACCTGGCTCCATCCACACCTGGGCCTCTGTCTCCAGCCGCCGAGGCCGTGACACCATGAGGATCATAATCTATCTACCGCCGGGGAGCCAGAAGATGGAGGAAGCTGTACCGTGCCAACGGCCACCTCTTCCAAGCCAAGCGCTTTAACAGGAGAGCGTACTGCGGTCAGTGCAGCGAGAGGATATGGGGCCTCGCGAGGCAAGGCTACAGGTGCATCAACTGCAAACTGCTGGTCCATAAGCGCTGCCACGGCCTCGTCCCGCTGACCTGCAGGAAGCATATGGATGCAGCTTTGGGACAGGGGAGATGACCAAGCATTGTGCAAAATATCCCGTTGTATAAAGCACTTGGTGGAAAGGTCATGGCC…
UTR5:ENST00000478770.6|gene_type=protein_coding|gene_name=PRKCZ::chr1:2145386-2146035(+)	50.7463	3	AGGATGCAGCTTTGGGACAGGGGAGATGACCAAGCATTGTGCAAAATATCCCGTTGTATAAAGCACTTGGTGGAAAGGTCATGGCCTGCAGTACCGAGTGGCCACCTCCGTCTGCAGAATCATAGGATTCTGTC
UTR5:ENST00000378543.2|gene_type=protein_coding|gene_name=FAAP20::chr1:2194749-2194750(-)	100	0	G
UTR5:ENST00000378546.9|gene_type=protein_coding|gene_name=FAAP20::chr1:2194749-2194772(-)	78.2609	0	ACTTCCGCCCGGCGCGGGCTTGG
UTR5:ENST00000400918.7|gene_type=protein_coding|gene_name=FAAP20::chr1:2194749-2194751(-)	100	0	GG
UTR5:ENST00000400919.7|gene_type=protein_coding|gene_name=FAAP20::chr1:2194749-2194775(-)	76.9231	0	CTCACTTCCGCCCGGCGCGGGCTTGG
UTR5:ENST00000414253.5|gene_type=protein_coding|gene_name=FAAP20::chr1:2194749-2194775(-)	76.9231	0	CTCACTTCCGCCCGGCGCGGGCTTGG
UTR5:ENST00000378536.5|gene_type=protein_coding|gene_name=SKI::chr1:2228318-2228766(+)	89.0625	2	GCTCCTCCCGGGCCCCTCGGCCTCGGCCGCCGCGGCGATTCGCGCCTCGCGGCGCCGGCACCTGCCCGCGCGCCCCCCGCGAGCCCCGGGCCCGCGAGCGTTGGCGTTGGCGTTGGCGGCGCGCGCCGGGGCATGCCCCGCGCCTAGAGCCCGGGGGGCGCGCGGGGGACGCGCGGGGGGCCCGGGCGGCGGCGGGCGCGGCGCGGGGCGCGTGGATGTGGCGCCGGGCCCGGGCGGCGGCGGGCTCCAGCGGCGGGACCCCTTCGCCCCGCCCGCCTTCCCCTTCGCGCCCCCGGGCGAGGCCGCGGCCGTGATCGGCCGTGAGCCGGCGGCGGGGGGCGGCCGGGGTCGGGGCCGCGGGCGCCGCCGGGGCGCGCGGGGCGGCGGCGGGGGCCGGGG…
UTR5:ENST00000378525.2|gene_type=protein_coding|gene_name=MORN1::chr1:2391533-2391671(-)	66.6667	1	CTCTGGCTCCGGGCCCGGCTAGCTTCGCTCCAGAGATTGCGCGGGCTCAGGGACTAGGCCCGTGGCCACACCCCCCCTTGCGACAAAGACCAATGGAAGCGGGCGTTGCTGGTCGCTAAGAGAACCCTCGGCGGCAAG
UTR5:ENST00000378529.7|gene_type=protein_coding|gene_name=MORN1::chr1:2391533-2391707(-)	67.8161	1	GACAGCGGCGGAAACGCGCACAGGCGCAGCTGCGTCCTCTGGCTCCGGGCCCGGCTAGCTTCGCTCCAGAGATTGCGCGGGCTCAGGGACTAGGCCCGTGGCCACACCCCCCCTTGCGACAAAGACCAATGGAAGCGGGCGTTGCTGGTCGCTAAGAGAACCCTCGGCGGCAAG
UTR5:ENST00000378531.8|gene_type=protein_coding|gene_name=MORN1::chr1:2391533-2391554(-)	61.9048	0	AAGAGAACCCTCGGCGGCAAG
UTR5:ENST00000378513.7|gene_type=protein_coding|gene_name=RER1::chr1:2391774-2395790(+)	76.4398	0	AGCCCTTGGCCCCGCCCTCGCGCCATCTTGGGGGCCCTGGAGGCGGCGCCGCGGAGGACGGAGCGGAAGTGCTCGCTGCAGCTTCCCGGAGCCGGAGCGCAGCGCCTGCGGCCGCCCGTGCCCCGCCGTCCTCCTTCCCGCGGCCGTGAGGGAGACCGCGGCTCGGCCGTAGCGGAGCTGCGAGTTACAGA
UTR5:ENST00000378518.5|gene_type=protein_coding|gene_name=RER1::chr1:2391827-2395790(+)	74.6377	0	GAGGACGGAGCGGAAGTGCTCGCTGCAGCTTCCCGGAGCCGGAGCGCAGCGCCTGCGGCCGCCCGTGCCCCGCCGTCCTCCTTCCCGCGGCCGTGAGGGAGACCGCGGCTCGGCCGTAGCGGAGCTGCGAGTTACAGA
UTR5:ENST00000605895.6|gene_type=protein_coding|gene_name=RER1::chr1:2391840-2395790(+)	74.4	0	AAGTGCTCGCTGCAGCTTCCCGGAGCCGGAGCGCAGCGCCTGCGGCCGCCCGTGCCCCGCCGTCCTCCTTCCCGCGGCCGTGAGGGAGACCGCGGCTCGGCCGTAGCGGAGCTGCGAGTTACAGA
UTR5:ENST00000306256.13|gene_type=protein_coding|gene_name=RER1::chr1:2391842-2395790(+)	68.2927	1	GTGCTCGCTGCAGCTTCCCGGAGCCGGAGCGCAGCGCCTGCGGCCGCCCGTGCCCCGCCGTCCTCCTTCCCGCGGCCGTGAGGGAGACCGCGGCTCGGCCGTAGCGGAGCTGCGAGGGAAGCCTGTGTACCTGCTACTTTTTCCCGAACAATTCATGTTACAGA
UTR5:ENST00000378512.5|gene_type=protein_coding|gene_name=RER1::chr1:2391889-2395790(+)	73.6842	0	CCGTGCCCCGCCGTCCTCCTTCCCGCGGCCGTGAGGGAGACCGCGGCTCGGCCGTAGCGGAGCTGCGAGTTACAGA
UTR5:ENST00000443438.5|gene_type=protein_coding|gene_name=RER1::chr1:2393173-2395790(+)	40	0	GTTTTATCTCCCTTTCTGTTTTGTTTGTGACCAGGCATAAAGCAGTCACCTTCAACAGTTACAGA
UTR5:ENST00000488353.2|gene_type=protein_coding|gene_name=RER1::chr1:2394004-2395790(+)	54.0873	37	GCTTTAATGGGAAACAGTCTGAGTAAAACGGGGAAACTTACAAGGAGCTATAGGACGAACAATGTGACGGGTGGCTTTCAGATGGCCTGGCTTTGGCCTAAATAGGGTGGCCATTCCAGGTGACACATTTTAGTGTAGCCTCTATTTAAATATGGAGTTCTTTCAGTGGAGAGTAAAGGTGCTCCTCCTCTGTGTCTGGTTTACACGGCTCCGCGAGACCAAAGGGCCCCTCGGTCTCCTTGAGCAGCCTGGCACTCTGCACAGAGGATCCAGGAACGGTGTCATGGAGCCACATTCTGCACAGACTTGATGATGTGGAGGGAGCTGCCTGGATCACTTCAGCGCATCAGTTGTGATGGGAGAGCCAAGGCACTTGAGGGCGGGATTGCGTCTGGCCAC…
UTR5:ENST00000508384.5|gene_type=protein_coding|gene_name=PEX10::chr1:2408619-2413797(-)	65.2591	4	CCCACAGCTGAGCTCCTGTAGATGGAACCAGAGGTGAGGCAAGGAACTGGAGGCCCTCCCCACTGAGGTCAGCGGGGCGCAGACGCCCCCTTGTCGTGCCCTGCCTTCCTCCTGCAATCCTGCAGGACTCTCCAGGGCCAAGTGCTGCCCTTGGGGCCAAAAAACAGGGCCTTCTCCTTCACCTGCCCTGCAGCCATTCAGGTGCGAGGAAGTGGCTGGAGTGGAGGAAGGAGGTTGAGCTGCTCTCAGATGTGGCCTACTTTGGCCTCACCACACTTGCAGGCTACCAGACCCTGGGGGAGGAGTACGTCAGCATCATCCAGGTGGACCCATCGCGGATACATGTGCCCTCCTCGCTGCGCCGTGGCGTGCTGGTGACACTGCATGCCGTCCTGCCCT…
UTR5:ENST00000288774.8|gene_type=protein_coding|gene_name=PEX10::chr1:2412502-2412564(-)	80.6452	0	CTCGCCCGTCTGGGCGTGGGCGTGGCCGGCGTGGCTGCTCGGGACCACCCGAACCCGCGGCC
UTR5:ENST00000447513.7|gene_type=protein_coding|gene_name=PEX10::chr1:2412502-2412564(-)	80.6452	0	CTCGCCCGTCTGGGCGTGGGCGTGGCCGGCGTGGCTGCTCGGGACCACCCGAACCCGCGGCC
UTR5:ENST00000507596.5|gene_type=protein_coding|gene_name=PEX10::chr1:2412502-2412540(-)	81.5789	0	GCCGGCGTGGCTGCTCGGGACCACCCGAACCCGCGGCC
UTR5:ENST00000510434.1|gene_type=protein_coding|gene_name=PEX10::chr1:2412502-2412535(-)	78.7879	0	CGTGGCTGCTCGGGACCACCCGAACCCGCGGCC
UTR5:ENST00000514502.1|gene_type=protein_coding|gene_name=PEX10::chr1:2412502-2412514(-)	83.3333	0	GAACCCGCGGCC
UTR5:ENST00000609981.5|gene_type=protein_coding|gene_name=PLCH2::chr1:2425979-2430514(+)	66.383	1	GCCCTTTGCTGCGGCAGCTTTCTGTTCTCCCTGGCTCCCTGCACGGAACTGAGCTTTGGTGTGTGATGCGCTGCTGGCCCAGGCTACACCCCGACAAGGGACACCGGGGGCCCCGGGAGCAGAGAGACCTCAGAGCAGCCTCCTCCTGCCTCCTGTGGACGGCCGGCCCCAGCTGGTGATCCCAGCCAGTCCCAGCTTTCAGTTGCTGCCCCCACCGACAGTCCTCAGTCCCTCC
UTR5:ENST00000449969.5|gene_type=protein_coding|gene_name=PLCH2::chr1:2467458-2467619(+)	78.882	1	CACGGGCGGGCGCGGCAGGGCAGCGTGTGGGGCTGCGATCGGCATGGGCTCTGCGCGCGGGGTGCCCCTGCTCGGGCTGGGGCTCAGGGGACGCCGGGGGCCAGCACAGGGCCCGGTGTCCCTCGGGCCGTGCCGGTAACTGGGATTGGCACCCGCCGGCC
UTR5:ENST00000378486.8|gene_type=protein_coding|gene_name=PLCH2::chr1:2476288-2476588(+)	70	1	GTCCTTTGCTCCCCCAGCCTTGGGAGGCGGCTGCGTCAGGGATTCCTTGGTGGCCCTGGAGGGTGGATAGGCTGGCCTGGGGGCCATCAGGACAGCAGGTGACGGTCAGGCCAATGCCAGCCGGGCCTGGGCACAGCCCTGTGGGGGCTTCGGAGGGCCCTGAGGAGGAGGAGGAAGAGGCAGAGGAGAGAAGGCCCCACGGAGGTCCTGTCGCCAGCGCTGCCACTGCCTGACCTCCGCTGCCCGAAGGCCGGTGGGCCTCTGTGGCCTCCGTGAAGCAGGCCCGGCTGTCGTCAGGCC
UTR5:ENST00000419816.6|gene_type=protein_coding|gene_name=PLCH2::chr1:2476314-2476588(+)	70.438	1	GCGGCTGCGTCAGGGATTCCTTGGTGGCCCTGGAGGGTGGATAGGCTGGCCTGGGGGCCATCAGGACAGCAGGTGACGGTCAGGCCAATGCCAGCCGGGCCTGGGCACAGCCCTGTGGGGGCTTCGGAGGGCCCTGAGGAGGAGGAGGAAGAGGCAGAGGAGAGAAGGCCCCACGGAGGTCCTGTCGCCAGCGCTGCCACTGCCTGACCTCCGCTGCCCGAAGGCCGGTGGGCCTCTGTGGCCTCCGTGAAGCAGGCCCGGCTGTCGTCAGGCC
UTR5:ENST00000378466.9|gene_type=protein_coding|gene_name=PANK4::chr1:2526587-2526596(-)	22.2222	0	ACTTTCAAA
UTR5:ENST00000435556.8|gene_type=protein_coding|gene_name=PANK4::chr1:2526587-2526596(-)	22.2222	0	ACTTTCAAA
UTR5:ENST00000502770.2|gene_type=protein_coding|gene_name=PANK4::chr1:2526587-2526596(-)	22.2222	0	ACTTTCAAA
UTR5:ENST00000378453.4|gene_type=protein_coding|gene_name=HES5::chr1:2530164-2530263(-)	80.8081	0	GTCCGCGCCAGCCCGGGACGCGCTTGGCCTTGCCCGCGCCCGCTCGCCTCGTCTCGCCCGGCCTCCCCGCGTCGCCTCGTCGCCTGTTCCGCGCCAGGC
UTR5:ENST00000426449.5|gene_type=protein_coding|gene_name=TNFRSF14::chr1:2555638-2556664(+)	65.1376	1	CTGGGACCTGCTCTGGGCAAGCACAGGCGCCGCAGCAATGGCGCTGAGTTCCTCTGCTGGAGTTCATCCTGCTAGCTGGGTTCCCGAGCTGCCGGTCTGAGCCTGAGGC
UTR5:ENST00000434817.5|gene_type=protein_coding|gene_name=TNFRSF14::chr1:2555790-2556664(+)	65.7143	1	CGAGGGACTCACTGGTGCCTGCCTTGGGGCTCCGGGACTGTGGGCTGTCTCCATCCGGAGCCGCAGCAATGGCGCTGAGTTCCTCTGCTGGAGTTCATCCTGCTAGCTGGGTTCCCGAGCTGCCGGTCTGAGCCTGAGGC
UTR5:ENST00000435221.6|gene_type=protein_coding|gene_name=TNFRSF14::chr1:2555801-2556664(+)	64.0301	4	CTGGTGCCTGCCTTGGGGCTCCGGGACTGTGGGCTGTCTCCATCCGGAGGTCTCCCTACCACCAGGCTCTGTGGGGCAGGGAAGCCCAGTGGGGTGCAGGGAGCCAGGAAGCTGGGGTGGGGTCAGGGCAGGGTCCACAGGGAGACCGGGCGAGGCTGGCAGCCTTCCCAGTCCGCGCAGCGTCTCTGCAGGGGGAGCAAGAGCTGCCCTTCCACCCCTCCCAGGGGACGGGTAGGGGCACTCTGGGCTTTTCCCACCCCCTCACGCAGGGACACAGGCCTGGTGGGTCTATGACTGAAATTGGCCAGACCGCATTCTGGTGGTTTTATTCGGAAGGGAAGTTTACCCTGTTCAGCAGAAGCTGAGATGGGAACAGGAAACCCACAGGGCCCCTTTATT…
UTR5:ENST00000451778.5|gene_type=protein_coding|gene_name=TNFRSF14::chr1:2555979-2556664(+)	66.1654	1	AGCGTCTCTGCAGGGGGAGCAAGAGCTGCCCTTCCACCCCTCCCAGGGGACGGCCGCAGCAATGGCGCTGAGTTCCTCTGCTGGAGTTCATCCTGCTAGCTGGGTTCCCGAGCTGCCGGTCTGAGCCTGAGGC
UTR5:ENST00000409119.5|gene_type=protein_coding|gene_name=TNFRSF14::chr1:2556221-2556664(+)	65.8333	1	CCCCGGGGAGCAGCCGAGGGTCCCTGAGTGTGTGAGTGAGCCGCAGCAATGGCGCTGAGTTCCTCTGCTGGAGTTCATCCTGCTAGCTGGGTTCCCGAGCTGCCGGTCTGAGCCTGAGGC
UTR5:ENST00000355716.5|gene_type=protein_coding|gene_name=TNFRSF14::chr1:2556370-2556664(+)	64.6259	1	ATACCGGCCCTTCCCCTCGGCTTTGCCTGGACAGCTCCTGCCTCCCGCAGGGCCCACCTGTGTCCCCCAGCGCCGCTCCACCCAGCAGGCCTGAGCCCCTCTCTGCTGCCAGACACCCCCTGCTGCCCACTCTCCTGCTGCTCGGGTTCTGAGGCACAGCTTGTCACACCGAGGCGGATTCTCTTTCTCTTTCTCTTTCTCTTCTGGCCCACAGCCGCAGCAATGGCGCTGAGTTCCTCTGCTGGAGTTCATCCTGCTAGCTGGGTTCCCGAGCTGCCGGTCTGAGCCTGAGGC
UTR5:ENST00000378425.9|gene_type=protein_coding|gene_name=PRXL2B::chr1:2586749-2586795(+)	71.7391	0	AAAGGCGGGACCGGGGCATCTCGGGGCGGGGCTTGGGGCTGGATCT
UTR5:ENST00000444521.6|gene_type=protein_coding|gene_name=PRXL2B::chr1:2586749-2586795(+)	71.7391	0	AAAGGCGGGACCGGGGCATCTCGGGGCGGGGCTTGGGGCTGGATCT
UTR5:ENST00000419916.8|gene_type=protein_coding|gene_name=PRXL2B::chr1:2586776-2586885(+)	74.3119	1	GGGGCTTGGGGCTGGATCTATGAGCCGGGAGCGGGGATCCAGGAGCGAGGAGCCGGGAGCGGGGAACAGGGAGTCGGGGAGCCGGGAACCAGGGCTGGCAGCGGCCGCC
UTR5:ENST00000378424.9|gene_type=protein_coding|gene_name=PRXL2B::chr1:2586779-2586885(+)	73.5849	1	GCTTGGGGCTGGATCTATGAGCCGGGAGCGGGGATCCAGGAGCGAGGAGCCGGGAGCGGGGAACAGGGAGTCGGGGAGCCGGGAACCAGGGCTGGCAGCGGCCGCC
UTR5:ENST00000537325.6|gene_type=protein_coding|gene_name=PRXL2B::chr1:2586795-2586885(+)	75.5556	1	ATGAGCCGGGAGCGGGGATCCAGGAGCGAGGAGCCGGGAGCGGGGAACAGGGAGTCGGGGAGCCGGGAACCAGGGCTGGCAGCGGCCGCC
UTR5:ENST00000378427.6|gene_type=protein_coding|gene_name=PRXL2B::chr1:2586797-2586885(+)	77.2727	0	GAGCCGGGAGCGGGGATCCAGGAGCGAGGAGCCGGGAGCGGGGAACAGGGAGTCGGGGAGCCGGGAACCAGGGCTGGCAGCGGCCGCC
UTR5:ENST00000465233.6|gene_type=protein_coding|gene_name=PRXL2B::chr1:2586832-2586885(+)	77.3585	0	GAGCGGGGAACAGGGAGTCGGGGAGCCGGGAACCAGGGCTGGCAGCGGCCGCC
UTR5:ENST00000498083.2|gene_type=protein_coding|gene_name=PRXL2B::chr1:2586876-2586885(+)	100	0	GCGGCCGCC
UTR5:ENST00000378412.8|gene_type=protein_coding|gene_name=MMEL1::chr1:2629484-2633016(-)	64.8936	0	AGGCAGCCTCAACTCAGCCCCAAGCCACTGCTCTCCCATCCCAGTCCCTGGAAATCCACCCACTTGGCCCAGCTCACCCCAACTCCAACCCACTGGGACCCAGTCTCCAGGGGCCTGACTGTGGGCGGCAGCCACTCCTGAGTGAGCAAAGGTTCCTCCGCGGTGCTCTCCCGTCCAGAGCCCTGCTG
UTR5:ENST00000502556.5|gene_type=protein_coding|gene_name=MMEL1::chr1:2629484-2629494(-)	70	0	AGCCCTGCTG
UTR5:ENST00000504800.5|gene_type=protein_coding|gene_name=MMEL1::chr1:2629484-2629494(-)	70	0	AGCCCTGCTG
UTR5:ENST00000637179.1|gene_type=protein_coding|gene_name=TTC34::chr1:2789591-2789665(-)	74.3243	0	TGGCCGCCAAGGCCTACGTGCCCTGGAACCAGCGGGGGCTGCTGCTGGTGGTGCTGCGGGAGGAGGCCCGTGGG
UTR5:ENST00000401095.8|gene_type=protein_coding|gene_name=TTC34::chr1:2800827-2801717(-)	68.6813	1	CCCAACCCACACGGGGCGGTCATAGGAGCCCCACCCAGGCCTGGGCCCTCCAGCCAGCCACATCCCTCTGTCCCCCACCACCCACGAGGGAATCTGGGTCCCCAGGGCACAGCCGGCTCAGCCTCCAAGCTGCAGACGAGTGTACTCTGAGGACCAGACATGGGCCCGTCGGGGTCCCAGAC
UTR5:ENST00000378404.4|gene_type=protein_coding|gene_name=ACTRT2::chr1:3021466-3021686(+)	64.5455	2	AACCCCCTGGCCCCCTGGAAGAGGCCTCAGCAGGCCCAGGCCACCTGGAGGGAGAGCAGACCTGCGGCTGAGGATGCAGGGCTCCCGGGCACGGTGCTAGCCCTGCCTTGAGACACCCCGAGAGCTGTGGGAAGAGCTGTGGGATCCCCTATTGCATCACAAAGCGGCCCTGGAGGGCTGGTCTTTATTTTGATGAGGCTGAGAAGGGAAGGCTGCGGGC
UTR5:ENST00000511072.5|gene_type=protein_coding|gene_name=PRDM16::chr1:3069167-3069259(+)	55.4348	2	GGTGTCCAAACTGACAATGCTGGGGAGATGAAGATAGTGTGTGGCTGCTTCTGGACTCAAGGAGGAGGAGAGAGATTCCGCGAGCCGACACC
UTR5:ENST00000378391.6|gene_type=protein_coding|gene_name=PRDM16::chr1:3069196-3069259(+)	57.1429	0	GAAGATAGTGTGTGGCTGCTTCTGGACTCAAGGAGGAGGAGAGAGATTCCGCGAGCCGACACC
UTR5:ENST00000270722.10|gene_type=protein_coding|gene_name=PRDM16::chr1:3069202-3069259(+)	59.6491	0	AGTGTGTGGCTGCTTCTGGACTCAAGGAGGAGGAGAGAGATTCCGCGAGCCGACACC
UTR5:ENST00000514189.5|gene_type=protein_coding|gene_name=PRDM16::chr1:3069210-3069259(+)	61.2245	0	GCTGCTTCTGGACTCAAGGAGGAGGAGAGAGATTCCGCGAGCCGACACC
UTR5:ENST00000378378.9|gene_type=protein_coding|gene_name=ARHGEF16::chr1:3454664-3463084(+)	78.9157	0	AGCCAGACCGCGCAGGAAGCGGAGGAGGCGCCCCGGGCCGGACCGCGCTGCCGCAGGAGCGAAGCGGCTGCAGGACAGGACAGGACCCGGCGCTGGAAGCTGCACCGCCAGCGCGCCGCCCCTCCGTCCCTCCGCCCCGCGGCGCAGGACCCCACAGCCGCCCAGC
UTR5:ENST00000378373.5|gene_type=protein_coding|gene_name=ARHGEF16::chr1:3466004-3469435(+)	62.2912	3	CGTGAGGCCCTGTGGAGCTGACATCTATTGGGCACAGCTTCGCATGTGGAGCCGAGAGGTCTCTGGGGTCCCAGGGCAGAATCGCCGTGGGCAACACCTGCCCCGGCTGACAGCTGCGGTTTCTGTGTCTCTCTTTTGTGCAGAAGACGCTGGGGAGGAAACGTGGGCACAAGGGTTCCTTCAAGGACGACCCCCAGCTCTACCAGGAGATCCAGGAGCGGGGCCTGAACACCAGCCAGGAGTCTGATGACGACATCCTCGATGAGTCCTCCAGCCCCGAGGGAACCCAGAAGGTGGACGCCACCATTGTGGTCAAGAGCTACCGGCCCGCCCAGGTCACCTGGAGCCAGCTCCCAGAGGTGGTGGAATTGGGCATCCTGGACCAGCTCTCCACTGAGG…
UTR5:ENST00000378371.6|gene_type=protein_coding|gene_name=ARHGEF16::chr1:3466970-3469435(+)	63.2319	2	CCCATTTCAGGTGGGACTTGTGGCATAGGAGAGGTCTTGGGACTGGTGCCCAGCCTGGGGCAGTCCCCTCCCAAAGCCTCCCTCTCCCACACAGCCGTGAGAGCCTGTGGGCCTAGAGGACTCAGCTGGCGGGTTGCAGGGAGGCGCAGCCTTTTGCAATCCCCCAGGGCCACAGGTTACCCTCCTTCTCTCTCTAGACCCCCAGCTCTACCAGGAGATCCAGGAGCGGGGCCTGAACACCAGCCAGGAGTCTGATGACGACATCCTCGATGAGTCCTCCAGCCCCGAGGGAACCCAGAAGGTGGACGCCACCATTGTGGTCAAGAGCTACCGGCCCGCCCAGGTCACCTGGAGCCAGCTCCCAGAGGTGGTGGAATTGGGCATCCTGGACCAGCTCTC…
UTR5:ENST00000445297.5|gene_type=protein_coding|gene_name=ARHGEF16::chr1:3468543-3469435(+)	64.6465	3	CTCCGCACCTCTCCATCTGCCGGGAAGATCTGTGGGACAAGATCCCCCCCCGCCCTCTGGCCTCTCCCTCTGGATGCCCCATGCTCTTTCTGGGCTGCTTTGGGGCTCTGGCGGCTGGGGGGAGCGGGGGGCTGACCCAAGGCGGGTTACACAGAGAGGAAGGTGACGGGGATAGGCCCTCGGCAGGACAGGCCTACTCCAGGATCGGACCTACCTGAGCCCTGTGGGGTGGCTGTCCATGTTGGCCCTGGTCCATCAGGAGGAGGAAAGAAGGGAGACTTTGGCCCAGGCTTCTAGGACGTGTGACCGAGAGCTCCTGGGCCTGTGTCCCCCCAGGTGGTGGAATTGGGCATCCTGGACCAGCTCTCCACTGAGGAGCGGAAAAGGCAGGAGGCC
UTR5:ENST00000418137.1|gene_type=protein_coding|gene_name=ARHGEF16::chr1:3471623-3471657(+)	70.5882	0	GTGTCCTCCGGTCCCCTCTGCCTCAGGCAGCTGC
UTR5:ENST00000294599.8|gene_type=protein_coding|gene_name=MEGF6::chr1:3531245-3531448(-)	79.803	0	GAGAACTTAAAGGCGAGGGGCGGGGCGCGCCCGGCCCAGAGCGGCTCCCGGGCGGCGCCGAGCGGAGCGGATCCCGGGGCTGGGATTGCGCGCCCGCCCGGAACCCAGAACCAGCCCGAGCCGCCTGCCCCGTCGCCCGGCCGCCGGCTTAGGGCGCAGCGCGGTTGGTCCTCGCCCCCTCCCGCCCGCCGGCCTACCAGGCC
UTR5:ENST00000356575.9|gene_type=protein_coding|gene_name=MEGF6::chr1:3611268-3611508(-)	75.8333	1	ACTGTGCTCAACGCGCCGGGGCGAGTTCCTGCAGGGTGGACCCGGCGATCAGGTCTCCGCGGTGCCACTTTGGGCGCGGGCGGGAAGCCGGGACGCTCCGCACCTGCAGCGACCTTGGGCTCCGCGGAGCGGGCGCGGGCACCTGTGGCTGCGTCCTATGGCGCACGTGGAGGCGGAGGCTCCGGGGAGCCGCCGGGGCCGCCTGTGAGCCGGAGAGCGGAGGAGGCACCGGCGCGCACG
UTR5:ENST00000485002.6|gene_type=protein_coding|gene_name=MEGF6::chr1:3611268-3611277(-)	88.8889	0	GCGCGCACG
UTR5:ENST00000378344.7|gene_type=protein_coding|gene_name=TPRG1L::chr1:3625014-3625072(+)	77.5862	0	GGCTGCGGCGACGGCGGTCGCGTCGGCGTCAGGGTCGGGGTCGGTAAGGGGTGCGGCA
UTR5:ENST00000344579.5|gene_type=protein_coding|gene_name=TPRG1L::chr1:3625049-3625072(+)	73.913	0	CGGGGTCGGTAAGGGGTGCGGCA
UTR5:ENST00000465916.5|gene_type=protein_coding|gene_name=WRAP73::chr1:3647431-3652761(-)	60.6742	1	TCCCCGATCGCTCTCCCCTCACCTCCCAGCTTCGGAGCTGCGAGCCCAGGCTTCCTGTGTCCAGTACCGGTTAGTGGTCCGGGATGTGAACACCCTTCAGATCCTTCAGCTGTACACGTGCCTAGACCAGATCCAGCACATCGAGTGGTCGGCAGACTCGCTCTTCATCCTGTGCGCC
UTR5:ENST00000270708.12|gene_type=protein_coding|gene_name=WRAP73::chr1:3649999-3650103(-)	79.8077	0	GACTTCCGGCCTCGGAGGCCGGCGTCGGCTGTTGCAGCCTGCTGCGCGCCCAGGGGTCCCGCGGGTTTTCGGGCGCAGGGTGGCGCCCGCGGCAGGCGGCGGCC
UTR5:ENST00000378322.7|gene_type=protein_coding|gene_name=WRAP73::chr1:3649999-3650058(-)	84.7458	0	GCGCCCAGGGGTCCCGCGGGTTTTCGGGCGCAGGGTGGCGCCCGCGGCAGGCGGCGGCC
UTR5:ENST00000419924.2|gene_type=protein_coding|gene_name=WRAP73::chr1:3649999-3650063(-)	84.375	0	GCTGCGCGCCCAGGGGTCCCGCGGGTTTTCGGGCGCAGGGTGGCGCCCGCGGCAGGCGGCGGCC
UTR5:ENST00000424367.5|gene_type=protein_coding|gene_name=WRAP73::chr1:3649999-3650026(-)	92.5926	0	GGGTGGCGCCCGCGGCAGGCGGCGGCC
UTR5:ENST00000378295.9|gene_type=protein_coding|gene_name=TP73::chr1:3652515-3682365(+)	81.1321	1	GCCCTGCCTCCCCGCCCGCGCACCCGCCCGGAGGCTCGCGCGCCCGCGAAGGGGACGCAGCGAAACCGGGGCCCGCGCCAGGCCAGCCGGGACGGACGCCGATGCCCGGGGCTGCGACGGCTGCAGAGCGAGCTGCCCTCGGAGGCCGGCGTGGGGAAG
UTR5:ENST00000604074.5|gene_type=protein_coding|gene_name=TP73::chr1:3652519-3682365(+)	80.6452	1	TGCCTCCCCGCCCGCGCACCCGCCCGGAGGCTCGCGCGCCCGCGAAGGGGACGCAGCGAAACCGGGGCCCGCGCCAGGCCAGCCGGGACGGACGCCGATGCCCGGGGCTGCGACGGCTGCAGAGCGAGCTGCCCTCGGAGGCCGGCGTGGGGAAG
UTR5:ENST00000346387.8|gene_type=protein_coding|gene_name=TP73::chr1:3652564-3682365(+)	78.1818	1	AGGGGACGCAGCGAAACCGGGGCCCGCGCCAGGCCAGCCGGGACGGACGCCGATGCCCGGGGCTGCGACGGCTGCAGAGCGAGCTGCCCTCGGAGGCCGGCGTGGGGAAG
UTR5:ENST00000354437.8|gene_type=protein_coding|gene_name=TP73::chr1:3652564-3682365(+)	78.1818	1	AGGGGACGCAGCGAAACCGGGGCCCGCGCCAGGCCAGCCGGGACGGACGCCGATGCCCGGGGCTGCGACGGCTGCAGAGCGAGCTGCCCTCGGAGGCCGGCGTGGGGAAG
UTR5:ENST00000357733.7|gene_type=protein_coding|gene_name=TP73::chr1:3652564-3682365(+)	78.1818	1	AGGGGACGCAGCGAAACCGGGGCCCGCGCCAGGCCAGCCGGGACGGACGCCGATGCCCGGGGCTGCGACGGCTGCAGAGCGAGCTGCCCTCGGAGGCCGGCGTGGGGAAG
UTR5:ENST00000378280.5|gene_type=protein_coding|gene_name=TP73::chr1:3690671-3690905(+)	65.812	4	GGATTCAGCCAGTTGACAGAACTAAGGGAGATGGGAAAAGCGAAAATGCCAACAAACGGCCCGCATGTTCCCCAGCATCCTCGGCTCCTGCCTCACTAGCTGCGGAGCCTCTCCCGCTCGGTCCACGCTGCCGGGCGGCCACGACCGTGACCCTTCCCCTCGGGCCGCCCAGATCCATGCCTCGTCCCACGGGACACCAGTTCCCTGGCGTGTGCAGACCCCCCGGCGCCTACC
UTR5:ENST00000378285.5|gene_type=protein_coding|gene_name=TP73::chr1:3690671-3690905(+)	65.812	4	GGATTCAGCCAGTTGACAGAACTAAGGGAGATGGGAAAAGCGAAAATGCCAACAAACGGCCCGCATGTTCCCCAGCATCCTCGGCTCCTGCCTCACTAGCTGCGGAGCCTCTCCCGCTCGGTCCACGCTGCCGGGCGGCCACGACCGTGACCCTTCCCCTCGGGCCGCCCAGATCCATGCCTCGTCCCACGGGACACCAGTTCCCTGGCGTGTGCAGACCCCCCGGCGCCTACC
UTR5:ENST00000378288.8|gene_type=protein_coding|gene_name=TP73::chr1:3690671-3690905(+)	65.812	4	GGATTCAGCCAGTTGACAGAACTAAGGGAGATGGGAAAAGCGAAAATGCCAACAAACGGCCCGCATGTTCCCCAGCATCCTCGGCTCCTGCCTCACTAGCTGCGGAGCCTCTCCCGCTCGGTCCACGCTGCCGGGCGGCCACGACCGTGACCCTTCCCCTCGGGCCGCCCAGATCCATGCCTCGTCCCACGGGACACCAGTTCCCTGGCGTGTGCAGACCCCCCGGCGCCTACC
UTR5:ENST00000378290.4|gene_type=protein_coding|gene_name=TP73::chr1:3698057-3707575(+)	57.0248	0	AAGGTGTCCAGGAAGCCCTGCTAAGCATCTGTCAGTGTCTCCAGCACAGCAGGAGGCTGTTACAGGTGGCGCCTGATTCACATCTGCAGGACAGGCCCAGTTCAATCTGCTGAGCAGCACC
UTR5:ENST00000462521.2|gene_type=protein_coding|gene_name=CCDC27::chr1:3752444-3752481(+)	59.4595	0	AAGCTGATCTCCTCCCACTGCACCAGCCAGCAGGTTC
UTR5:ENST00000294600.7|gene_type=protein_coding|gene_name=CCDC27::chr1:3752449-3752481(+)	62.5	0	GATCTCCTCCCACTGCACCAGCCAGCAGGTTC
UTR5:ENST00000642557.4|gene_type=protein_coding|gene_name=SMIM1::chr1:3772748-3775373(+)	73.5043	0	AGGCCCGGCCCCTGCGGAGCCCAGAGACGCGGGGACACAGGCTCGAGGCGTCTGCCGCACCTCAGCCCACGACCTGCCCCGCTGGGAGGTGCGGGCCGCTGGCCAGGCCCTGACCGCAACCTGGCCCAGAGGCCCCAGCCCTCAGGCAAGGTTCTCCGGTGAAGCCACAGCCTGGCCACCTGTCTTGATCTCCCCACCGAGAAGGCCCCGCCCCTCCCGCTGCAGCCCCACAGC
UTR5:ENST00000561886.2|gene_type=protein_coding|gene_name=SMIM1::chr1:3772770-3775373(+)	72.1698	0	AGAGACGCGGGGACACAGGCTCGAGGCGTCTGCCGCACCTCAGCCCACGACCTGCCCCGCTGGGAGGTGCGGGCCGCTGGCCAGGCCCTGACCGCAACCTGGCCCAGAGGCCCCAGCCCTCAGGCAAGGTTCTCCGGTGAAGCCACAGCCTGGCCACCTGTCTTGATCTCCCCACCGAGAAGGCCCCGCCCCTCCCGCTGCAGCCCCACAGC
UTR5:ENST00000444870.7|gene_type=protein_coding|gene_name=SMIM1::chr1:3772786-3775373(+)	74.2972	0	AGGTGAGGCGCGCGGGGTCCGGGCTGCGGCTTCCCGGTGCGGCCGCAGTGGGCAGGCTCGAGGCGTCTGCCGCACCTCAGCCCACGACCTGCCCCGCTGGGAGGTGCGGGCCGCTGGCCAGGCCCTGACCGCAACCTGGCCCAGAGGCCCCAGCCCTCAGGCAAGGTTCTCCGGTGAAGCCACAGCCTGGCCACCTGTCTTGATCTCCCCACCGAGAAGGCCCCGCCCCTCCCGCTGCAGCCCCACAGC
UTR5:ENST00000452264.1|gene_type=protein_coding|gene_name=SMIM1::chr1:3772824-3775373(+)	71.0648	0	GCGGCCGCAGTGGGCAGGTGCGACTGTGCGCGGCCTCGCTGGCTGAGAACTGGCGGGGGTGGGGGCGTGCCCTGGACTGACCCCCACCGGCCTAACCCGCGGTGCGGGGCCAGGGCCGGAACTGCCCGCCCGGCTCCTTGCCCGGCTCCTTGTGGCTGCTGGGGACCCCCGACACCAGCCACTTTCCCTTCCCGGCCCTTAGCAAGATCGGCTTCTCCGGTCACCTTTATTTTTTTAGGCTCGAGGCGTCTGCCGCACCTCAGCCCACGACCTGCCCCGCTGGGAGGTGCGGGCCGCTGGCCAGGCCCTGACCGCAACCTGGCCCAGAGGCCCCAGCCCTCAGGCAAGGTTCTCCGGTGAAGCCACAGCCTGGCCACCTGTCTTGATCTCCCCACCGAG…
UTR5:ENST00000378251.3|gene_type=protein_coding|gene_name=LRRC47::chr1:3796476-3796498(-)	77.2727	0	GCCTGCCAGCAGCTGAGGCGCC
UTR5:ENST00000378223.3|gene_type=protein_coding|gene_name=CEP104::chr1:3852407-3857214(-)	74.1176	2	CCCAGGGCTGGGCTTGGTTGTCATGAGAGTGGAGGCTGCGGCCGGGGCTATGGGCAGAGGTGGCCGGGTCTGCTTCTTCCCTGTCACTGCCGCAGCAGCTTGGGGTGCAAGGCGGCCTGGGGCGGCGGAAGGGGCGCCCCCCGAGTTCCGTCTGAGGAAGCGGCGGCTGCCGAGGAAGTCCACGAGAGCCGGGTCCCGCACGCCCCTGGGGTCCGGGTGCTGAGGCGCCGCCTGGCCGCCTCCCCGGGCCGCGGCACCGCTCCGACCCAGCCGCCCTCTCCACCGGGGCCGCGGCAGCGCCAGTCGGGGCCCTTCCCTCTAAGCAGCCCAAACGTGCAGA
UTR5:ENST00000378230.8|gene_type=protein_coding|gene_name=CEP104::chr1:3852407-3857211(-)	73.8872	2	AGGGCTGGGCTTGGTTGTCATGAGAGTGGAGGCTGCGGCCGGGGCTATGGGCAGAGGTGGCCGGGTCTGCTTCTTCCCTGTCACTGCCGCAGCAGCTTGGGGTGCAAGGCGGCCTGGGGCGGCGGAAGGGGCGCCCCCCGAGTTCCGTCTGAGGAAGCGGCGGCTGCCGAGGAAGTCCACGAGAGCCGGGTCCCGCACGCCCCTGGGGTCCGGGTGCTGAGGCGCCGCCTGGCCGCCTCCCCGGGCCGCGGCACCGCTCCGACCCAGCCGCCCTCTCCACCGGGGCCGCGGCAGCGCCAGTCGGGGCCCTTCCCTCTAAGCAGCCCAAACGTGCAGA
UTR5:ENST00000428079.6|gene_type=protein_coding|gene_name=CEP104::chr1:3852407-3857233(-)	74.3733	2	GCACGCGCAGAGGCCCTGGCCCAGGGCTGGGCTTGGTTGTCATGAGAGTGGAGGCTGCGGCCGGGGCTATGGGCAGAGGTGGCCGGGTCTGCTTCTTCCCTGTCACTGCCGCAGCAGCTTGGGGTGCAAGGCGGCCTGGGGCGGCGGAAGGGGCGCCCCCCGAGTTCCGTCTGAGGAAGCGGCGGCTGCCGAGGAAGTCCACGAGAGCCGGGTCCCGCACGCCCCTGGGGTCCGGGTGCTGAGGCGCCGCCTGGCCGCCTCCCCGGGCCGCGGCACCGCTCCGACCCAGCCGCCCTCTCCACCGGGGCCGCGGCAGCGCCAGTCGGGGCCCTTCCCTCTAAGCAGCCCAAACGTGCAGA
UTR5:ENST00000461667.2|gene_type=protein_coding|gene_name=CEP104::chr1:3852407-3857233(-)	74.3733	2	GCACGCGCAGAGGCCCTGGCCCAGGGCTGGGCTTGGTTGTCATGAGAGTGGAGGCTGCGGCCGGGGCTATGGGCAGAGGTGGCCGGGTCTGCTTCTTCCCTGTCACTGCCGCAGCAGCTTGGGGTGCAAGGCGGCCTGGGGCGGCGGAAGGGGCGCCCCCCGAGTTCCGTCTGAGGAAGCGGCGGCTGCCGAGGAAGTCCACGAGAGCCGGGTCCCGCACGCCCCTGGGGTCCGGGTGCTGAGGCGCCGCCTGGCCGCCTCCCCGGGCCGCGGCACCGCTCCGACCCAGCCGCCCTCTCCACCGGGGCCGCGGCAGCGCCAGTCGGGGCCCTTCCCTCTAAGCAGCCCAAACGTGCAGA
UTR5:ENST00000494653.5|gene_type=protein_coding|gene_name=CEP104::chr1:3852407-3857198(-)	74.0741	2	GTTGTCATGAGAGTGGAGGCTGCGGCCGGGGCTATGGGCAGAGGTGGCCGGGTCTGCTTCTTCCCTGTCACTGCCGCAGCAGCTTGGGGTGCAAGGCGGCCTGGGGCGGCGGAAGGGGCGCCCCCCGAGTTCCGTCTGAGGAAGCGGCGGCTGCCGAGGAAGTCCACGAGAGCCGGGTCCCGCACGCCCCTGGGGTCCGGGTGCTGAGGCGCCGCCTGGCCGCCTCCCCGGGCCGCGGCACCGCTCCGACCCAGCCGCCCTCTCCACCGGGGCCGCGGCAGCGCCAGTCGGGGCCCTTCCCTCTAAGCAGCCCAAACGTGCAGA
UTR5:ENST00000674544.1|gene_type=protein_coding|gene_name=CEP104::chr1:3852407-3857194(-)	74.375	2	TCATGAGAGTGGAGGCTGCGGCCGGGGCTATGGGCAGAGGTGGCCGGGTCTGCTTCTTCCCTGTCACTGCCGCAGCAGCTTGGGGTGCAAGGCGGCCTGGGGCGGCGGAAGGGGCGCCCCCCGAGTTCCGTCTGAGGAAGCGGCGGCTGCCGAGGAAGTCCACGAGAGCCGGGTCCCGCACGCCCCTGGGGTCCGGGTGCTGAGGCGCCGCCTGGCCGCCTCCCCGGGCCGCGGCACCGCTCCGACCCAGCCGCCCTCTCCACCGGGGCCGCGGCAGCGCCAGTCGGGGCCCTTCCCTCTAAGCAGCCCAAACGTGCAGA
UTR5:ENST00000674558.1|gene_type=protein_coding|gene_name=CEP104::chr1:3852407-3857396(-)	57.346	6	ACGGACACCACATTACCTTACTCAGAAGGCTCAGGAAAGCAAAGGCGCGACGCCACCTGGTGTGCCCAGCACTAGGAAAAGTGTAGTGAGGGATGAGACCGCCATGGAGTCATCGCTGCCTGGGGAGAGATGTACTCTGGCATTTGTCGGGATGTCGATGGCTGCCCCTGGGACAACAGGGATCCCTCATGCCTCTGCCCAAACGTGCAGA
UTR5:ENST00000674623.1|gene_type=protein_coding|gene_name=CEP104::chr1:3852407-3857211(-)	69.2473	8	AGGGCTGGGCTTGGTTGTCATGAGAGTGGAGGCTGCGGCCGGGGCTATGGGCAGAGGTGGCCGGGTCTGCTTCTTCCCTGTCACTGCCGCAGCAGCTTGGGGTGCAAGGCGGCCTGGGGCGGCGGAAGGGGCGCCCCCCGAGTTCCGTCTGAGGAAGCGGCGGCTGCCGAGGAAGTCCACGAGAGCCGGGTCCCGCACGCCCCTGGGGTCCGGGTGCTGAGGCGCCGCCTGGCCGCCTCCCCGGGCCGCGGCACCGCTCCGACCCAGCCGCCCTCTCCACCGGGGCCGCGGCAGCGCCAGTCGGGGCCCTTCCCTCTAAGCAGCACTAGGAAAAGTGTAGTGAGGGATGAGACCGCCATGGAGTCATCGCTGCCTGGGGAGAGATGTACTCTGGCATTT…
UTR5:ENST00000674985.1|gene_type=protein_coding|gene_name=CEP104::chr1:3852407-3857211(-)	73.8872	2	AGGGCTGGGCTTGGTTGTCATGAGAGTGGAGGCTGCGGCCGGGGCTATGGGCAGAGGTGGCCGGGTCTGCTTCTTCCCTGTCACTGCCGCAGCAGCTTGGGGTGCAAGGCGGCCTGGGGCGGCGGAAGGGGCGCCCCCCGAGTTCCGTCTGAGGAAGCGGCGGCTGCCGAGGAAGTCCACGAGAGCCGGGTCCCGCACGCCCCTGGGGTCCGGGTGCTGAGGCGCCGCCTGGCCGCCTCCCCGGGCCGCGGCACCGCTCCGACCCAGCCGCCCTCTCCACCGGGGCCGCGGCAGCGCCAGTCGGGGCCCTTCCCTCTAAGCAGCCCAAACGTGCAGA
UTR5:ENST00000675108.1|gene_type=protein_coding|gene_name=CEP104::chr1:3852407-3857211(-)	73.8872	2	AGGGCTGGGCTTGGTTGTCATGAGAGTGGAGGCTGCGGCCGGGGCTATGGGCAGAGGTGGCCGGGTCTGCTTCTTCCCTGTCACTGCCGCAGCAGCTTGGGGTGCAAGGCGGCCTGGGGCGGCGGAAGGGGCGCCCCCCGAGTTCCGTCTGAGGAAGCGGCGGCTGCCGAGGAAGTCCACGAGAGCCGGGTCCCGCACGCCCCTGGGGTCCGGGTGCTGAGGCGCCGCCTGGCCGCCTCCCCGGGCCGCGGCACCGCTCCGACCCAGCCGCCCTCTCCACCGGGGCCGCGGCAGCGCCAGTCGGGGCCCTTCCCTCTAAGCAGCCCAAACGTGCAGA
UTR5:ENST00000675200.1|gene_type=protein_coding|gene_name=CEP104::chr1:3852407-3857211(-)	73.8872	2	AGGGCTGGGCTTGGTTGTCATGAGAGTGGAGGCTGCGGCCGGGGCTATGGGCAGAGGTGGCCGGGTCTGCTTCTTCCCTGTCACTGCCGCAGCAGCTTGGGGTGCAAGGCGGCCTGGGGCGGCGGAAGGGGCGCCCCCCGAGTTCCGTCTGAGGAAGCGGCGGCTGCCGAGGAAGTCCACGAGAGCCGGGTCCCGCACGCCCCTGGGGTCCGGGTGCTGAGGCGCCGCCTGGCCGCCTCCCCGGGCCGCGGCACCGCTCCGACCCAGCCGCCCTCTCCACCGGGGCCGCGGCAGCGCCAGTCGGGGCCCTTCCCTCTAAGCAGCCCAAACGTGCAGA
UTR5:ENST00000675375.1|gene_type=protein_coding|gene_name=CEP104::chr1:3852407-3857225(-)	74.0741	2	AGAGGCCCTGGCCCAGGGCTGGGCTTGGTTGTCATGAGAGTGGAGGCTGCGGCCGGGGCTATGGGCAGAGGTGGCCGGGTCTGCTTCTTCCCTGTCACTGCCGCAGCAGCTTGGGGTGCAAGGCGGCCTGGGGCGGCGGAAGGGGCGCCCCCCGAGTTCCGTCTGAGGAAGCGGCGGCTGCCGAGGAAGTCCACGAGAGCCGGGTCCCGCACGCCCCTGGGGTCCGGGTGCTGAGGCGCCGCCTGGCCGCCTCCCCGGGCCGCGGCACCGCTCCGACCCAGCCGCCCTCTCCACCGGGGCCGCGGCAGCGCCAGTCGGGGCCCTTCCCTCTAAGCAGCCCAAACGTGCAGA
UTR5:ENST00000675666.1|gene_type=protein_coding|gene_name=CEP104::chr1:3852407-3857211(-)	73.8872	2	AGGGCTGGGCTTGGTTGTCATGAGAGTGGAGGCTGCGGCCGGGGCTATGGGCAGAGGTGGCCGGGTCTGCTTCTTCCCTGTCACTGCCGCAGCAGCTTGGGGTGCAAGGCGGCCTGGGGCGGCGGAAGGGGCGCCCCCCGAGTTCCGTCTGAGGAAGCGGCGGCTGCCGAGGAAGTCCACGAGAGCCGGGTCCCGCACGCCCCTGGGGTCCGGGTGCTGAGGCGCCGCCTGGCCGCCTCCCCGGGCCGCGGCACCGCTCCGACCCAGCCGCCCTCTCCACCGGGGCCGCGGCAGCGCCAGTCGGGGCCCTTCCCTCTAAGCAGCCCAAACGTGCAGA
UTR5:ENST00000675677.1|gene_type=protein_coding|gene_name=CEP104::chr1:3852407-3857211(-)	73.8872	2	AGGGCTGGGCTTGGTTGTCATGAGAGTGGAGGCTGCGGCCGGGGCTATGGGCAGAGGTGGCCGGGTCTGCTTCTTCCCTGTCACTGCCGCAGCAGCTTGGGGTGCAAGGCGGCCTGGGGCGGCGGAAGGGGCGCCCCCCGAGTTCCGTCTGAGGAAGCGGCGGCTGCCGAGGAAGTCCACGAGAGCCGGGTCCCGCACGCCCCTGGGGTCCGGGTGCTGAGGCGCCGCCTGGCCGCCTCCCCGGGCCGCGGCACCGCTCCGACCCAGCCGCCCTCTCCACCGGGGCCGCGGCAGCGCCAGTCGGGGCCCTTCCCTCTAAGCAGCCCAAACGTGCAGA
UTR5:ENST00000675750.1|gene_type=protein_coding|gene_name=CEP104::chr1:3852407-3857211(-)	73.8872	2	AGGGCTGGGCTTGGTTGTCATGAGAGTGGAGGCTGCGGCCGGGGCTATGGGCAGAGGTGGCCGGGTCTGCTTCTTCCCTGTCACTGCCGCAGCAGCTTGGGGTGCAAGGCGGCCTGGGGCGGCGGAAGGGGCGCCCCCCGAGTTCCGTCTGAGGAAGCGGCGGCTGCCGAGGAAGTCCACGAGAGCCGGGTCCCGCACGCCCCTGGGGTCCGGGTGCTGAGGCGCCGCCTGGCCGCCTCCCCGGGCCGCGGCACCGCTCCGACCCAGCCGCCCTCTCCACCGGGGCCGCGGCAGCGCCAGTCGGGGCCCTTCCCTCTAAGCAGCCCAAACGTGCAGA
UTR5:ENST00000676009.1|gene_type=protein_coding|gene_name=CEP104::chr1:3852407-3857211(-)	73.8872	2	AGGGCTGGGCTTGGTTGTCATGAGAGTGGAGGCTGCGGCCGGGGCTATGGGCAGAGGTGGCCGGGTCTGCTTCTTCCCTGTCACTGCCGCAGCAGCTTGGGGTGCAAGGCGGCCTGGGGCGGCGGAAGGGGCGCCCCCCGAGTTCCGTCTGAGGAAGCGGCGGCTGCCGAGGAAGTCCACGAGAGCCGGGTCCCGCACGCCCCTGGGGTCCGGGTGCTGAGGCGCCGCCTGGCCGCCTCCCCGGGCCGCGGCACCGCTCCGACCCAGCCGCCCTCTCCACCGGGGCCGCGGCAGCGCCAGTCGGGGCCCTTCCCTCTAAGCAGCCCAAACGTGCAGA
UTR5:ENST00000676052.1|gene_type=protein_coding|gene_name=CEP104::chr1:3852407-3857211(-)	73.8872	2	AGGGCTGGGCTTGGTTGTCATGAGAGTGGAGGCTGCGGCCGGGGCTATGGGCAGAGGTGGCCGGGTCTGCTTCTTCCCTGTCACTGCCGCAGCAGCTTGGGGTGCAAGGCGGCCTGGGGCGGCGGAAGGGGCGCCCCCCGAGTTCCGTCTGAGGAAGCGGCGGCTGCCGAGGAAGTCCACGAGAGCCGGGTCCCGCACGCCCCTGGGGTCCGGGTGCTGAGGCGCCGCCTGGCCGCCTCCCCGGGCCGCGGCACCGCTCCGACCCAGCCGCCCTCTCCACCGGGGCCGCGGCAGCGCCAGTCGGGGCCCTTCCCTCTAAGCAGCCCAAACGTGCAGA
UTR5:ENST00000338895.7|gene_type=protein_coding|gene_name=DFFB::chr1:3857266-3857603(+)	64.6884	2	ACAAGGGGAGGGCTCCGCTACTCTGGCCCTCAGGGTTGTGTAGTTTCCGGGGCCACGGCACCTGGGCACACCAGGTGGCGTCGCGCCTTTGCTTTCCTGAGCCTTCTGAGTAAGGTAATGTGGTGTCCGTGGGGCGACGCCTGCGCACAAGACCGCGTCGGGCCTCACTTTTCCCAGGCCTTCTGGGTAATGTAGTTTCCGGGATCGGCACCCGGCCTGTGCCAGCTTGCAGAGCTCACCAGGTGCAGACCCCTGCGGCCAGGGCGAGGACGGATCTGAGCAGCTGGGCAGCAGGTGCCACCGCCTGTGGGACCCAGAGGGCTTGAGGACATCTGCA
UTR5:ENST00000625756.2|gene_type=protein_coding|gene_name=DFFB::chr1:3857266-3857603(+)	64.6884	2	ACAAGGGGAGGGCTCCGCTACTCTGGCCCTCAGGGTTGTGTAGTTTCCGGGGCCACGGCACCTGGGCACACCAGGTGGCGTCGCGCCTTTGCTTTCCTGAGCCTTCTGAGTAAGGTAATGTGGTGTCCGTGGGGCGACGCCTGCGCACAAGACCGCGTCGGGCCTCACTTTTCCCAGGCCTTCTGGGTAATGTAGTTTCCGGGATCGGCACCCGGCCTGTGCCAGCTTGCAGAGCTCACCAGGTGCAGACCCCTGCGGCCAGGGCGAGGACGGATCTGAGCAGCTGGGCAGCAGGTGCCACCGCCTGTGGGACCCAGAGGGCTTGAGGACATCTGCA
UTR5:ENST00000491998.5|gene_type=protein_coding|gene_name=DFFB::chr1:3857280-3857603(+)	64.7059	2	CCGCTACTCTGGCCCTCAGGGTTGTGTAGTTTCCGGGGCCACGGCACCTGGGCACACCAGGTGGCGTCGCGCCTTTGCTTTCCTGAGCCTTCTGAGTAAGGTAATGTGGTGTCCGTGGGGCGACGCCTGCGCACAAGACCGCGTCGGGCCTCACTTTTCCCAGGCCTTCTGGGTAATGTAGTTTCCGGGATCGGCACCCGGCCTGTGCCAGCTTGCAGAGCTCACCAGGTGCAGACCCCTGCGGCCAGGGCGAGGACGGATCTGAGCAGCTGGGCAGCAGGTGCCACCGCCTGTGGGACCCAGAGGGCTTGAGGACATCTGCA
UTR5:ENST00000468793.5|gene_type=protein_coding|gene_name=DFFB::chr1:3857459-3857603(+)	67.3611	0	AGTTTCCGGGATCGGCACCCGGCCTGTGCCAGCTTGCAGAGCTCACCAGGTGCAGACCCCTGCGGCCAGGGCGAGGACGGATCTGAGCAGCTGGGCAGCAGGTGCCACCGCCTGTGGGACCCAGAGGGCTTGAGGACATCTGCA
UTR5:ENST00000339350.7|gene_type=protein_coding|gene_name=DFFB::chr1:3857472-3857603(+)	68.7023	0	GGCACCCGGCCTGTGCCAGCTTGCAGAGCTCACCAGGTGCAGACCCCTGCGGCCAGGGCGAGGACGGATCTGAGCAGCTGGGCAGCAGGTGCCACCGCCTGTGGGACCCAGAGGGCTTGAGGACATCTGCA
UTR5:ENST00000477548.5|gene_type=protein_coding|gene_name=DFFB::chr1:3857472-3857603(+)	68.7023	0	GGCACCCGGCCTGTGCCAGCTTGCAGAGCTCACCAGGTGCAGACCCCTGCGGCCAGGGCGAGGACGGATCTGAGCAGCTGGGCAGCAGGTGCCACCGCCTGTGGGACCCAGAGGGCTTGAGGACATCTGCA
UTR5:ENST00000378209.8|gene_type=protein_coding|gene_name=DFFB::chr1:3857475-3857603(+)	67.9688	0	ACCCGGCCTGTGCCAGCTTGCAGAGCTCACCAGGTGCAGACCCCTGCGGCCAGGGCGAGGACGGATCTGAGCAGCTGGGCAGCAGGTGCCACCGCCTGTGGGACCCAGAGGGCTTGAGGACATCTGCA
UTR5:ENST00000378206.5|gene_type=protein_coding|gene_name=DFFB::chr1:3857516-3857603(+)	68.9655	0	CCCTGCGGCCAGGGCGAGGACGGATCTGAGCAGCTGGGCAGCAGGTGCCACCGCCTGTGGGACCCAGAGGGCTTGAGGACATCTGCA
UTR5:ENST00000475969.5|gene_type=protein_coding|gene_name=DFFB::chr1:3857599-3857603(+)	50	0	TGCA
UTR5:ENST00000680169.1|gene_type=protein_coding|gene_name=C1orf174::chr1:3890652-3900221(-)	55.3381	8	GGGGCGCGCGGTGCTTGGCTGCGGTGCTCACACTCATGAGGAGCCGGAAGGTGCAGTGCGGTCTTCAGCGCGCTTGAAAGCACGAAGTTGTTCGGCAGCCAGGTTGGCCTCTGCCCAGGAAGTTGCTGGTTCCACGTCTGCCAAGACAGCATGTCTGACTTCCTCATCCCACAAAGCCACAGACACGCGAACGTCCAAGAAGTTCAAATGTGACAAAGGACATCTTGTGAAGTCAGAATTACAGAAGCTTGTCCCTAAGAATGACAGCGCTTCTTTGCCAAAAGTGACACCTGAGACCCCTTGTGAAAATGAGTTTGCTGAAGGCAGTGCCTTGCTTCCAGGCAGCGAGGCTGGCGTTTCTGTGCAGCAGGGGGCTGCAAGTCTTCCTCTCGGTGGCTG…
UTR5:ENST00000361605.4|gene_type=protein_coding|gene_name=C1orf174::chr1:3900186-3900272(-)	77.907	0	GCGGCGCGCTCTGCAGACTCCGGGTCGCCGCTCCGCCGGGACGCGTTGGCCGGGGCGCGCGGTGCTTGGCTGCGGTGCTCACACTC
UTR5:ENST00000679703.1|gene_type=protein_coding|gene_name=C1orf174::chr1:3900186-3900278(-)	79.3478	0	GCCGCCGCGGCGCGCTCTGCAGACTCCGGGTCGCCGCTCCGCCGGGACGCGTTGGCCGGGGCGCGCGGTGCTTGGCTGCGGTGCTCACACTC
UTR5:ENST00000679946.1|gene_type=protein_coding|gene_name=C1orf174::chr1:3900186-3900251(-)	78.4615	0	GGGTCGCCGCTCCGCCGGGACGCGTTGGCCGGGGCGCGCGGTGCTTGGCTGCGGTGCTCACACTC
UTR5:ENST00000680054.1|gene_type=protein_coding|gene_name=C1orf174::chr1:3900186-3900272(-)	77.907	0	GCGGCGCGCTCTGCAGACTCCGGGTCGCCGCTCCGCCGGGACGCGTTGGCCGGGGCGCGCGGTGCTTGGCTGCGGTGCTCACACTC
UTR5:ENST00000680279.1|gene_type=protein_coding|gene_name=C1orf174::chr1:3900186-3900260(-)	77.027	0	GCAGACTCCGGGTCGCCGCTCCGCCGGGACGCGTTGGCCGGGGCGCGCGGTGCTTGGCTGCGGTGCTCACACTC
UTR5:ENST00000680535.1|gene_type=protein_coding|gene_name=C1orf174::chr1:3900186-3900258(-)	76.3889	0	AGACTCCGGGTCGCCGCTCCGCCGGGACGCGTTGGCCGGGGCGCGCGGTGCTTGGCTGCGGTGCTCACACTC
UTR5:ENST00000681823.1|gene_type=protein_coding|gene_name=C1orf174::chr1:3900186-3900258(-)	76.3889	0	AGACTCCGGGTCGCCGCTCCGCCGGGACGCGTTGGCCGGGGCGCGCGGTGCTTGGCTGCGGTGCTCACACTC
UTR5:ENST00000378191.5|gene_type=protein_coding|gene_name=AJAP1::chr1:4654608-4655425(+)	81.2729	4	AGACGCGAGGAGGGAGGCGGCTGAGCAGCGCGGGCGGCTCTGCGGCGGGCGCGGTGGGCGCGGGCGGCGGGGCCCCGGGATCCCCGCGCGCCTCCTCCGCGCGGCGCCGCCGCCGCGCGTCCCCACGCCCCGCGCTCCACGGCGCCCTCGCCCCGCGCGCCTCTCGTGCCCGCCTCCTGCCAGTCTCCGGGCCGCGGCCGTCTGCAGAGCGAGCGCTCAGACGGAGCCCCCGGGCAACTTGAGTGGCGCCGATCGGCGGCGGAGCCTCTGGCAGAGCCCCCCGACCCGGCAGCGCGGAGGGGACTCGCGTCCGTCCGCGTCGCGTCACCCCAAACCCTAAGCAGCGCCGCCCCATCGGCGCGGAGCTCCGGCTGGAGGCAAGAGCCGCGCGCCGGGAGA…
UTR5:ENST00000378190.7|gene_type=protein_coding|gene_name=AJAP1::chr1:4654731-4655425(+)	80.2594	4	CACGCCCCGCGCTCCACGGCGCCCTCGCCCCGCGCGCCTCTCGTGCCCGCCTCCTGCCAGTCTCCGGGCCGCGGCCGTCTGCAGAGCGAGCGCTCAGACGGAGCCCCCGGGCAACTTGAGTGGCGCCGATCGGCGGCGGAGCCTCTGGCAGAGCCCCCCGACCCGGCAGCGCGGAGGGGACTCGCGTCCGTCCGCGTCGCGTCACCCCAAACCCTAAGCAGCGCCGCCCCATCGGCGCGGAGCTCCGGCTGGAGGCAAGAGCCGCGCGCCGGGAGACACGCACCGTGAGCGGCAGCGCCGCCGGCCTCCCTCCTCGCCGCCCCGGAGGGCGAAGCCGCGGCTCCCCAGCCCTTTGCTGCGCCGCGACAGCGCCGGAACACGCCCCGCCTCGCTGCCGCC…
UTR5:ENST00000378156.9|gene_type=protein_coding|gene_name=NPHP4::chr1:5986289-5992425(-)	73.6364	0	CTTCCGAGGCTCCTCCCGCGGGTGGCAGCGGACGGGGCGCGCCCCTCGGCCAGTCCTCGGTCCTCAGGCTTGTGGCTCCGTTGAGCACCGGCCGCCGGGCCTCTGGGTCCGTCGAGTGGAGACTCTCTGAAAAGCGTGGGCTCCGTGGCCTCCGGCGCGGCCGCGGCGGGTCGGTCTCCTAGATCATCCGGGAAGCCCACGGGACCCTCAGGCGGGCAGG
UTR5:ENST00000378169.7|gene_type=protein_coding|gene_name=NPHP4::chr1:5986289-5992447(-)	74.3802	0	AGTGTGCGGCGCGGTGCGCCGCCTTCCGAGGCTCCTCCCGCGGGTGGCAGCGGACGGGGCGCGCCCCTCGGCCAGTCCTCGGTCCTCAGGCTTGTGGCTCCGTTGAGCACCGGCCGCCGGGCCTCTGGGTCCGTCGAGTGGAGACTCTCTGAAAAGCGTGGGCTCCGTGGCCTCCGGCGCGGCCGCGGCGGGTCGGTCTCCTAGATCATCCGGGAAGCCCACGGGACCCTCAGGCGGGCAGG
UTR5:ENST00000489180.6|gene_type=protein_coding|gene_name=NPHP4::chr1:5986289-5992473(-)	73.5075	0	GTGACGCGAGGCGGGTTCTTGGACTGAGTGTGCGGCGCGGTGCGCCGCCTTCCGAGGCTCCTCCCGCGGGTGGCAGCGGACGGGGCGCGCCCCTCGGCCAGTCCTCGGTCCTCAGGCTTGTGGCTCCGTTGAGCACCGGCCGCCGGGCCTCTGGGTCCGTCGAGTGGAGACTCTCTGAAAAGCGTGGGCTCCGTGGCCTCCGGCGCGGCCGCGGCGGGTCGGTCTCCTAGATCATCCGGGAAGCCCACGGGACCCTCAGGCGGGCAGG
UTR5:ENST00000622020.4|gene_type=protein_coding|gene_name=NPHP4::chr1:5986289-5992473(-)	73.5075	0	GTGACGCGAGGCGGGTTCTTGGACTGAGTGTGCGGCGCGGTGCGCCGCCTTCCGAGGCTCCTCCCGCGGGTGGCAGCGGACGGGGCGCGCCCCTCGGCCAGTCCTCGGTCCTCAGGCTTGTGGCTCCGTTGAGCACCGGCCGCCGGGCCTCTGGGTCCGTCGAGTGGAGACTCTCTGAAAAGCGTGGGCTCCGTGGCCTCCGGCGCGGCCGCGGCGGGTCGGTCTCCTAGATCATCCGGGAAGCCCACGGGACCCTCAGGCGGGCAGG
UTR5:ENST00000655548.1|gene_type=protein_coding|gene_name=KCNAB2::chr1:5990926-6040568(+)	50.8876	1	GTTCCAGTGCATAAGAAGGCTGTCAAATGTGCTGTCTTCAAGCATCTAGAAAGCCAGTGGGGGAGAAAGACAAGAAAGTGACTGTGAGCAGCAACAGGCCCCCGGGAGGGTGCAGAGAATTTTCCCACTGTAAAAAACCGAGCAAGTCTGGATAAGTGAGGCTGGCTCC
UTR5:ENST00000378111.6|gene_type=protein_coding|gene_name=KCNAB2::chr1:5991319-6040568(+)	53.9792	0	AAAGACACAAGTGTGACCTACGGAAACTGCACAGAGGAGGTGCAACGAACGGAGCCCTGGGTTAGGACCGGGAGGCGCTGCCCACCATCAACAGAAATACTCCTCCTTTTGCCAACTACACACGCGAGAGGCTGGATTTCCTTCACAGACGTCCACCAAAGCCACACATCGCGACACACGGAGGCAGAAAGCAGCGGTCTCCTAAGAAGTTAGACACGAGGAATCTCGGGCAGCGAGAATTTTCCCACTGTAAAAAACCGAGCAAGTCTGGATAAGTGAGGCTGGCTCC
UTR5:ENST00000378097.6|gene_type=protein_coding|gene_name=KCNAB2::chr1:5992261-6040568(+)	67.0121	4	GCGGCCGCGCCGGAGGCCACGGAGCCCACGCTTTTCAGAGAGTCTCCACTCGACGGACCCAGAGGCCCGGCGGCCGGTGCTCAACGGAGCCACAAGCCTGAGGACCGAGGACTGGCCGAGGGGCGCGCCCCGTCCGCTGCCACCCGCGGGAGGAGCCTCGGAAGGCGGCGCACCGCGCCGCACACTCAGTCCAAGAACCCGCCTCGCGTCACTGTCGCCGTCAGGGCCGCGGAGCCAATCAGAGCCCAAGTCGAGGGCTGCGCTTTGCGAGCGCCAGCCAATCGGTGCGGCGGCGGGCCCATCCTGATTTGCATGTCCGACGACCCCTCAACCAATGGTAATGTGACTGGCGTGAACAATAGCCAATCAGAAGCTGGAAGAGGCGTGGCCCCGGGCGTC…
UTR5:ENST00000666163.1|gene_type=protein_coding|gene_name=KCNAB2::chr1:5992638-6040568(+)	63.8614	1	AAGAGGCGTGGCCCCGGGCGTCCCACGAGGTGAAGATGCTGCTGGCGGAACCTGCAGGAGCTAGCGGGATTCGGGGGCGCTAAAGTCGCAGGGGCAGGGCGGGAAGGAAGATCCGGCGCGGGGCACAGGATCCGGAGCTGGAGCCCCCAGAATTTTCCCACTGTAAAAAACCGAGCAAGTCTGGATAAGTGAGGCTGGCTCC
UTR5:ENST00000671676.1|gene_type=protein_coding|gene_name=KCNAB2::chr1:5992665-6040568(+)	58.5106	2	AGGTGAAGATGCTGCTGGCGGAACCTGCAGGAGCTAGCGGGATTCGGGGGCGCTAAAGTCGCAGGGGCAGGGCGGGAAGGAAGATCCGGCGCGGGGCACAGGATCCGGAGCTGGAGCCCCCAGAGGCCTCACGACAGGACTAGTGCCTTGGTAAGAAGAGGAAAAGGCCAGAGCTCCCTCCCTACCCTGTGTGGACCCAGCAGGAAGGAATTCTGTCTGCAAGAGAGAGCCCTCACCTGGAACCAAATCAGCCAGGACCCTGATGTTGGATTTACCAGCCTCCAGCACCGTGAGACAGAAACGTCTGCTGTTTCAGCCACCCAGAATTTTCCCACTGTAAAAAACCGAGCAAGTCTGGATAAGTGAGGCTGGCTCC
UTR5:ENST00000658691.1|gene_type=protein_coding|gene_name=KCNAB2::chr1:5992670-6040568(+)	61.7647	1	AAGATGCTGCTGGCGGAACCTGCAGGAGCTAGCGGGATTCGGGGGCGCTAAAGTCGCAGGGGCAGGGCGGGAAGGAAGATCCGGCGCGGGGCACAGGATCCGGAGCTGGAGCCCCCAGAATTTTCCCACTGTAAAAAACCGAGCAAGTCTGGATAAGTGAGGCTGGCTCC
UTR5:ENST00000658883.1|gene_type=protein_coding|gene_name=KCNAB2::chr1:5992670-6040568(+)	61.4796	4	AAGATGCTGCTGGCGGAACCTGCAGGAGCTAGCGGGATTCGGGGGCGCTAAAGTCGCAGGGGCAGGGCGGGAAGGAAGATCCGGCGCGGGGCACAGGATCCGGAGCTGGAGCCCCCAGAACTCTGTGAGAGGTGCCCCCTCCGCCATCACCTGAGCTCCATCGAATGCCTGAAATCCTCACCTCTGCAGGAGTGAGTCTCCCAAGAGGCCCTGGAGGCCCAGGCCCAGACCCTGGGGGATATGGAAGCACTCCTTTGTCGTGGCGTGGGAAGCCCCACACTGCTCTTTCCTTGGTGACGGGTGACCCGCCATGTTCAGGCCCCTCCTGGTCTATCTTCGGAATTTTCCCACTGTAAAAAACCGAGCAAGTCTGGATAAGTGAGGCTGGCTCC
UTR5:ENST00000445501.6|gene_type=protein_coding|gene_name=KCNAB2::chr1:5992702-6040568(+)	62.3188	0	CGGGATTCGGGGGCGCTAAAGTCGCAGGGGCAGGGCGGGAAGGAAGATCCGGCGCGGGGCACAGGATCCGGAGCTGGAGCCCCCAGAATTTTCCCACTGTAAAAAACCGAGCAAGTCTGGATAAGTGAGGCTGGCTCC
UTR5:ENST00000653262.1|gene_type=protein_coding|gene_name=KCNAB2::chr1:5992710-6040568(+)	62.3077	0	GGGGGCGCTAAAGTCGCAGGGGCAGGGCGGGAAGGAAGATCCGGCGCGGGGCACAGGATCCGGAGCTGGAGCCCCCAGAATTTTCCCACTGTAAAAAACCGAGCAAGTCTGGATAAGTGAGGCTGGCTCC
UTR5:ENST00000668706.1|gene_type=protein_coding|gene_name=KCNAB2::chr1:5992710-6040568(+)	62.3077	0	GGGGGCGCTAAAGTCGCAGGGGCAGGGCGGGAAGGAAGATCCGGCGCGGGGCACAGGATCCGGAGCTGGAGCCCCCAGAATTTTCCCACTGTAAAAAACCGAGCAAGTCTGGATAAGTGAGGCTGGCTCC
UTR5:ENST00000389632.9|gene_type=protein_coding|gene_name=KCNAB2::chr1:5992713-6073770(+)	66.879	2	GGCGCTAAAGTCGCAGGGGCAGGGCGGGAAGGAAGATCCGGCGCGGGGCACAGGATCCGGAGCTGGAGCCCCCAGGAACCTGGGCAAGTCTGGCCTGCGGGTCTCCTGCCTGGGACTTGGAACATGGGTGACCTTCGGAGGCCAGATCACCGATGAG
UTR5:ENST00000341524.6|gene_type=protein_coding|gene_name=KCNAB2::chr1:5992752-6040568(+)	59.0909	0	GGCGCGGGGCACAGGATCCGGAGCTGGAGCCCCCAGAATTTTCCCACTGTAAAAAACCGAGCAAGTCTGGATAAGTGAGGCTGGCTCC
UTR5:ENST00000462676.3|gene_type=protein_coding|gene_name=KCNAB2::chr1:5992759-6040568(+)	55.5556	0	GGCACAGGATCCGGAGCTGGAGCCCCCAGAATTTTCCCACTGTAAAAAACCGAGCAAGTCTGGATAAGTGAGGCTGGCTCC
UTR5:ENST00000428161.6|gene_type=protein_coding|gene_name=KCNAB2::chr1:6026012-6040568(+)	63.7113	4	ATCACCAGAACCCTCTGCCCTGAGAAAGGGGCTCCTGGGCCGACAGGGAAGGTCTGCCTCCTACTCTGGAGGGGCCGCTTGGGGACAGGCCCGGGCTGTCTCCTCACAGCCACCTGCTTCCTGTCCTCTGCCTGTCTCCTGCCCCATCTGGCCGCTGCTCATCCAGGAAGGTCGGAGATGTCGGGCCCTCCCACCTGGGTCACGCGCTAGGCATGCCTGAGAGCAAAGGCCACGCCCCGACACCCCACGGGGCCCTGGCGCGCCAGGCTTCTCAGCCCTGCGGCGGCAGTGCATAGCTCTGGCACGCGCTGCACCAACTTCCTGTTGGGTGCTGTGGTCCCAAGGCGCGTGCTTTGCAGCAGATGTGTGACCTGGCGTTCCCCTGAGTGCTCGGAAAAT…
UTR5:ENST00000352527.6|gene_type=protein_coding|gene_name=KCNAB2::chr1:6026162-6040568(+)	62.9851	4	GCCGCTGCTCATCCAGGAAGGTCGGAGATGTCGGGCCCTCCCACCTGGGTCACGCGCTAGGCATGCCTGAGAGCAAAGGCCACGCCCCGACACCCCACGGGGCCCTGGCGCGCCAGGCTTCTCAGCCCTGCGGCGGCAGTGCATAGCTCTGGCACGCGCTGCACCAACTTCCTGTTGGGTGCTGTGGTCCCAAGGCGCGTGCTTTGCAGCAGATGTGTGACCTGGCGTTCCCCTGAGTGCTCGGAAAATGGCCTTGTCTCCGGTCGTTCCCGTTCAGGAGCAGAATTTTCCCACTGTAAAAAACCGAGCAAGTCTGGATAAGTGAGGCTGGCTCC
UTR5:ENST00000663169.1|gene_type=protein_coding|gene_name=KCNAB2::chr1:6026271-6040568(+)	59.292	2	GCGCCAGGCTTCTCAGCCCTGCGGCGGCAGTGCATAGCTCTGGCACGCGCTGCACCAACTTCCTGTTGGGTGCTGTGGTCCCAAGGCGCGTGCTTTGCAGCAGATGTGTGACCTGGCGTTCCCCTGAGTGCTCGGAAAATGGCCTTGTCTCCGGTCGTTCCCGTTCAGGAGCAGAATTTTCCCACTGTAAAAAACCGAGCAAGTCTGGATAAGTGAGGCTGGCTCC
UTR5:ENST00000656198.1|gene_type=protein_coding|gene_name=KCNAB2::chr1:6026293-6040568(+)	57.8431	2	GGCGGCAGTGCATAGCTCTGGCACGCGCTGCACCAACTTCCTGTTGGGTGCTGTGGTCCCAAGGCGCGTGCTTTGCAGCAGATGTGTGACCTGGCGTTCCCCTGAGTGCTCGGAAAATGGCCTTGTCTCCGGTCGTTCCCGTTCAGGAGCAGAATTTTCCCACTGTAAAAAACCGAGCAAGTCTGGATAAGTGAGGCTGGCTCC
UTR5:ENST00000602612.5|gene_type=protein_coding|gene_name=KCNAB2::chr1:6026319-6040568(+)	56.1798	2	GCTGCACCAACTTCCTGTTGGGTGCTGTGGTCCCAAGGCGCGTGCTTTGCAGCAGATGTGTGACCTGGCGTTCCCCTGAGTGCTCGGAAAATGGCCTTGTCTCCGGTCGTTCCCGTTCAGGAGCAGAATTTTCCCACTGTAAAAAACCGAGCAAGTCTGGATAAGTGAGGCTGGCTCC
UTR5:ENST00000656746.1|gene_type=protein_coding|gene_name=KCNAB2::chr1:6026333-6040568(+)	56.0976	2	CTGTTGGGTGCTGTGGTCCCAAGGCGCGTGCTTTGCAGCAGATGTGTGACCTGGCGTTCCCCTGAGTGCTCGGAAAATGGCCTTGTCTCCGGTCGTTCCCGTTCAGGAGCAGAATTTTCCCACTGTAAAAAACCGAGCAAGTCTGGATAAGTGAGGCTGGCTCC
UTR5:ENST00000666299.1|gene_type=protein_coding|gene_name=KCNAB2::chr1:6026344-6040568(+)	55.5556	2	TGTGGTCCCAAGGCGCGTGCTTTGCAGCAGATGTGTGACCTGGCGTTCCCCTGAGTGCTCGGAAAATGGCCTTGTCTCCGGTCGTTCCCGTTCAGGAGCAGAATTTTCCCACTGTAAAAAACCGAGCAAGTCTGGATAAGTGAGGCTGGCTCC
UTR5:ENST00000652845.1|gene_type=protein_coding|gene_name=KCNAB2::chr1:6026346-6040568(+)	55.6291	2	TGGTCCCAAGGCGCGTGCTTTGCAGCAGATGTGTGACCTGGCGTTCCCCTGAGTGCTCGGAAAATGGCCTTGTCTCCGGTCGTTCCCGTTCAGGAGCAGAATTTTCCCACTGTAAAAAACCGAGCAAGTCTGGATAAGTGAGGCTGGCTCC
UTR5:ENST00000655703.1|gene_type=protein_coding|gene_name=KCNAB2::chr1:6026360-6040568(+)	60.166	2	GTGCTTTGCAGCAGATGTGTGACCTGGCGTTCCCCTGAGTGCTCGGAAAATGGCCTTGTCTCCGGTCGTTCCCGTTCAGGAGCAGGGGACAGGCCCTGCCAGCTACTGAGTGAGCAGCCTGCGGCAGCCCTGACTCACTGCGGGTCGTGCCGTCTGTGCAGCACTGGGGTACCCACCACCCAGTGCCAGAATTTTCCCACTGTAAAAAACCGAGCAAGTCTGGATAAGTGAGGCTGGCTCC
UTR5:ENST00000669250.1|gene_type=protein_coding|gene_name=KCNAB2::chr1:6027296-6040568(+)	62.7907	1	GGGGCCTGGGTGTGCGGCTATGGGGACTGAACTGTCGAGGGCTCCTGCTGCCTCTGCAGGGGACAGGCCCTGCCAGCTACTGAGTGAGCAGCCTGCGGCAGCCCTGACTCACTGCGGGTCGTGCCGTCTGTGCAGCACTGGGGTACCCACCACCCAGTGCCAGAATTTTCCCACTGTAAAAAACCGAGCAAGTCTGGATAAGTGAGGCTGGCTCC
UTR5:ENST00000164247.5|gene_type=protein_coding|gene_name=KCNAB2::chr1:6034282-6040568(+)	60.6383	5	GAAATGCAAAGCAGGGGCTGTGGGGAAATCTCACCAACCCCTCCTCCCCTGGGAGGTGGCAAAGGTGGTGGACTGGGCTGCTGGGACCCTGGGGAGGAATGAAACAGAGGCTGTGTTGATGGCCTGCAGTTCCTTGTAATGTGGTCATCAAACGGTGTACAGTTCCCGTCTGTGGCTGCAGGCTGGAGAGCTGACTGCTGGCACAGATACAGCCTGACCTCGGGTCAACACTTCTCGGAGTCCAGAGGGGTTGGGAGTGGGACAGGTGGCCTCCCAGGGACGCCTCCCTGAGTGGCCAGTGGTGCCGCTTGTCCCTGCACCTGTAGCTGCCCTGAGCACCCCCACTGGACACAGTGGGCATTGCACCCTCCGGAGAAAGCTGCCCTTGTTCCACGTGCG…
UTR5:ENST00000668559.1|gene_type=protein_coding|gene_name=KCNAB2::chr1:6034676-6040568(+)	56.6372	2	GTGCGAGCCCTGTCCCCAGCGCCATGGGCTGTGCTACCTGCAGTAACGCAGACTGCGAGCCCCGGCTGCCTCTCCAGTGCTCTCTCTCCTCTGGCCTTCAGCAGGCTGGGTCACAGAGGTATCCATCCACTCATTCATTCACTCAACAAATATCTGTTCCATGTCTACTAGGTGCCAGGCACAGCTGGGAACCAGCAGACAAAACTCCCTGCTTTCCCGGAGCCGGCATCTTGGTGGGCAGACAGCATAAGCGAGACGAGTAGGTGGAGGAGAAGGCGTGTGAGCAGAATTTTCCCACTGTAAAAAACCGAGCAAGTCTGGATAAGTGAGGCTGGCTCC
UTR5:ENST00000378092.6|gene_type=protein_coding|gene_name=KCNAB2::chr1:6034979-6040568(+)	57.1429	4	AGAAACAGCCCAGGGGAGGGACCAGGGAGTGTGGGGGAGACGGGGACTGCGATGAAAGGGAGGCGTCCAGGGAAGACCTCCATGAGAAGGTGACCTTGGCATAAAGAGGCAAACGTGGGAGCATGCTCAGGCAGACCACGGTGGTCAGAAGTTGAATTCGGGCCGGAGGAGGAGGAGTGCATGAAGCCCTGAGAATTTTCCCACTGTAAAAAACCGAGCAAGTCTGGATAAGTGAGGCTGGCTCC
UTR5:ENST00000472700.7|gene_type=protein_coding|gene_name=KCNAB2::chr1:6035089-6040568(+)	54.0741	2	AAACGTGGGAGCATGCTCAGGCAGACCACGGTGGTCAGAAGTTGAATTCGGGCCGGAGGAGGAGGAGTGCATGAAGCCCTGAGAATTTTCCCACTGTAAAAAACCGAGCAAGTCTGGATAAGTGAGGCTGGCTCC
UTR5:ENST00000378083.8|gene_type=protein_coding|gene_name=KCNAB2::chr1:6045887-6051536(+)	52.4845	3	AGTCAGCCTTGCCAGGTTGCAGCACGGAACTGCACTTCCCGAGCTTTTAGGGGAAGAGGCACTCGTGAATAATTCAGCCTCTTTCACTGAGATGAAAACGCCCTAATAGAACTAATGGACTCGCTGCCTCAAAACTCGACTCTGGTGGGACTCATCTCATTCACCAATTGCTTCTGACGTCCTGCAGTGACACTCCCTAATGAAAAAGCCGCTGTGCCAGATCCTTAGAGTGTCTGGTGATCCCTAATAAACCAGACTGTGGCCTTTTTAACGAGCAGACGCCCCCACGAAGGCAGTGGCAGCTCCCAAGCCAGGCGGCACC
UTR5:ENST00000458166.6|gene_type=protein_coding|gene_name=KCNAB2::chr1:6046113-6073770(+)	57.8947	2	AGAGTGTCTGGTGATCCCTAATAAACCAGACTGTGGCCTTTTTAACGAGCAGACGCCCCCACGAAGGCAGGAACCTGGGCAAGTCTGGCCTGCGGGTCTCCTGCCTGGGACTTGGAACATGGGTGACCTTCGGAGGCCAGATCACCGATGAG
UTR5:ENST00000662147.1|gene_type=protein_coding|gene_name=KCNAB2::chr1:6046113-6073770(+)	54.2945	4	AGAGTGTCTGGTGATCCCTAATAAACCAGACTGTGGCCTTTTTAACGAGCAGACGCCCCCACGAAGGCAGGTGAGTCCTCCCTTCAGCCGCTACCTTCCTAGTGGAGATGCCGCTTGGGGGCACGCATCCGCGGGAATGAAAAATAACAGAGGAGACCATATTTTGGGGTGGTTTTGTCTGATCCGGAATTAGACCCTCCGTGTTTTTGCAAAGCAGAAGACCTTAAAAAAGAGCCAGCCTGAGGAACCTGGGCAAGTCTGGCCTGCGGGTCTCCTGCCTGGGACTTGGAACATGGGTGACCTTCGGAGGCCAGATCACCGATGAG
UTR5:ENST00000662363.1|gene_type=protein_coding|gene_name=KCNAB2::chr1:6065752-6066064(+)	59.9359	5	ACAGAGGAAGGACCTGCAGAGACGAGAGATGTGAGGGGAGGAGAAAATGCGCACCCCCCAACCTCCAGCCGCGCTTCCAGCAGGTCTTCTGTACCTCGGGCCTGGAAATGTGACTCCCTCCCTCAGAGCTGTGCAGCCTTCTTCCCCACCGTTGCCTTCGGAAATCCTCACTCCTCAAGGAATGCCTGCAGCTTCCTTGGCTTCTGGATAAAGTCTCGTCCTGGTCGGGGGAGAAGAGTTTCTTGGGGACAGATGGCTCCTGAGCCCAAGGGGACAGGGGACGCAGCCAGGATCTGAGCACCCGGCCTCAGC
UTR5:ENST00000262450.8|gene_type=protein_coding|gene_name=CHD5::chr1:6180023-6180321(-)	80.5369	0	GTGCCGCCGTGCCTCTGGCGCTGCCGCCGCCACCCTCGGCCGGCTGCGGGACTCGGGCTGCGGGGCGCGGTGGGAGGAGCGCCCGGGCTTTGCGGGGAGCAGGCTAAGGCGGCCGAGAGAAAGGGGGGTCGAGACGGGGGGGTGGAGGTTTGGGGGGGTGGGGGGGCAGGCGGCCGCCATCTTCTCGCCGAGGCCGCCTCGCCCGCCGCGCGCGCCGGTCCGGCAGCGCACGGGTTAAGGCTGGCACCGCGCCCGGCGGGAGGGGGGGCGCCCACCTCCCCTCCTCCCCGCGCCGGGC
UTR5:ENST00000462296.5|gene_type=protein_coding|gene_name=RPL22::chr1:6197669-6203494(-)	46.2555	4	ATTAACTCATTTAATCTGGAGAACACTCTTAAAAAGTAGAAAATATTACCCCAGAAAGTGGTGGAGCTGGTATACAAAACCGCGTAGGTGCTTTGTTAAGGAATGATGCATTAGTTTCCCGGTAGGAGGATAAAGAAGCAAGAGTGGATGACACCAGACAGGACAGGAGCAAGCAGGAAGCAAAGCCCCCTATTGATAGAGCCAAACCGGGATCAGCTGGAAAGCAGAAGTGTTTGCAGAGGCCCAGCCTGATCATTATAGAGCCAAGAACAGCAGCTGGCTTTGGAGCTTGGTCAACCGGCTTGAGGCCTGAGTTGAAAGCTAGACCCATCAGCACAGTCTCTTCTGGTGATTGGACTTTTGCTAGAAAAAGCTTGTGGTGAAGGGGGGCAAAAAAAA…
UTR5:ENST00000465335.1|gene_type=protein_coding|gene_name=RPL22::chr1:6197669-6209389(-)	58.5219	5	CGCGATCGCCGCCGCGCGGCCCCGCGCGCCAGGCCCCTGCGCTCACCAGCACCGCCTGCTCCAGCCGCTCGCAGCCCTGCACGTAAGCCGATTCCAGGTCCACGCAGTGTGCCCGGCTCTCCCTGCAGAAGGCGGCGGGTGAGGCCCGCTCCAGCGGCCCCCAGCCCCCTCCCCTCGCGTCCCCTGTACGCACTTCTGCATGTCGCGGAAGCAGCGGATGCACAACAGCAACTTCTTGTCGGTGGAGAACAAGAGGCACTTGGCGCTCTGATATACCCACTTTACAGAGGAGGGCACTGCGGCTCAGAGGCTGGAATGTTCCAACTGCCACCTCCAGGATAAAGAAGCAAGAGTGGATGACACCAGACAGGACAGGAGCAAGCAGGAAGCAAAGCCCCC…
UTR5:ENST00000465387.5|gene_type=protein_coding|gene_name=RPL22::chr1:6197669-6199553(-)	66.0517	1	GGCTCCGCGTGAGGCCTCGGCTCCAGGGGAGGCACGTGGGCCTCGCCGAGCCCGGCATCTACCCAGGCTCGCTGGGGACGGCGCCCTGCAGCGTCCTGCTGGGGTGGGCTGGCAGGTCGGCCGGAGCGGGCCAGAGCCCCTGCCGATCCCAGCACGTTGTAGGCGGAGGAGGCCGCGGCCCGAGAAAAAGCTTGTGGTGAAGGGGGGCAAAAAAAAGAAGCAAGTTCTGAAGTTCACTCTTGATTGCACCCACCCTGTAGAAGATGGAATC
UTR5:ENST00000471204.5|gene_type=protein_coding|gene_name=RPL22::chr1:6197669-6209244(-)	56.25	3	CCGCTCCAGCGGCCCCCAGCCCCCTCCCCTCGCGTCCCCTGTACGCACTTCTGCATGTCGCGGAAGCAGCGGATGCACAACAGCAACTTCTTGTCGGTGGAGAACAAGAGGCACTTGGCGCTCTGATATACCCACTTTACAGAGGAGGGCACTGCGGCTCAGAGGCTGGAAAAAGCTTGTGGTGAAGGGGGGCAAAAAAAAGAAGCAAGTTCTGAAGTTCACTCTTGATTGCACCCACCCTGTAGAAGATGGAATC
UTR5:ENST00000484532.6|gene_type=protein_coding|gene_name=ENSG00000285629::chr1:6197669-6197757(-)	44.3182	1	GAAAAAGCTTGTGGTGAAGGGGGGCAAAAAAAAGAAGCAAGTTCTGAAGTTCACTCTTGATTGCACCCACCCTGTAGAAGATGGAATC
UTR5:ENST00000497965.5|gene_type=protein_coding|gene_name=RPL22::chr1:6197669-6200842(-)	49.8866	4	GCTCTGCTAGGGCTGGTGTCTCTGAGGAGAAAACGAGGCTGGTTCTGCAAATGTTGGAATAAGTGCAGACTGGATTCCACTGCTGCTTCCAGAATGTTCCAACTGCCACCTCCAGGATAAAGAAGCAAGAGTGGATGACACCAGACAGGACAGGAGCAAGCAGGAAGCAAAGCCCCCTATTGATAGAGCCAAACCGGGATCAGCTGGAAAGCAGAAGTGTTTGCAGAGGCCCAGCCTGATCATTATAGAGCCAAGAACAGCAGCTGGCTTTGGAGCTTGGTCAACCGGCTTGAGGCCTGAGTTGAAAGCTAGACCCATCAGCACAGTCTCTTCTGGTGATTGGACTTTTGCTAGAAAAAGCTTGTGGTGAAGGGGGGCAAAAAAAAGAAGCAAGTTCTG…
UTR5:ENST00000234875.9|gene_type=protein_coding|gene_name=RPL22::chr1:6199573-6199595(-)	63.6364	0	CCTTTCTAACTCCGCTGCCGCC
UTR5:ENST00000377939.5|gene_type=protein_coding|gene_name=RNF207::chr1:6206118-6206302(+)	72.2826	0	AGAGGGAGGCCCCGCGCAGAGTGGGAACCATCGCCCGGTGCGGGCCTGAACTTCCAGGGCCGGCTACTCCTCGGCAGAGCGACCGCGCGGTGTCTCAGAGCGCGGCCCGGAGCCGCACTAAGAGCGCTGGACGGCGGGAGAGAGGCTCGGAGGACCGGTAGCTCCCAGCAAAGCGGCCCAGCGG
UTR5:ENST00000343813.10|gene_type=protein_coding|gene_name=ICMT::chr1:6235911-6235964(-)	81.1321	0	GTTTCTCCGGGCTACAGCCGGCGCCGCCGCCCGCTAGTCCGCCGCCCGGCGCC
UTR5:ENST00000474756.1|gene_type=protein_coding|gene_name=ICMT::chr1:6235911-6235972(-)	83.6066	0	GCCGGCGCGTTTCTCCGGGCTACAGCCGGCGCCGCCGCCCGCTAGTCCGCCGCCCGGCGCC
UTR5:ENST00000489498.5|gene_type=protein_coding|gene_name=ICMT::chr1:6235911-6235972(-)	83.6066	0	GCCGGCGCGTTTCTCCGGGCTACAGCCGGCGCCGCCGCCCGCTAGTCCGCCGCCCGGCGCC
UTR5:ENST00000377898.4|gene_type=protein_coding|gene_name=HES3::chr1:6244178-6244365(+)	64.1026	2	ATGGACTGCAACATGGGCACGGAGCCTGCTGCCCGGGGCAGCCTCCCCGGCAACTTCCGAAAGATTTCCAAGCCGCTG
UTR5:ENST00000377893.3|gene_type=protein_coding|gene_name=GPR153::chr1:6254905-6261098(-)	79.6345	4	GGCCGCCCGGCGCAGCAGCGGAGCGGCGGGAGCTGAGCGAAGCGCGGCGGCGGCGGCGGCGCCTAGGGGAGGGAGGGGCGGCGGGGCCGAGCCCACCTAGCGGAGCGCGCCGGCCGCCGGTGGCCGCCGCCAGCATGCCCCGGCCCGCGGGCCGCTCCGCCGCCAGCCACCCCCGCGGCCCTCGGCGGCCTGCGCTCGGCCCGGGGGCGCGGGAACCGCAGCCGGAGCCGGAGGCGGGAGCAGCGAGCCGGAGCCCCGGGCGCTCGAATGCAGGATGCTCGTGGTCCCCAGCATCCTTGAGCCACCAGGAGTGAGGGCTGCTGCTCCCTGAGACCTGGCTCCAAGGAGGATGCCACAGCCGCCTGCCAGCTCCGGTCTGCACC
UTR5:ENST00000473466.2|gene_type=protein_coding|gene_name=ACOT7::chr1:6349862-6352249(-)	51.7241	0	TCTGATTTGGGGAAAGGGAGAAGGGGATC
UTR5:ENST00000377842.7|gene_type=protein_coding|gene_name=ACOT7::chr1:6358845-6359344(-)	59.1182	5	AGGATGCAGGCTTGGACCTGCTGGAGTCCTTGCTGGCCTGTGACCTTCCTCCCCTGTCTACATTTCAGGGAGCTCTAGAAGGCGGCAGTGGGGCCAGACCTGGCTTTGGCTGAGACCCTGGAGAAAGACTAGGGGGTCTTGTGCCCTGTCAGAGAAGGCAGAGCCTCATAGCCGCTTCCCTGAGGCCGCTCAGCAGCGGCCCCTCTGCCTTCCTGATCTCCTGGCATGGCAGCCAGAAGAGCTCACAGAATTACTTCTTCTGTAATTATTTATAAAGCAAGGTTTCCATGACGACCGGTTTCTGGTAGACGCTCTGGATTGGCGAGGCAGCCTCTTCCTGGCCAGATTGGGCAGCTCAGGAAGCTGGGGGTGGGGGGTGCTCCCCACCAAGCCCGGTGT…
UTR5:ENST00000377845.7|gene_type=protein_coding|gene_name=ACOT7::chr1:6360652-6360707(-)	61.8182	0	GAGTTCCATTTGGCTGCAGCTTCTGGAGGGAGCCGACAGGAGACGTGGGGAGACG
UTR5:ENST00000377855.6|gene_type=protein_coding|gene_name=ACOT7::chr1:6385666-6385813(-)	59.8639	0	CGGTCCTAGGAGGAGCAGGAGCCTGGTGCTTTCTATCAGGGAGGGATCACACCGGCTCACTGCTGAGCCGGCCAGGCAGACACAGGCTTGGGCTCTGCTGGGCATCATACTTGTCACTGGGTAAACAGTTTGCCCACTTACCGCAGG
UTR5:ENST00000377860.8|gene_type=protein_coding|gene_name=ACOT7::chr1:6393303-6393361(-)	79.3103	0	GCCAGACACCTGCGCCCTTCTGCAGCCGCCCGCCGCATCCGCCGCCGCAGCCCCCAGC
UTR5:ENST00000418124.5|gene_type=protein_coding|gene_name=ACOT7::chr1:6393303-6393361(-)	79.3103	0	GCCAGACACCTGCGCCCTTCTGCAGCCGCCCGCCGCATCCGCCGCCGCAGCCCCCAGC
UTR5:ENST00000608083.5|gene_type=protein_coding|gene_name=ACOT7::chr1:6393303-6393361(-)	79.3103	0	GCCAGACACCTGCGCCCTTCTGCAGCCGCCCGCCGCATCCGCCGCCGCAGCCCCCAGC
UTR5:ENST00000361521.9|gene_type=protein_coding|gene_name=ACOT7::chr1:6393399-6393767(-)	76.087	0	ACAAATATTTACCGCCGCGCGGAGAGTGAGGGCCCAAGTCCGCCCTGCTCCGCCACTTAGGCCGCCCCAGACGCTTCCCTCGGGGCTGCCACCGGGTCGGGCGCGGCTGCCGCGGCTAGCGGGCCTTCCCCGCACCGGCGCGGCCCAACCGCCACCGAACCTTCTGGAAGCGGCGGCTGCCTGGGCCCCCACGCCGCCAGAATCGTACGCCCGCGCGAGCTCTCTGCAGCCTTGGCGGCCTGGGAGGCGGGGCTCGGGGTGGGGCCGGCGCGGGGGCGGGGTCGGCGCGGGGAGGCCGCGTTCGATTGCCCCCGGCGCGCAGGCCCCGCCTCACCAGCCCCATCGCTCCACCTCTGCCCTCCCCCTTT
UTR5:ENST00000545482.5|gene_type=protein_coding|gene_name=ACOT7::chr1:6393399-6393766(-)	76.2943	0	CAAATATTTACCGCCGCGCGGAGAGTGAGGGCCCAAGTCCGCCCTGCTCCGCCACTTAGGCCGCCCCAGACGCTTCCCTCGGGGCTGCCACCGGGTCGGGCGCGGCTGCCGCGGCTAGCGGGCCTTCCCCGCACCGGCGCGGCCCAACCGCCACCGAACCTTCTGGAAGCGGCGGCTGCCTGGGCCCCCACGCCGCCAGAATCGTACGCCCGCGCGAGCTCTCTGCAGCCTTGGCGGCCTGGGAGGCGGGGCTCGGGGTGGGGCCGGCGCGGGGGCGGGGTCGGCGCGGGGAGGCCGCGTTCGATTGCCCCCGGCGCGCAGGCCCCGCCTCACCAGCCCCATCGCTCCACCTCTGCCCTCCCCCTTT
UTR5:ENST00000377834.8|gene_type=protein_coding|gene_name=HES2::chr1:6419820-6419919(-)	71.7172	0	ACTCGTCTGGCACCAGCCCGGGCCGCGCCCGGGACCTCATTTCGGACCTCGGTTTCCCTTTGCGTGGGGCTCGCAGCTGCCACCGCTTCCCCGCGGAGC
UTR5:ENST00000377836.8|gene_type=protein_coding|gene_name=HES2::chr1:6419820-6419903(-)	73.494	0	CCCGGGCCGCGCCCGGGACCTCATTTCGGACCTCGGTTTCCCTTTGCGTGGGGCTCGCAGCTGCCACCGCTTCCCCGCGGAGC
UTR5:ENST00000377837.5|gene_type=protein_coding|gene_name=HES2::chr1:6419820-6424670(-)	61.5741	0	CGCGGGGACACTCGTGCGACTGGGGCAAGGTGCCCAGGGGCTTCTCTCCTAATTTGCCTCACGTAACAGTTGAGACCCCAGAGGGCAGCAAAACTGGGTTCGAATTGGAGAGCCGTCCAGGCACAGACAAATTCATTCATCTGCCCAGTGCCCGCTAACTGCGGTTCCAGGCGCCGGCGACGCAATTCCAGAGCTGCCACCGCTTCCCCGCGGAGC
UTR5:ENST00000487437.5|gene_type=protein_coding|gene_name=HES2::chr1:6419820-6419907(-)	73.5632	0	CCAGCCCGGGCCGCGCCCGGGACCTCATTTCGGACCTCGGTTTCCCTTTGCGTGGGGCTCGCAGCTGCCACCGCTTCCCCGCGGAGC
UTR5:ENST00000489730.1|gene_type=protein_coding|gene_name=HES2::chr1:6419820-6419917(-)	72.1649	0	TCGTCTGGCACCAGCCCGGGCCGCGCCCGGGACCTCATTTCGGACCTCGGTTTCCCTTTGCGTGGGGCTCGCAGCTGCCACCGCTTCCCCGCGGAGC
UTR5:ENST00000645284.1|gene_type=protein_coding|gene_name=ESPN::chr1:6424775-6424955(+)	77.7778	1	AGAGCGCGGCGGAGCGGAGCGCCAGGCAGCGCGGAGCGGAGGCCAGGCCCACAGCCGCTCCGCCTCCCGGCCCGCAGATCCCCGACGGCCGCACCGCGGGCTCCTCTGGCCCGCAAGAACACGTGCATGGCGTCCTGGGGAAGGCGCTGAGTGCGGAGTCGCGGCGCCGCACGCGGCACC
UTR5:ENST00000636330.1|gene_type=protein_coding|gene_name=ESPN::chr1:6424787-6424955(+)	77.381	1	AGCGGAGCGCCAGGCAGCGCGGAGCGGAGGCCAGGCCCACAGCCGCTCCGCCTCCCGGCCCGCAGATCCCCGACGGCCGCACCGCGGGCTCCTCTGGCCCGCAAGAACACGTGCATGGCGTCCTGGGGAAGGCGCTGAGTGCGGAGTCGCGGCGCCGCACGCGGCACC
UTR5:ENST00000632803.1|gene_type=protein_coding|gene_name=ESPN::chr1:6447330-6448784(+)	73.2601	0	GCGGGTGCCTGACCGGGGGCGGGAGCAGGGTCGTGGCGTCCGAACCTCCGGGCTGCAGGGGGCGCGGAGCGGGCGGGCTGGCCCAGAAAACAAATCCTGCGGTGTCGCATTTCCTGCAACGTGAGCCAGCTGAGCTCCTGTGACGGCCACGACGGGCTGCGGAGGCAGGACTCCAGCCGCAAGCCCCGCGCCTTCAGCAAGCAGCCCAGCACGGGGGACTACTACCGGCAGCTGGGCCGCTGCCCCGGCGAGACGCTGGCCGCACGCCCGGGC
UTR5:ENST00000632593.1|gene_type=protein_coding|gene_name=ESPN::chr1:6447350-6448784(+)	72.332	0	GGGAGCAGGGTCGTGGCGTCCGAACCTCCGGGCTGCAGGGGGCGCGGAGCGGGCGGGCTGGCCCAGAAAACAAATCCTGCGGTGTCGCATTTCCTGCAACGTGAGCCAGCTGAGCTCCTGTGACGGCCACGACGGGCTGCGGAGGCAGGACTCCAGCCGCAAGCCCCGCGCCTTCAGCAAGCAGCCCAGCACGGGGGACTACTACCGGCAGCTGGGCCGCTGCCCCGGCGAGACGCTGGCCGCACGCCCGGGC
UTR5:ENST00000461727.6|gene_type=protein_coding|gene_name=ESPN::chr1:6448042-6448784(+)	73.516	0	ATCAGGTAACGCAGGTGTCGGGTCCTGCCGCCCCCACAGCCAGGTGCACAGCGGGGGCCACCAGCACCGTGGCAGCTGAGCTCCTGTGACGGCCACGACGGGCTGCGGAGGCAGGACTCCAGCCGCAAGCCCCGCGCCTTCAGCAAGCAGCCCAGCACGGGGGACTACTACCGGCAGCTGGGCCGCTGCCCCGGCGAGACGCTGGCCGCACGCCCGGGC
UTR5:ENST00000475228.6|gene_type=protein_coding|gene_name=ESPN::chr1:6448466-6451619(+)	70.8029	2	CATGACCCTCGCCCGCTGCCCACTGTGAGAACCAGGGGGTCTAGGAAGTCAGCTGCTGCACCCCTCGACGGCCGCTGGCCGCGAGTCCCCAGGAGCTGAGCTCCTGTGACGGCCACGACGGGCTGCGGAGGCAGGACTCCAGCCGCAAGCCCCGCGCCTTCAGCAAGCAGCCCAGCACGGGGGACTACTACCGGCAGCTGGGCCGCTGCCCCGGCGAGACGCTGGCCGCACGCCCGGGCATGGCGCACAGCGAGGAGGCACCAAGTCTTTCAAC
UTR5:ENST00000478323.1|gene_type=protein_coding|gene_name=ESPN::chr1:6448519-6448784(+)	75.2688	0	TGCTGCACCCCTCGACGGCCGCTGGCCGCGAGTCCCCAGGAGCTGAGCTCCTGTGACGGCCACGACGGGCTGCGGAGGCAGGACTCCAGCCGCAAGCCCCGCGCCTTCAGCAAGCAGCCCAGCACGGGGGACTACTACCGGCAGCTGGGCCGCTGCCCCGGCGAGACGCTGGCCGCACGCCCGGGC
UTR5:ENST00000475479.2|gene_type=protein_coding|gene_name=ESPN::chr1:6450373-6451619(+)	57.0175	0	GCTGTCCCAGTCTCATCCTGCCCCCCCTCCCTCCTAACTCCGCTGTCACTTCTCTCCTCTTGGTCCCTAGAAGTGAGAGTCCTGAGGCACAGGAAGAGCACCAAGTCTTTCAAC
UTR5:ENST00000636644.1|gene_type=protein_coding|gene_name=ESPN::chr1:6451316-6451330(+)	71.4286	0	GCCCAAGAGCCACC
UTR5:ENST00000481401.5|gene_type=protein_coding|gene_name=TNFRSF25::chr1:6463072-6465630(-)	63.8535	7	GGAGGAGACGCAGCAGGGAGAGGCCCCACGTGGGCAGCTGCGCTGAGAGTCAGCAGCACCTGTCCCCCAGGCGCTCCTCCTGGTGCTGCTGGGGGCCCGGGCCCAGGGCGGCACTCGTAGCCCCAGGTGTGACTGTGCCGGTGACTTCCACAAGAAGATTGGTCTGTTTTGTTGCAGAGGCTGCCCAGCGGGGCACTACCTGAAGGCCCCTTGCACGGAGCCCTGCGGCAACTCCACCTGCCTTGTGTGTCCCCAAGACACCTTCTTGGCCTGGGAGAACCACCATAATTCTGAATGTGCCCGCTGCCAGGCCTGTGATGAGCAGGCCTCCCAGGTGGCGCTGGAGAACTGTTCAGCAGTGGCCGACACCCGCTGTGGCTGTAAGCCAGGCTGGTTTGT…
UTR5:ENST00000351959.9|gene_type=protein_coding|gene_name=TNFRSF25::chr1:6466107-6466175(-)	73.5294	0	CTGAAGGCGGAACCACGACGGGCAGAGAGCACGGAGCCGGGAAGCCCCTGGGCGCCCGTCGGAGGGCT
UTR5:ENST00000356876.8|gene_type=protein_coding|gene_name=TNFRSF25::chr1:6466107-6466173(-)	74.2424	0	GAAGGCGGAACCACGACGGGCAGAGAGCACGGAGCCGGGAAGCCCCTGGGCGCCCGTCGGAGGGCT
UTR5:ENST00000377782.7|gene_type=protein_coding|gene_name=TNFRSF25::chr1:6466107-6466175(-)	73.5294	0	CTGAAGGCGGAACCACGACGGGCAGAGAGCACGGAGCCGGGAAGCCCCTGGGCGCCCGTCGGAGGGCT
UTR5:ENST00000480393.5|gene_type=protein_coding|gene_name=TNFRSF25::chr1:6466107-6466175(-)	73.5294	0	CTGAAGGCGGAACCACGACGGGCAGAGAGCACGGAGCCGGGAAGCCCCTGGGCGCCCGTCGGAGGGCT
UTR5:ENST00000485036.5|gene_type=protein_coding|gene_name=TNFRSF25::chr1:6466107-6466175(-)	73.5294	0	CTGAAGGCGGAACCACGACGGGCAGAGAGCACGGAGCCGGGAAGCCCCTGGGCGCCCGTCGGAGGGCT
UTR5:ENST00000340850.10|gene_type=protein_coding|gene_name=PLEKHG5::chr1:6477571-6490594(-)	68.3544	2	ACGTCCCGCGCCCCAGTTTGCGCTGAGTCGACTGAGCCCGTCCCGCGGCTCCCGTCCCCCTCTCCCCGCGCGCCCCATGAGGCTTTGGCAGTCTCGGCCCGAGCCTTAGAGCCTTAGACACCGGGGAGGAGACCCTGGTCCTGTTCCTAGGTATGTCACCACGCCGACTGCCAGCAGCTGCACCGCCGGGGGCCCCTCAACCTCTGCGAGGCCTGTGACAGCAAGTTCCACAGCACC
UTR5:ENST00000377725.5|gene_type=protein_coding|gene_name=PLEKHG5::chr1:6477571-6490570(-)	68.0751	2	GAGTCGACTGAGCCCGTCCCGCGGCTCCCGTCCCCCTCTCCCCGCGCGCCCCATGAGGCTTTGGCAGTCTCGGCCCGAGCCTTAGAGCCTTAGACACCGGGGAGGAGACCCTGGTCCTGTTCCTAGGTATGTCACCACGCCGACTGCCAGCAGCTGCACCGCCGGGGGCCCCTCAACCTCTGCGAGGCCTGTGACAGCAAGTTCCACAGCACC
UTR5:ENST00000377728.8|gene_type=protein_coding|gene_name=PLEKHG5::chr1:6477571-6491667(-)	66.9492	3	GAGGCCCCCATGGAGAAGGGACGGGCAGGATGTATGTCACCACGCCGACTGCCAGCAGCTGCACCGCCGGGGGCCCCTCAACCTCTGCGAGGCCTGTGACAGCAAGTTCCACAGCACC
UTR5:ENST00000377740.5|gene_type=protein_coding|gene_name=PLEKHG5::chr1:6477571-6520009(-)	59.6708	10	AAACTAAGGCCTTCCTGGTAGCCAAGGAGCCCAGCAGAGGGGCTGCTGCTGGCTGCTGGGATTGCAGAGGCCGGGGTCTCTGTGGTGTTGCTTTCCTGGAAAGGAGGGACGGCACCTCCAGGGCAGCCAGCAGTGTGGGAGCCCATTCCAGGGCGCAAATGGGCACTCAGGAATGGAAAATCCAAGAAGGAACCAACCACCAACAAGGAAATGCAGTGTGAGCGGCGGCTGCGAAGTCTGTGCCTTCAAATATACAGCGCCCAGGGGACCTGTGTTGGACGGGGAGCAAATTGGCAGGGCTGAGAGCGCCTTGGTTTTCTGTGCAGACAGGTCCAGCTGCAGAAATTAAGACTGGGGCTGAGTCGGGGAGAAGCCTTCCATGTTGAGATGGCAACTGGG…
UTR5:ENST00000400913.6|gene_type=protein_coding|gene_name=PLEKHG5::chr1:6477571-6485954(-)	64.5631	1	AGCATTCAAGGAGCTCCCCAGGAGAAAGAGCAAGTTCTGAGGAGCCCTCTGAGCCCGGCATTGGTGTTGAGGAGGGAGTCAGAGAAGAGAGGGGCCCGGGGCCGCGCAGAGGCGCAGAGGTATGTCACCACGCCGACTGCCAGCAGCTGCACCGCCGGGGGCCCCTCAACCTCTGCGAGGCCTGTGACAGCAAGTTCCACAGCACC
UTR5:ENST00000675093.1|gene_type=protein_coding|gene_name=PLEKHG5::chr1:6477571-6491696(-)	61.9289	5	GAAGACCAGGGAGAGGAAAGGGTGGACCTGAGGCCCCCATGGAGAAGGGACGGGCAGGATGTGAGTAATGGGAGAGGCAATCACCTATTCTCCTGGGCAATGCTTTGGGGGTATGTCACCACGCCGACTGCCAGCAGCTGCACCGCCGGGGGCCCCTCAACCTCTGCGAGGCCTGTGACAGCAAGTTCCACAGCACC
UTR5:ENST00000675123.1|gene_type=protein_coding|gene_name=PLEKHG5::chr1:6477571-6477658(-)	66.6667	1	GTATGTCACCACGCCGACTGCCAGCAGCTGCACCGCCGGGGGCCCCTCAACCTCTGCGAGGCCTGTGACAGCAAGTTCCACAGCACC
UTR5:ENST00000675694.1|gene_type=protein_coding|gene_name=PLEKHG5::chr1:6477571-6485895(-)	67.9558	1	ATTGGTGTTGAGGAGGGAGTCAGAGAAGAGAGGGGCCCGGGGCCGCGCAGAGGCGCAGAGGTGGGGGTACCCCGGGCCAGGCAGAGGTGGGAAGGTATGTCACCACGCCGACTGCCAGCAGCTGCACCGCCGGGGGCCCCTCAACCTCTGCGAGGCCTGTGACAGCAAGTTCCACAGCACC
UTR5:ENST00000676287.1|gene_type=protein_coding|gene_name=PLEKHG5::chr1:6477571-6485952(-)	66.087	1	CATTCAAGGAGCTCCCCAGGAGAAAGAGCAAGTTCTGAGGAGCCCTCTGAGCCCGGCATTGGTGTTGAGGAGGGAGTCAGAGAAGAGAGGGGCCCGGGGCCGCGCAGAGGCGCAGAGGTGGGGGTACCCCGGGCCAGGCAGAGGTATGTCACCACGCCGACTGCCAGCAGCTGCACCGCCGGGGGCCCCTCAACCTCTGCGAGGCCTGTGACAGCAAGTTCCACAGCACC
UTR5:ENST00000535355.6|gene_type=protein_coding|gene_name=PLEKHG5::chr1:6485443-6485469(-)	80.7692	0	GCAGACCGCGGCTTCCTCCGGCCGCC
UTR5:ENST00000674790.1|gene_type=protein_coding|gene_name=PLEKHG5::chr1:6485443-6485469(-)	80.7692	0	GCAGACCGCGGCTTCCTCCGGCCGCC
UTR5:ENST00000377732.5|gene_type=protein_coding|gene_name=PLEKHG5::chr1:6496516-6496696(-)	66.6667	1	GGACGCTGACCTCTTTTGAAGGGAGGACTGAGGAGATCACCCCACCCCTCCTCCGGTTGGGAGGCCAGTGGGGCCCAGGGGAGCCTGGGTGCCCCGCTGACTGATGCCCTCTGCTCCTCCCCTGCAGACGACCAGAGCCCCGCTGAAAAGAAGGGACTGCGCTGTCAGAACCCCGCCTGC
UTR5:ENST00000377748.6|gene_type=protein_coding|gene_name=PLEKHG5::chr1:6496516-6496569(-)	64.1509	0	ACGACCAGAGCCCCGCTGAAAAGAAGGGACTGCGCTGTCAGAACCCCGCCTGC
UTR5:ENST00000400915.8|gene_type=protein_coding|gene_name=PLEKHG5::chr1:6496516-6497424(-)	79.1139	1	GTGCGAGGGTCCGGCGGCGGCGGCTCTGCGGCCTCCCAGTCCCCGGCGTCCCCGGCGCCCCCGCCCGCCGCCCGCCCCCCGCGCGGCACGGGGCCTGCTCCATGGACGACCAGAGCCCCGCTGAAAAGAAGGGACTGCGCTGTCAGAACCCCGCCTGC
UTR5:ENST00000537245.6|gene_type=protein_coding|gene_name=PLEKHG5::chr1:6496516-6497096(-)	63.8743	2	ACCGCGGTGCACTCCAGCCCCCAGGAAGAGAGGCAGCTTGGAGGGGGCCAAATTCAGGGTCAAAGATGAGTCTTGGGGAACGGGGGTCGCCCCAGACCTTCGGGGGCTCCTCTGTCTCTAAAGGGAGCGATGCAGGGCACGACCAGAGCCCCGCTGAAAAGAAGGGACTGCGCTGTCAGAACCCCGCCTGC
UTR5:ENST00000675548.1|gene_type=protein_coding|gene_name=PLEKHG5::chr1:6496516-6496569(-)	64.1509	0	ACGACCAGAGCCCCGCTGAAAAGAAGGGACTGCGCTGTCAGAACCCCGCCTGC
UTR5:ENST00000675812.1|gene_type=protein_coding|gene_name=PLEKHG5::chr1:6496516-6520074(-)	58.3624	8	GTTTTGAGGCTCACTTGATCTCCCGCTGTGACCAGCCCCTCTCTGCCTGGCAGGGGAAAGCCACCAAACTAAGGCCTTCCTGGTAGCCAAGGAGCCCAGCAGAGGGGCTGCTGCTGGCTGCTGGGATTGCAGAGGCCGGGGTCTCTGTGGTGTTGCTTTCCTGGAAAGGAGGGACGGCACCTCCAGGGCAGCCAGCAGTGTGGGAGCCCATTCCAGGGCGCAAATGGGCACTCAGGAATGGAAAATCCAAGAAGGAACCAACCACCAACAAGGAAATGCAGTACAGGTCCAGCTGCAGAAATTAAGACTGGGGCTGAGTCGGGGAGAAGCCTTCCATGTTGAGATGGCAACTGGGCAAAGCAGGACGGAGACCTGTGTGTCTGATTAGAGAGGCCTGTG…
UTR5:ENST00000377705.6|gene_type=protein_coding|gene_name=NOL9::chr1:6554502-6554513(-)	72.7273	0	GAGGACCCAGC
UTR5:ENST00000333172.11|gene_type=protein_coding|gene_name=TAS1R1::chr1:6555306-6555373(+)	61.194	1	CTATTTAAGCAACTGGCCTCCTTAGAGGCCACTCCTTGGCCATGCCAGGCGCGGGCATCTGGCCAGC
UTR5:ENST00000351136.7|gene_type=protein_coding|gene_name=TAS1R1::chr1:6555308-6555373(+)	61.5385	1	ATTTAAGCAACTGGCCTCCTTAGAGGCCACTCCTTGGCCATGCCAGGCGCGGGCATCTGGCCAGC
UTR5:ENST00000377674.9|gene_type=protein_coding|gene_name=ZBTB48::chr1:6579993-6580609(+)	67.4528	0	ACGCTTTGACGTCACGTCCGGCGCGGAGACGGTGGAGTCTCCGCACTGTCGGCGGGGTACGCATAGCCGGGCACTAGGTTCGTGGGCTGTGGAGGCGACGGAGCAGGGGGCCAGTGGGGCCAGCTCAGGGAGGACCTGCCTGGGAGCTTTCTCTTGCATACCCTCGCTTAGGCTGGCCGGGGTGTCACTTCTGCCTCCCTGCCCTCCAGACC
UTR5:ENST00000319084.9|gene_type=protein_coding|gene_name=ZBTB48::chr1:6580000-6580609(+)	66.9492	0	GACGTCACGTCCGGCGCGGAGACGGTGGAGTCTCCGCACTGTCGGCGGGGAGCTTTCTCTTGCATACCCTCGCTTAGGCTGGCCGGGGTGTCACTTCTGCCTCCCTGCCCTCCAGACC
UTR5:ENST00000435905.5|gene_type=protein_coding|gene_name=ZBTB48::chr1:6580016-6580609(+)	65.0407	0	CGGAGACGGTGGAGTCTCCGCACTGTCGGCGGGGTACGCATAGCCGGGCACTAGGAGCTTTCTCTTGCATACCCTCGCTTAGGCTGGCCGGGGTGTCACTTCTGCCTCCCTGCCCTCCAGACC
UTR5:ENST00000488936.1|gene_type=protein_coding|gene_name=ZBTB48::chr1:6580087-6582102(+)	64.8936	3	GCGACGGAGCAGGGGGCCAGTGGGGCCAGCTCAGGGAGGACCTGCCTGGTGGGAAGTGGTGGTTCAAGTGGAGGATGATGGGGATGGCGATTAC
UTR5:ENST00000463043.1|gene_type=protein_coding|gene_name=KLHL21::chr1:6599372-6614607(-)	74.7899	3	AGGGGGCGGGGCGCGGGCCACCGGGCCCGGGGGATCGGGGGAGCAGCCGGGGGCCTCGGGAGCCGACCCCGGTCCGAGGGGGGCCTAAAACTCCTCGAGAGCAACCGGAGCCAGGGGCGGGCGGCGGCTCGGACCGCGTCCCCGGGGGCGGGGAAAGAGTGGGTCCGATGGCTCCCGGCTCTATGACTGCGTGTGGAGGTACAACTCAAGCGTGAATGAGTGGGCGGAGGTGGCGCCC
UTR5:ENST00000467612.5|gene_type=protein_coding|gene_name=KLHL21::chr1:6599372-6614560(-)	71.7277	3	CGGGGGCCTCGGGAGCCGACCCCGGTCCGAGGGGGGCCTAAAACTCCTCGAGAGCAACCGGAGCCAGGGGCGGGCGGCGGCTCGGACCGCGTCCCCGGGGGCGGGGAAAGAGTGGGTCCGATGGCTCCCGGCTCTATGACTGCGTGTGGAGGTACAACTCAAGCGTGAATGAGTGGGCGGAGGTGGCGCCC
UTR5:ENST00000496707.5|gene_type=protein_coding|gene_name=KLHL21::chr1:6599372-6599816(-)	63.2653	3	CTGCTGACAAGCTCTGTGGCTCCCCAGGAGAACTGTCCCAAGGCCCAGGGCTCTGGTCTGCTGAGGTGTGGGTCCGATGGCTCCCGGCTCTATGACTGCGTGTGGAGGTACAACTCAAGCGTGAATGAGTGGGCGGAGGTGGCGCCC
UTR5:ENST00000377658.8|gene_type=protein_coding|gene_name=KLHL21::chr1:6602817-6602869(-)	73.0769	0	GTCTCTCCGCAGGCCCCGGCCGCGGCGTCCTCGACAACCTATCGAAGGCGCC
UTR5:ENST00000377663.3|gene_type=protein_coding|gene_name=KLHL21::chr1:6602817-6603001(-)	75.5435	0	CGCGCTCGCGGGGGGCGGTGGCGCCCGGCACAGAGGGGTTAAGGGGGCGGTGCAGACGTCTCCCCGCCCATCCCGCCCCTCGAGAGCCGCGGCGCCCCGCCCTATTTATAGCAGCGGTGCCTAGCGCGCCGCGTCTCTCCGCAGGCCCCGGCCGCGGCGTCCTCGACAACCTATCGAAGGCGCC
UTR5:ENST00000377648.5|gene_type=protein_coding|gene_name=PHF13::chr1:6613730-6614066(+)	77.0833	0	GCCCTCCCTCCCGAGACACGAGCCGAACTGGGCGTCAGGTCGGGGAGCCGGTCGGGTTCCCGCTCACCGCCGCCGCCGCCGCCCCCTGCAGCCACTCTCCCGCCTCTACCGCCGCGGGAGCTGCATCGTCCACTCCGGTCGGCGGTGGAACCGCCAGTCCGGGGTCACAGAGCTTGAGAAGCGACGCGCTGAGCCCCCCATCACCTCCAGCCCGGGCGACCCCTCCCGGGTCCGCCCTCGCCCTGCGCAGCCGCCCGAGCCCCCAGCCCCGGGCGGCCCCGCTCCAGCATCCCAGCTCCTGCACTCTCGCAGCCGCCGCCGCCCCCCGCCCGGAAC
UTR5:ENST00000054650.9|gene_type=protein_coding|gene_name=THAP3::chr1:6624867-6625218(+)	65.3846	2	CCAGTTGTCCAAGCCTGTGAGTGGCTATGCGTCCTGGTTGGGTGCTCAAAGCAAGGAGGTGAAAGGCGACCAGCATTGGCGAATGGGGTCCCTCCCCTCTCCGCAGGCCCCGCCGCCGCCGCCATCTTTGTTGGGGGCAGCCAGGCCTGGCTCGAG
UTR5:ENST00000307896.10|gene_type=protein_coding|gene_name=THAP3::chr1:6625180-6625218(+)	68.4211	0	CCGCCATCTTTGTTGGGGGCAGCCAGGCCTGGCTCGAG
UTR5:ENST00000377627.7|gene_type=protein_coding|gene_name=THAP3::chr1:6625191-6625218(+)	74.0741	0	GTTGGGGGCAGCCAGGCCTGGCTCGAG
UTR5:ENST00000294401.11|gene_type=protein_coding|gene_name=DNAJC11::chr1:6701800-6701924(-)	73.3871	0	GACGGCTCCGGGCCGCCAGGGGCCGCTGTGGCGCAGCCGGGCTGGCCCGCGCTGTCCCTGACGCGGATCACTGGCCCCTCTTGAGCACGGCCTTGCCGGTTTGGCGGGGTGAAAGGTTGCGAAG
UTR5:ENST00000377577.10|gene_type=protein_coding|gene_name=DNAJC11::chr1:6701800-6701816(-)	50	0	GTGAAAGGTTGCGAAG
UTR5:ENST00000426784.1|gene_type=protein_coding|gene_name=DNAJC11::chr1:6701800-6701802(-)	50	0	AG
UTR5:ENST00000685129.1|gene_type=protein_coding|gene_name=DNAJC11::chr1:6701800-6701822(-)	63.6364	0	GGCGGGGTGAAAGGTTGCGAAG
UTR5:ENST00000686243.1|gene_type=protein_coding|gene_name=DNAJC11::chr1:6701800-6701804(-)	50	0	GAAG
UTR5:ENST00000688524.1|gene_type=protein_coding|gene_name=DNAJC11::chr1:6701800-6701819(-)	57.8947	0	GGGGTGAAAGGTTGCGAAG
UTR5:ENST00000303635.12|gene_type=protein_coding|gene_name=CAMTA1::chr1:6785453-6785530(+)	84.4156	0	GGCGGCGGGGTGGCTGGGCCGGCGGCGGCGGCGGTACGAGGCGCGCGCTCGGGGTCCCGGTCGCGAGGAGGAGGAGG
UTR5:ENST00000473578.5|gene_type=protein_coding|gene_name=CAMTA1::chr1:6785479-6785530(+)	80.3922	0	GGCGGCGGTACGAGGCGCGCGCTCGGGGTCCCGGTCGCGAGGAGGAGGAGG
UTR5:ENST00000557126.5|gene_type=protein_coding|gene_name=CAMTA1::chr1:6785490-6785530(+)	80	0	GAGGCGCGCGCTCGGGGTCCCGGTCGCGAGGAGGAGGAGG
UTR5:ENST00000467404.6|gene_type=protein_coding|gene_name=CAMTA1::chr1:6785517-6785530(+)	69.2308	0	GAGGAGGAGGAGG
UTR5:ENST00000054666.11|gene_type=protein_coding|gene_name=VAMP3::chr1:7771295-7771383(+)	68.1818	0	GTCCCACCCATCTCCCTGGCCTCCGGTCCCAACTTCGCTTCTCTGCTGACCCTCTCTCGTCGCCGCTGCCGCCGCCGCAGCTGCCAAA
UTR5:ENST00000470357.1|gene_type=protein_coding|gene_name=VAMP3::chr1:7772706-7777171(+)	45.993	5	GGTGAAACCCCGTCTCTACTAAAAAATACAAAATTAGCCGGGCGTGGTGGCACATGCCTGTAATCCCAGCTGCTTGGGAGACTGAGGCAAGAGAATTGCTTGGACCCAGGAAGCGGAGGTTACAGTGAGCCGAGATCGCGCCATTGCACTCCAGCCCGGGCAACAGGAGCGAAACTCCGTCTCTCAAAAGAGGGGGAAAAAGAAAGAGTACCTTCCTAAAAGAGGAGGCATTTCTTCAACACACCTTTCCACTCACACCACCCACTCCCTGCATCCCAGTGTTCCTGACTCTGTTTCTGTAAATTAATCTATTTTTCCATATTGGAAAAAGGGCATTCTGTAACTGTTTGTAACTATGAAAACAGTTCCTTCCACAATGAAAAGATCAGGAAAGTACTG…
UTR5:ENST00000377532.8|gene_type=protein_coding|gene_name=PER3::chr1:7784290-7784877(+)	68.3871	3	GACCGGCACGCGGCGAGCCTCGAGACTGCGCGAGGGCGGCCCCGGGGGCGAGCGGCTGTGCGCGGGGCCAAGGGCGGGGGCAGCAGGCCGGAGTCCTGAAAGTCGAGCGAGCTCCGGGTTTTGAAAATGTTGGAGGGAAAAGCTCCTCGGAGATGAGCGTGACCCCCTGGCTCGTGGTGGCCGCCTGTTCTCACTAACGCCATGGCGGGGACCGGAGTGAGAAACCGGTGTCTGTCACTGACTGCAAAGTGAGCGAGAAGCAGGCTGCGGGCCGTCCCAGCACGACGTGGAGCCCCGCGGAGACCTCGAG
UTR5:ENST00000377541.5|gene_type=protein_coding|gene_name=PER3::chr1:7784319-7784877(+)	67.6157	3	GCGAGGGCGGCCCCGGGGGCGAGCGGCTGTGCGCGGGGCCAAGGGCGGGGGCAGCAGGCCGGAGTCCTGAAAGTCGAGCGAGCTCCGGGTTTTGAAAATGTTGGAGGGAAAAGCTCCTCGGAGATGAGCGTGACCCCCTGGCTCGTGGTGGCCGCCTGTTCTCACTAACGCCATGGCGGGGACCGGAGTGAGAAACCGGTGTCTGTCACTGACTGCAAAGTGAGCGAGAAGCAGGCTGCGGGCCGTCCCAGCACGACGTGGAGCCCCGCGGAGACCTCGAG
UTR5:ENST00000613533.4|gene_type=protein_coding|gene_name=PER3::chr1:7784428-7784877(+)	65.5303	3	ACTCGCGCGCGGCAGAGGAGCCCCGCGAGCCCTGCCCTCGGCCGGAGTCCTGAAAGTCGAGCGAGCTCCGGGTTTTGAAAATGTTGGAGGGAAAAGCTCCTCGGAGATGAGCGTGACCCCCTGGCTCGTGGTGGCCGCCTGTTCTCACTAACGCCATGGCGGGGACCGGAGTGAGAAACCGGTGTCTGTCACTGACTGCAAAGTGAGCGAGAAGCAGGCTGCGGGCCGTCCCAGCACGACGTGGAGCCCCGCGGAGACCTCGAG
UTR5:ENST00000614998.4|gene_type=protein_coding|gene_name=PER3::chr1:7784428-7784877(+)	65.5303	3	ACTCGCGCGCGGCAGAGGAGCCCCGCGAGCCCTGCCCTCGGCCGGAGTCCTGAAAGTCGAGCGAGCTCCGGGTTTTGAAAATGTTGGAGGGAAAAGCTCCTCGGAGATGAGCGTGACCCCCTGGCTCGTGGTGGCCGCCTGTTCTCACTAACGCCATGGCGGGGACCGGAGTGAGAAACCGGTGTCTGTCACTGACTGCAAAGTGAGCGAGAAGCAGGCTGCGGGCCGTCCCAGCACGACGTGGAGCCCCGCGGAGACCTCGAG
UTR5:ENST00000361923.2|gene_type=protein_coding|gene_name=PER3::chr1:7784702-7784877(+)	65.1429	2	GGAAAAGCTCCTCGGAGATGAGCGTGACCCCCTGGCTCGTGGTGGCCGCCTGTTCTCACTAACGCCATGGCGGGGACCGGAGTGAGAAACCGGTGTCTGTCACTGACTGCAAAGTGAGCGAGAAGCAGGCTGCGGGCCGTCCCAGCACGACGTGGAGCCCCGCGGAGACCTCGAG
UTR5:ENST00000361696.10|gene_type=protein_coding|gene_name=UTS2::chr1:7853003-7853065(-)	46.7742	0	GAGACAGTTGAAAGTTCTCTACAACAGAAGCCAAGAAGGAAGCCGTCTATCTTGTGGCGATC
UTR5:ENST00000377516.6|gene_type=protein_coding|gene_name=UTS2::chr1:7853003-7853512(-)	42.0561	10	TCCACAGATTGTCATTCTTCAGGGATGGCAGCCCTAAACACAGCATGGCAACTCATCTACTCACTCATGAAAGATTAAAAAATGGAAACCAACGTATTTCATCTTATGCTCTGCGTCACTTCTGCTCGGACTCATAAATCCACGTCTCTTTGCTTTGGCCACTTCAACTCATATCCAAGCCTTCCTTTAATTCATGATTTATTGCTGATGATGTCAGGTCATAGGATGATATATATAATCAGTGAGCAGGCAGAATGAGGAGACAGTTGAAAGTTCTCTACAACAGAAGCCAAGAAGGAAGCCGTCTATCTTGTGGCGATC
UTR5:ENST00000377507.8|gene_type=protein_coding|gene_name=TNFRSF9::chr1:7939994-7940839(-)	44.2857	0	GCAGAAGCCTGAAGACCAAGGAGTGGAAAGTTCTCCGGCAGCCCTGAGATCTCAAGAGTGACATTTGTGAGACCAGCTAATTTGATTAAAATTCTCTTGGAATCAGCTTTGCTAGTATCATACCTGTGCCAGATTTCATC
UTR5:ENST00000615230.4|gene_type=protein_coding|gene_name=TNFRSF9::chr1:7939994-7943165(-)	50.9579	2	CAAGGAGGGATCCCACAGATGTCACAGGGCTGTCACAGAGCTGTGGTGGGAATTTCCCATGAGACCCCGCCCCTGGCTGAGTCACCGCACTCCTGTGTTTGACCTGAAGTCCTCTCGAGCTGCAGAAGCCTGAAGACCAAGGAGTGGAAAGTTCTCCGGCAGCCCTGAGATCTCAAGAGTGACATTTGTGAGACCAGCTAATTTGATTAAAATTCTCTTGGAATCAGCTTTGCTAGTATCATACCTGTGCCAGATTTCATC
UTR5:ENST00000674210.1|gene_type=protein_coding|gene_name=TNFRSF9::chr1:7939994-7943165(-)	50.9579	2	CAAGGAGGGATCCCACAGATGTCACAGGGCTGTCACAGAGCTGTGGTGGGAATTTCCCATGAGACCCCGCCCCTGGCTGAGTCACCGCACTCCTGTGTTTGACCTGAAGTCCTCTCGAGCTGCAGAAGCCTGAAGACCAAGGAGTGGAAAGTTCTCCGGCAGCCCTGAGATCTCAAGAGTGACATTTGTGAGACCAGCTAATTTGATTAAAATTCTCTTGGAATCAGCTTTGCTAGTATCATACCTGTGCCAGATTTCATC
UTR5:ENST00000493373.5|gene_type=protein_coding|gene_name=PARK7::chr1:7954290-7962785(+)	44.6429	1	CCGGAAGTGGACCTACGTCATGCAGGTCAGTCGGCTTGTAAACATATAACATAAAA
UTR5:ENST00000493678.5|gene_type=protein_coding|gene_name=PARK7::chr1:7961691-7962785(+)	50.7463	0	CGCGCGTGCGTGCTGGCGTGCGTTCATTTTCAGCCTGGTGTGGGGCTTGTAAACATATAACATAAAA
UTR5:ENST00000377493.9|gene_type=protein_coding|gene_name=PARK7::chr1:7961700-7962785(+)	44.8276	0	GTGCTGGCGTGCGTTCATTTTCAGCCTGGTGTGGGGCTTGTAAACATATAACATAAAA
UTR5:ENST00000338639.10|gene_type=protein_coding|gene_name=PARK7::chr1:7961710-7962785(+)	59.434	0	GCGTTCATTTTCAGCCTGGTGTGGGGTGAGTGGTACCCAACGGGCCGGGGCGCCGCGTCCGCAGGAAGAGGCGCGGGGTGCAGGCTTGTAAACATATAACATAAAA
UTR5:ENST00000377491.5|gene_type=protein_coding|gene_name=PARK7::chr1:7961893-7962785(+)	58.7678	1	AGAACCGGCGCGGGGCCTGGGTCGGGGCCGCCCTCGCTTCCGGCCTCCCAGTCGGGCCCTGTCGCTGGCGTTGGATTTGACTGACCGCCAGCGTGGTGGCAACGCTGAAGCGTCCAGAATCTTCTGCCTAACCTCTCGCCGGCATGGAACTGGCTAGCCGTTTTATTAAACTCTGTTTTGCGTGGACGGCTTGTAAACATATAACATAAAA
UTR5:ENST00000377488.5|gene_type=protein_coding|gene_name=PARK7::chr1:7961968-7962785(+)	47.4359	1	TTTGACTGACCGCCAGCGTGGTGGCAACGCTGAAGCGTCCAGAATCTTCTGCCTAACCTCTCGCCGGCATGGAACTGGCTAGCCGTTTTATTAAACTCTGTTTTGCGTGGACGGTAAACCCTCCAGATAATCTGCTTGTAAACATATAACATAAAA
UTR5:ENST00000377482.10|gene_type=protein_coding|gene_name=ERRFI1::chr1:8015619-8026309(-)	68.4444	4	GACGGCGGTCCGGTGCGAGGCAGAGTGCTAGCGGGAGCGCGAGCCAGCAAGAGGCGCCTGCGCGATGTCCGGGCCCCTGAGCCCGCGGCGCTGAGCCAGCCGGGACGGACATGCGCGGGAGGGCGCCGCGGGGCAGCCGCCGCTCCTCCGGGGGAATGAAAGCTACTGGTTGATTTTAAAGTGCCTGGGCCTCACAGGTTTGGAGATGTCCCAGAATAAGGCACA
UTR5:ENST00000467067.1|gene_type=protein_coding|gene_name=ERRFI1::chr1:8015619-8015633(-)	42.8571	0	CAGAATAAGGCACA
UTR5:ENST00000469499.5|gene_type=protein_coding|gene_name=ERRFI1::chr1:8015619-8026296(-)	67.4528	4	TGCGAGGCAGAGTGCTAGCGGGAGCGCGAGCCAGCAAGAGGCGCCTGCGCGATGTCCGGGCCCCTGAGCCCGCGGCGCTGAGCCAGCCGGGACGGACATGCGCGGGAGGGCGCCGCGGGGCAGCCGCCGCTCCTCCGGGGGAATGAAAGCTACTGGTTGATTTTAAAGTGCCTGGGCCTCACAGGTTTGGAGATGTCCCAGAATAAGGCACA
UTR5:ENST00000474874.5|gene_type=protein_coding|gene_name=ERRFI1::chr1:8015619-8026283(-)	67.8392	4	GCTAGCGGGAGCGCGAGCCAGCAAGAGGCGCCTGCGCGATGTCCGGGCCCCTGAGCCCGCGGCGCTGAGCCAGCCGGGACGGACATGCGCGGGAGGGCGCCGCGGGGCAGCCGCCGCTCCTCCGGGGGAATGAAAGCTACTGGTTGATTTTAAAGTGCCTGGGCCTCACAGGTTTGGAGATGTCCCAGAATAAGGCACA
UTR5:ENST00000487559.1|gene_type=protein_coding|gene_name=ERRFI1::chr1:8015619-8026296(-)	67.4528	4	TGCGAGGCAGAGTGCTAGCGGGAGCGCGAGCCAGCAAGAGGCGCCTGCGCGATGTCCGGGCCCCTGAGCCCGCGGCGCTGAGCCAGCCGGGACGGACATGCGCGGGAGGGCGCCGCGGGGCAGCCGCCGCTCCTCCGGGGGAATGAAAGCTACTGGTTGATTTTAAAGTGCCTGGGCCTCACAGGTTTGGAGATGTCCCAGAATAAGGCACA
UTR5:ENST00000471889.7|gene_type=protein_coding|gene_name=SLC45A1::chr1:8318113-8324329(+)	77.3196	1	GCAGCAGCCGGGACCGCGGCCGGGCAGGCAGCAGCCCAGCGGGGACAGGGATGCCTGCCGTCTCCACCCACAGGGACGCCCACCAGCCCTCCCCACG
UTR5:ENST00000476556.5|gene_type=protein_coding|gene_name=RERE::chr1:8364133-8423666(-)	60.177	1	GAGCCGGAGCCCAGTGACAGGCGACGGCCTCTTGCCGCCCCGGACCCCGGGCGCTTACCTGTGGCTGCTGGGGTCGGCCGCCCGGGACCAGGCTGGGAGCCCCGAGAAACGCTTCGTTAAGGGACTCAGGCAGTACGGGAAGAACTTCTTCAGAATTAGAAAGGAGCTGCTTCCCAATAAGGAAACAGGGGAGCTGATCACCTTCTATTACTATTGGAAGAAGACCCCCGAAGCAGCCAGCTCCCGAGCCCATCGTAGGCACCGCAGGCAGGCCGTGTTCAGGAGGATTAAGACTCGCACCGCGTCCACACCCGTCAACACACCCTCCAGACCCCCGTCCAGTGAATTCTTGGACCTAAGTTCAGCCAGTGAAGATGACTTCGACAGTGAGGACAGTGA…
UTR5:ENST00000488215.5|gene_type=protein_coding|gene_name=RERE::chr1:8364133-8425212(-)	54.638	3	TGGATTAAGCGGCAGGAATTCTGATTACTGAGGTGGAGTGTGCCAGTAGTTGAGGTCCTCATCTCATACCTGAACTGTGTCAGCAGCCTCTTTAACTGGTCTGTCCCTAATCTACACTTAGGCCACACTGCCACTGGCACAGTCCTCATCCAGTCTTTTCATGGAAAGCTCCAGCTTCAGCCTTTCTGCCAGCCTACAATTAGGAACTCTTCCGTGCGGCCTGAAGGGCTCTCTGCAACCGGATCCTTGCCTGCCTCTTTCGTCTTATCTGCTGGCACTCCATTCTGCACACCCTGTCCTCCTTGCAGTTCCCAGAATGTTCCCTGTGCCTTTTCCTGGCTGACTTCTGCTGGAAGCCCTGCTGGAGCCCACCTGGCAGGCTCACACTCTTCCTTGTCA…
UTR5:ENST00000464972.5|gene_type=protein_coding|gene_name=RERE::chr1:8497454-8526027(-)	48.3193	9	CGTGGAGAGACAGTGTGTGGATGAGGGAGGGTCACAGCACATGCTCAGTCCTGTCAGAGTGAGGGGAAGTTTCTGCGTTCTGCGTGAAGGCTTAGGTCATAGCACAAGCTCAGTGAAAGCTCTATGAGGTCTCTGAGACTGCATGTGCCTCCATTTTGAGTTGTTAGTGTAGAAAAGGGCAGAGTTTTAGCAGAAAGTAAAGGTTCAGGAATCCAGCTAGACTCACCAGAGCCCGTGTTAGTCATGGATGATCCATTCAGCCCCTGCAGTCTAGAGGGCAAGACAGCCATTCAAAGAAATAACTACAAAAAATAAATATAAAATCCTGACTGTGATATGGGTGGAAGGAGAGGAGGCTGAACAGTACCCAGGGGGAGATTCGTGTCGGTCCTAGTCATC…
UTR5:ENST00000377464.5|gene_type=protein_coding|gene_name=RERE::chr1:8525784-8525939(-)	46.4516	2	GGCTTAGGTCATAGCACAAGCTCAGTGAAAGCTCTATGAGGTCTCTGAGACTGCATGTGCCTCCATTTTGAGTTGTTAGTGTAGAAAAGGGCAGAGTTTTAGCAGAAAGTAAAGGTTCAGGAATCCAGCTAGACTCACCAGAGCCCGTGTTAGTC
UTR5:ENST00000337907.7|gene_type=protein_coding|gene_name=RERE::chr1:8656297-8817465(-)	56.063	5	AAAATCACCATCATCCTCAGGGAGCCCCCTCGCCCTCGGAAAACAAAACCAGACATGATCCTGGGCTCCTGCTTCTGAAAGATCTGCCCGACCGAGGAGGAGGGAGCCTAGGTTCAAGTCGCAGGAAAGGTCACGGCAGGGAAGCCCCCTCAGCCCCTCCGCGTCGCCTCCCCGCGGGCCGCCCCTCTCGGCCCTGCGCCCCGCGGCCCCGCAGCCTCCGCGCGGCCTCCCGCCCCATCCCCGCCACTTTCCCCGGAGCTGGGCCGCGAACACCTCACTATTGATGGTGTAGCGCTTTAGGGGAAGGAGGTGATTGTCTAGGAGTAACTGTATGTGCGCTCAGCACCGGGTCACAACCACCGTGGGATCCACTTACAGAGAAGATTTGTGGAGAGCTTC…
UTR5:ENST00000400907.6|gene_type=protein_coding|gene_name=RERE::chr1:8656297-8656371(-)	56.7568	0	TGAAGCCCAGGCTTACTGTCTACCTTTCACGGAGGCCTAGCCGTGAGAGGACAGAAGAAGGCACGTGGCGAATC
UTR5:ENST00000400908.7|gene_type=protein_coding|gene_name=RERE::chr1:8656297-8817640(-)	61.6	2	AGACGCTCGCGAGCAACCCTCCGCGCTCCGGAGCCTCCTCAGCCTCCCGCACACCCCGAGACGCTCGCCCCGCTGGGCCTCGGTCCCCGCCTCCTCCCCCGTCCTTTTCCCCTCTCTCGCTCCCCACATTGTCTCTGCCTCATTTTCTCTCCTAGTTGAGGATTAAAAAAAAAAAAAAATCACCATCATCCTCAGGGAGCCCCCTCGCCCTCGGAAAACAAAACCAGACATGATCCTGGGCTCCTGCTTCTGAAAGATCTGCCCGACCGAGGAGGAGGGAGCCTAGGTTCAAGTCGCAGGAAAGGTCACGGCAGGGAAGCCCCCTCAGCCCCTCCGCGTCGCCTCCCCGCGGGCCGCCCCTCTCGGCCCTGCGCCCCGCGGCCCCGCAGCCTCCGCGCG…
UTR5:ENST00000468247.1|gene_type=protein_coding|gene_name=RERE::chr1:8656297-8703219(-)	62.7832	0	CGGCCGCTCAGGCCTCCTTTTGTTTTAGCAAGTGCACTTCACTCCCCGGGCCCCCACCTGCCCGCCTGCGCCGCCCCTTTCCGCGGGTCCGGAGTTGGCGGGGCCCTGCGCCGGAGGAGGAGGACCAGGCCCGCGGGCTCAGCTCTCGCCGCCAGCGGGCCGCAGCATTTTTGAAACGTTGGGGTTGTTGGAGTGGTTGGATTTTCCCTGGAATTGAGTGAGAAATTCAGAAGACTGAAGCCCAGGCTTACTGTCTACCTTTCACGGAGGCCTAGCCGTGAGAGGACAGAAGAAGGCACGTGGCGAATC
UTR5:ENST00000656437.1|gene_type=protein_coding|gene_name=RERE::chr1:8656297-8848921(-)	53.7959	13	GGCTCACAGGGACTCAGAGCCAGAGTGAAGCCAGCCCAGAGCTCTGGGCAAAGCTCGGTGAGATGAATGGAGCTGTCACTGGATAAAGGGAGATTCCCGGACAGCACATCCTTGTCAACACTCTCTCCTGTGTCACCGCAGATGCTGGGACGAGGCACAGCAGAGGCCATGGGACCTGGTCAAAGCGAGACTTCTTCCTTGGCCCATTTTGATTTCTTTTTTGTTGTCGTCGTTGAGACAGAGTCTAGCTTTGTCGCCCAGGCTGGAGTGCAGTGGCGTGATCTCAGCACACTGCAACCTTTACATCCTGGATTCAAGTGATTCTCCTGCCTCAGCCTCCCGAGTAGCTGGGATTACAGGTGCCTGCCATCATGCCCAGCTAATTTTTGTATTTTTAGT…
UTR5:ENST00000659924.1|gene_type=protein_coding|gene_name=RERE::chr1:8656297-8817271(-)	58.9844	1	TGCGCCCCGCGGCCCCGCAGCCTCCGCGCGGCCTCCCGCCCCATCCCCGCCACTTTCCCCGGAGCTGGGCCGCGAACACCTCACTATTGATGGTGTAGCGCTTTAGGGGAAGCATTTTTGAAACGTTGGGGTTGTTGGAGTGGTTGGATTTTCCCTGGAATTGAGTGAGAAATTCAGAAGACTGAAGCCCAGGCTTACTGTCTACCTTTCACGGAGGCCTAGCCGTGAGAGGACAGAAGAAGGCACGTGGCGAATC
UTR5:ENST00000646156.1|gene_type=protein_coding|gene_name=ENO1::chr1:8871900-8878720(-)	52.8736	7	AGCTAGGCAGGAAGTCGGCGCGGGCGGCGCGGACAGTATCTGTGGGTACCCGGAGCACGGAGATCTCGCCGGCTTTACGTTCACCTCGGTGTCTGCAGCACCCTCCGCTTCCTCTCCTAGGCGACGAGACCCAGTGGCTAGAAGTTCACCATGTCTATTCTCAAGATCCATGCCAGGGAGATCTTTGACTCTCGCGGGAATCCCACTGTTGAGGTTGATCTCTTCACCTCAAAAGGAGGAGTTTTCTTATGAAAAATTAGAGAATTGTGAAACTCCTTCCTTTAAGAAGAAAATCCAGTGCCTTTGTAGCTCTGTGTTACCTCCAGCACATGGCGCGATGGACAGAGTGGGTGAGGTTGGCAAAGGAGCTTCAGGCAGAATCACTCAGCGGTGCTAAAC…
UTR5:ENST00000234590.10|gene_type=protein_coding|gene_name=ENO1::chr1:8874908-8878686(-)	60.3448	0	AGTATCTGTGGGTACCCGGAGCACGGAGATCTCGCCGGCTTTACGTTCACCTCGGTGTCTGCAGCACCCTCCGCTTCCTCTCCTAGGCGACGAGACCCAGTGGCTAGAAGTTCACC
UTR5:ENST00000489867.2|gene_type=protein_coding|gene_name=ENO1::chr1:8874908-8879190(-)	72.6804	1	GGGGTCTCTCGGATCGCGGCGCGAGGCAGGAGGGGCGGGGCAGGAGGGCCGCGGCAGGCCCGGGCCGCCAAAGTTGTCAGCAAGGTCGAGGGCCGGACGTGGGGCCCCAGAGCGACGCTGAGTGCGTGCGGGACTCGGAGTACGTGACGGAGCCCCGAGCTCTCATGCCCGCCACGCCGCCCCGGGCCATCCCCCGGAGCCCCGGCTCCGCACACCCCAGTTCGGCTCACCGGTCCTATCTGGGGCCAGAGTTTCGCCCGCACCACTACAGGGCCGCTGGGGAGTCGGGGCCCCCCAGATCTGCCCGCCTCAAGTCCGCGGGACGTCACCCCCCTTTCCACGCTACTGCAGCCGTCGCAGTCCCACCCCTTTCCGGGAGAAGTTCACC
UTR5:ENST00000497492.1|gene_type=protein_coding|gene_name=ENO1::chr1:8874908-8878267(-)	51.6129	0	GCTTAGCACAGCGGGAGTTGGGAGTGGAAGTTGCTTTTCCATCGTAGCCAAGTAAGTTCACC
UTR5:ENST00000643438.1|gene_type=protein_coding|gene_name=ENO1::chr1:8874908-8878646(-)	49.5298	2	TTACGTTCACCTCGGTGTCTGCAGCACCCTCCGCTTCCTCTCCTAGGCGACGAGACCCAGTGGCTAGGTGGTGTTAAAGGAAGCCCCTTCCCTTGAAGTATCCTGGTGTTCAAAGAATCTTTCCTCTATTTACAAATTATAAAACCCCGTTGGGAAGAAATAATTAGATGTCATTATTGGCTGGTCCTGGTGGCTTACCCCTATAATCATCCTAGCATGCTTTGGGAGGCCAAGGCAGGGGAGGATCGCTTGAGCCCAGGAGTTTGAGAGCAGCCTGGGCAGCATAGTGAGACCGCCATCTCTTAAAAAAAAGTTCACC
UTR5:ENST00000646370.2|gene_type=protein_coding|gene_name=ENO1::chr1:8874908-8878690(-)	60.8333	0	GGACAGTATCTGTGGGTACCCGGAGCACGGAGATCTCGCCGGCTTTACGTTCACCTCGGTGTCTGCAGCACCCTCCGCTTCCTCTCCTAGGCGACGAGACCCAGTGGCTAGAAGTTCACC
UTR5:ENST00000646660.1|gene_type=protein_coding|gene_name=ENO1::chr1:8874908-8878032(-)	47.7612	0	ATTTAACTCCGAGAAGGCACCTCTTGAGGAACCTACAGCAGAGCCGTTAGATCATTGGCAATTCACC
UTR5:ENST00000646680.1|gene_type=protein_coding|gene_name=ENO1::chr1:8874908-8878720(-)	64	0	AGCTAGGCAGGAAGTCGGCGCGGGCGGCGCGGACAGTATCTGTGGGTACCCGGAGCACGGAGATCTCGCCGGCTTTACGTTCACCTCGGTGTCTGCAGCACCCTCCGCTTCCTCTCCTAGGCGACGAGACCCAGTGGCTAGAAGTTCACC
UTR5:ENST00000646906.1|gene_type=protein_coding|gene_name=ENO1::chr1:8874908-8878033(-)	45.614	1	CATTTAACTCCGAGAAGGCACCTCTTGAGGAACCTACAGCAGAGCCGTTAGATCATTGACAACAAAGCCACAGAAGTGACTTCAGTAAATAATTTTGAAAGTTAAAAACCTGCCACTTGCCACCTCAGGACATTCCAGAGAAGATGTTGGAGGGGAGCCCAGAAGTTCACC
UTR5:ENST00000647408.1|gene_type=protein_coding|gene_name=ENO1::chr1:8874908-8878689(-)	60.5042	0	GACAGTATCTGTGGGTACCCGGAGCACGGAGATCTCGCCGGCTTTACGTTCACCTCGGTGTCTGCAGCACCCTCCGCTTCCTCTCCTAGGCGACGAGACCCAGTGGCTAGAAGTTCACC
UTR5:ENST00000549778.5|gene_type=protein_coding|gene_name=CA6::chr1:8945866-8945886(+)	50	1	CATTACAGATGTGCAGCACC
UTR5:ENST00000377443.7|gene_type=protein_coding|gene_name=CA6::chr1:8945867-8945886(+)	47.3684	1	ATTACAGATGTGCAGCACC
UTR5:ENST00000480186.7|gene_type=protein_coding|gene_name=CA6::chr1:8945881-8945886(+)	80	0	GCACC
UTR5:ENST00000400906.2|gene_type=protein_coding|gene_name=SLC2A7::chr1:9026345-9026423(-)	58.9744	0	AGCCGGTCTTTAGGTGGCTGGCGCAGAGCAGGTGTCACTTGGGAGGTAGAGCACACCTGTTCTCCCACCTGAACAAGG
UTR5:ENST00000377414.7|gene_type=protein_coding|gene_name=SLC2A5::chr1:9069536-9069604(-)	55.8824	0	CTCCATTCAGTGCACGCGTTACTTTGGCTAAAAGGAGGTGAGCGGCACTCTGCCCTTCCAGAGCAAGC
UTR5:ENST00000377424.9|gene_type=protein_coding|gene_name=SLC2A5::chr1:9069536-9069635(-)	53.5354	2	ATGGCCAAAGTGCACCCAGAATGTCTTCTCTCTCCATTCAGTGCACGCGTTACTTTGGCTAAAAGGAGGTGAGCGGCACTCTGCCCTTCCAGAGCAAGC
UTR5:ENST00000464985.5|gene_type=protein_coding|gene_name=SLC2A5::chr1:9069536-9088443(-)	57.9151	1	AGATGCCGAACCACCACCAGGGGTGGTTGGCAAACTGCAGCCACCCAAGGGGCTGGAGTAGTTTTCAAACAGCACCACATTATCCCAGGAGGAAAAGCAGACGCGTGACAGAGTCAGAGAGCAGGCATAGAGTGCTGTGGCAGTCAGCCAGTGCCCACATCAACACCAAGGAGAGTCCTGCGGGTGCTGTGCAAGGCCGGGTGCACGCGTTACTTTGGCTAAAAGGAGGTGAGCGGCACTCTGCCCTTCCAGAGCAAGC
UTR5:ENST00000473209.1|gene_type=protein_coding|gene_name=SLC2A5::chr1:9069536-9069851(-)	52.3585	3	ACCATGAGCCTGACTGGTAGAGACTTTAGCAATGGGGAAATACCGTAGACTGTTCCATCAGGACAATGCTGGGCCTGCAGTCCCCAGGGGGCACCCACTTACTTAGCCAAACCCCAGACGTTTCATTTAAAAGCAGAAGTGAAAGGAAGACCAGTGCACGCGTTACTTTGGCTAAAAGGAGGTGAGCGGCACTCTGCCCTTCCAGAGCAAGC
UTR5:ENST00000474145.5|gene_type=protein_coding|gene_name=SLC2A5::chr1:9069536-9072265(-)	67.6364	1	ACCGCTGCCATCCCCCTCCTCCATCTTTGAGCCACTAGGCTTCTCACAGTCTCCCACCCCGCCCTGCTCGCGGAGCCTGCAGGCCTCGGCCTCATGGCGGCCTGAGGCAGGGGCCTGGAGGCTGGTCCGCCCGCCACGAAGGTTGGGGGGTCCCTGGCCAGAAGCAGGACCCGGGCGAGGCTGAGGGGGACTCTGGCAGAAGCTGAAGGGGACCCGGTGCACGCGTTACTTTGGCTAAAAGGAGGTGAGCGGCACTCTGCCCTTCCAGAGCAAGC
UTR5:ENST00000479813.5|gene_type=protein_coding|gene_name=SLC2A5::chr1:9069536-9073122(-)	56.1497	2	ATTGTCTGGTCACAGAACAGCCCGGAGATGTGCCAGCTTGCTTTGTGGGACAGGGTCTTGCTCTGTCACCTAGGCTGGAGTGCAGTGGCATGATCGAATTCCTGGGCTCAAGCGATCCTCTTGCCTCAGTGCACGCGTTACTTTGGCTAAAAGGAGGTGAGCGGCACTCTGCCCTTCCAGAGCAAGC
UTR5:ENST00000484798.5|gene_type=protein_coding|gene_name=SLC2A5::chr1:9069536-9071727(-)	61.0619	1	AGCGTTGGTGACGCCATGGCTGTGCTTGCGACGCCCTGTCACTGGCAGGAACCGGTGCACGCGTTACTTTGGCTAAAAGGAGGTGAGCGGCACTCTGCCCTTCCAGAGCAAGC
UTR5:ENST00000486632.5|gene_type=protein_coding|gene_name=SLC2A5::chr1:9069536-9088478(-)	56.9182	2	CGGGTGAAGAATGTGGGGGAGAGTGGCAGTTGGCCAGATGCCGAACCACCACCAGGGGTGGTTGGCAAACTGCAGCCACCCAAGGGGCTGGAGTAGTTTTCAAACAGTTTGACTCTTTTCATCAACACCAGCACCACATTATCCCAGGAGGAAAAGCAGACGCGTGACAGAGTCAGAGAGCAGGCATAGAGTGCTGTGGCAGTCAGCCAGTGCCCACATCAACACCAAGGAGAGTCCTGCGGGTGCTGTGCAAGGCCGGGTGCACGCGTTACTTTGGCTAAAAGGAGGTGAGCGGCACTCTGCCCTTCCAGAGCAAGC
UTR5:ENST00000487835.5|gene_type=protein_coding|gene_name=SLC2A5::chr1:9069536-9088457(-)	58.7549	1	AGTGGCAGTTGGCCAGATGCCGAACCACCACCAGGGGTGGTTGGCAAACTGCAGCCACCCAAGGGGCTGGAGTAGTTTTCAAACAGGAGGAAAAGCAGACGCGTGACAGAGTCAGAGAGCAGGCATAGAGTGCTGTGGCAGTCAGCCAGTGCCCACATCAACACCAAGGAGAGTCCTGCGGGTGCTGTGCAAGGCCGGGTGCACGCGTTACTTTGGCTAAAAGGAGGTGAGCGGCACTCTGCCCTTCCAGAGCAAGC
UTR5:ENST00000377411.5|gene_type=protein_coding|gene_name=GPR157::chr1:9129027-9129102(-)	82.6667	0	AGACGGCGGCGGCGTGGCCGCACGCGCGGCCCGGCTTCTGTCCTCGCGGCGCTCCGGCTCCTGGCCCCCCACGCC
UTR5:ENST00000377403.7|gene_type=protein_coding|gene_name=H6PD::chr1:9234773-9244934(+)	78.2178	0	AGTCTTGCTGAGCGCAAGGCGGTGGAGGCCTGAGGCCTGAGGCCTGGGGCGGGGTGGCGGCCGGGCTGGCCTTGGCCTCGCGCCTTCCCCTGCGGCCGCCGCGGGCTCCGCGGGCGGTATCGGAGTGTCGTGCGGCGCGTGGCCGCGTGACACGCGCACTTGTCGGAGTGACGGGCCCTGCGGAAGAGGAGGTGCGGCCCAGGGCGCAGGGGAGCCCTCGGGAGCGGGCCCGGCCCTCAGCGCCGCCCCGGCCGTGTCCCGGAGGAGCGGCCTGCGCCGCCGCGCGAGAGGAAGCACCCAGGC
UTR5:ENST00000602477.1|gene_type=protein_coding|gene_name=H6PD::chr1:9239843-9239995(+)	60.5263	1	ACCAGAAAACGCTCTGCGGCTAGAGCTTCAGCACAGGCTGGGTCTGCTGTGCCGGGTCTGTATGGGGACAGCTGCACGCCTCTTCCGCTTGTGTGAGAACAAAGGCCGGAACCTGGATTCTGATCCAAACCCCCTGGCCCCCACCTTCTGGG
UTR5:ENST00000328089.11|gene_type=protein_coding|gene_name=SPSB1::chr1:9292893-9355891(+)	69.419	1	GCACAGAAGTCGCGCTCGGGCAGCCTGCGCGCTCGCAGCAGGAACCAGGCTCCAGGCGCCGGCGCCGGGGCCGGGGCCGCGGGGAGGAGGCGACTTCGCTCCCTGCGGCGGGCGCGGCCCGGGCGCCCGAGCCTCCTCGGCCTTGGAGAGCAGCGGCGGCGGCGGCACCCCGGGCGCGGCAATACTGAACACTGCGCAGCTTGCAGAGGTCTCCTGGCAGCCCTCATTAGGAATTCTGTCTGGCCCCGATCAGAATACTGGAGACGAGACCACGAGATTGATGAGTTTGCCTTGGGAGTCGGTAAGAAGGTGAAGCCAGGGGCGAAC
UTR5:ENST00000450402.1|gene_type=protein_coding|gene_name=SPSB1::chr1:9294527-9355891(+)	53.2407	2	CCTCTCTCCATTTCTCTGAAAATGAACTACACAGTTTGGGGGTGAGTTGGCAGGGGCTGCTTCCTGAGCAATACTGAACACTGCGCAGCTTGCAGAGGTCTCCTGGCAGCCCTCATTAGGAATTCTGTCTGGCCCCGATCAGAATACTGGAGACGAGACCACGAGATTGATGAGTTTGCCTTGGGAGTCGGTAAGAAGGTGAAGCCAGGGGCGAAC
UTR5:ENST00000357898.3|gene_type=protein_coding|gene_name=SPSB1::chr1:9351430-9355891(+)	55.6231	2	CCCTCTCTGGAACACTGTCTCCACTGAGTTTTAGGTAAGTGTGTGACAGACAAACGAGCAGAAGCTTGGAGAAGCTCAGGGTGGATCTTGGTGGCCGGAGCTACTGTCTCGGCGCATGAGCTTGGAAGCTTCAGGAAGCAGGGCTGGGGAAGCACCCTCCAGGCTGCAGTTCCAGGGAAGGCAATACTGAACACTGCGCAGCTTGCAGAGGTCTCCTGGCAGCCCTCATTAGGAATTCTGTCTGGCCCCGATCAGAATACTGGAGACGAGACCACGAGATTGATGAGTTTGCCTTGGGAGTCGGTAAGAAGGTGAAGCCAGGGGCGAAC
UTR5:ENST00000377399.2|gene_type=protein_coding|gene_name=SPSB1::chr1:9355706-9355891(+)	53.5135	1	TCCTGCTCACCGGTTGTTTGTCTTTCCGTCCATTAGGCAATACTGAACACTGCGCAGCTTGCAGAGGTCTCCTGGCAGCCCTCATTAGGAATTCTGTCTGGCCCCGATCAGAATACTGGAGACGAGACCACGAGATTGATGAGTTTGCCTTGGGAGTCGGTAAGAAGGTGAAGCCAGGGGCGAAC
UTR5:ENST00000302692.7|gene_type=protein_coding|gene_name=SLC25A33::chr1:9539464-9539691(+)	81.4978	1	AGCTCCCCGCCGGGCTCGCGCCGCAGAGGCCGGTGAGGCGCCGGCGGCCACGCCGCGGAAGGCGCGGGCCGAGCAGAGCCGGGCGTTGGAGCCCGCGCGCGCATGGAGGCGTTGCCGGCAGCCCCCTGAGGGCAGCGGGGAGACAAGACCCGGCGACCTCGCGCATCCCTCGAGCCGCCACGCGCTCTCGCCACCGGGCGGCGACGGGCCGCGGAGCCGGCGCGGCC
UTR5:ENST00000340381.11|gene_type=protein_coding|gene_name=TMEM201::chr1:9588910-9588930(+)	70	0	GTCCTTCCACGCGGAGAGCC
UTR5:ENST00000340305.9|gene_type=protein_coding|gene_name=TMEM201::chr1:9588921-9588930(+)	77.7778	0	CGGAGAGCC
UTR5:ENST00000377346.9|gene_type=protein_coding|gene_name=PIK3CD::chr1:9651730-9710455(+)	60.2871	1	ACTCGCGCCCAGCGCAGTCGCTCCGAGCGGCCGCGAGCAGAGCCGCCCAGCCCTGCCAGCTGCGCCGGGACGATAAGGAGTCAGGCCAGGGCGGGATGACACTCATTGATTCTAAAGCATCTTTAATCTGCCAGGCGGAGGGGGCTTTGCTGGTCTTTCTTGGACTATTCCAGAGAGGACAACTGTCATCTGGGAAGTAACAACGCAGG
UTR5:ENST00000628140.2|gene_type=protein_coding|gene_name=PIK3CD::chr1:9651731-9710455(+)	60.5769	1	CTCGCGCCCAGCGCAGTCGCTCCGAGCGGCCGCGAGCAGAGCCGCCCAGCCCTGCCAGCTGCGCCGGGACGATAAGGAGTCAGGCCAGGGCGGGATGACACTCATTGATTCTAAAGCATCTTTAATCTGCCAGGCGGAGGGGGCTTTGCTGGTCTTTCTTGGACTATTCCAGAGAGGACAACTGTCATCTGGGAAGTAACAACGCAGG
UTR5:ENST00000361110.6|gene_type=protein_coding|gene_name=PIK3CD::chr1:9710197-9710455(+)	63.4783	0	CCTGGGAGAAGAGGCAGCTGAGGCCGTGGCCCGGAGTAGTAGGAGCCACAAGCCACCCTGGGCAGGACGAGGCCCTGAGGGAGGACAACTGTCATCTGGGAAGTAACAACGCAGG
UTR5:ENST00000361311.4|gene_type=protein_coding|gene_name=CLSTN1::chr1:9823733-9823984(-)	77.2908	0	GAGAGAGAGCGCCGCCGCCATCTTAGTTGCTGCCGCTGCCTTCAGCAAGACGCTGCTCTGAGGCGGGGAGGGCGCCGCGTCCTGAGCGCGCGGCCCAGCGTCACGGCGGCGGCGGCGGCGGCTCCTCCTTGGACCCCCGGAGCTCCCCGCGCCGCGGAGCAGCTAGCCCCAGGCCCCTAGAGCCCCGAGAGCTCCGAGAGCTCCGCTCGGCGTCCCGCGCGCCTCCCTGCCGCTCCCGCCCCGGGCTGGCG
UTR5:ENST00000377298.9|gene_type=protein_coding|gene_name=CLSTN1::chr1:9823733-9823965(-)	77.1552	0	ATCTTAGTTGCTGCCGCTGCCTTCAGCAAGACGCTGCTCTGAGGCGGGGAGGGCGCCGCGTCCTGAGCGCGCGGCCCAGCGTCACGGCGGCGGCGGCGGCGGCTCCTCCTTGGACCCCCGGAGCTCCCCGCGCCGCGGAGCAGCTAGCCCCAGGCCCCTAGAGCCCCGAGAGCTCCGAGAGCTCCGCTCGGCGTCCCGCGCGCCTCCCTGCCGCTCCCGCCCCGGGCTGGCG
UTR5:ENST00000377256.1|gene_type=protein_coding|gene_name=CTNNBIP1::chr1:9872064-9878176(-)	60.274	0	TGTGGGTGCAGGTTTCCTGGGCTTGCCAGACACACAGGGCGGCACCTTCCTACTTCTGCCCAGCCACAGCCCTCCCCTCACAGTTGAGCACCTGTTTGCCTGAAGTTAATTTCCAGAAGCAGGAGTCCCCAGAGCCAGGCAGGGGG
UTR5:ENST00000377258.5|gene_type=protein_coding|gene_name=CTNNBIP1::chr1:9872064-9893237(-)	54.142	0	GTGGCTACTCTCCTGAGCTTGTCTGTGGTGGCTTTAACCTTGAACAAACCCTCCAGGGTTTGTGGGTGGATTCCTATTGTATCAGGTGCTGTATTTTCCCCTCTTCTGGAGCAAGTGCGTCTTTTCTGATCTTCCTTCCCTTCAGCTCCAGCTGCCACTGTCCTTGCCTTCAGACTGGACAAGGCCTTGTGACCCATCAGGAGTTTTTGTCCCGATACCGTTTCCCACAGGCGGCACCTTCCTACTTCTGCCCAGCCACAGCCCTCCCCTCACAGTTGAGCACCTGTTTGCCTGAAGTTAATTTCCAGAAGCAGGAGTCCCCAGAGCCAGGCAGGGGG
UTR5:ENST00000377263.6|gene_type=protein_coding|gene_name=CTNNBIP1::chr1:9872064-9910269(-)	71.6981	0	CTCCCCACCGCGGTGACTCTCGGAGCGGGAGGCGGAGGCTGAGGCGGCCGCTCCTGCTGCTGCTACTGCCGCCGCCGCAGCGGCTGCTCGGGCTGAGCACGCCCCGGAACAGGCCGCCGCGCGCTGCGCGCCGGACCCGCTGCCCCTGCCGGCCCGGCCGGGTCGGGCGGCCCAGGGACCGACAGACTTGACAACGGTGACAGCACTGGGGCGGCACCTTCCTACTTCTGCCCAGCCACAGCCCTCCCCTCACAGTTGAGCACCTGTTTGCCTGAAGTTAATTTCCAGAAGCAGGAGTCCCCAGAGCCAGGCAGGGGG
UTR5:ENST00000400904.7|gene_type=protein_coding|gene_name=CTNNBIP1::chr1:9872064-9910336(-)	75.2137	1	AGCCCGCGCGGAGCCAGATGCCGCCCCCTCCGCCGGTCCCTCCCCCGGCGGCCTGGCGCCTCCCTCCCTCCCCACCGCGGTGACTCTCGGAGCGGGAGGCGGAGGCTGAGGCGGCCGCTCCTGCTGCTGCTACTGCCGCCGCCGCAGCGGCTGCTCGGGCTGAGCACGCCCCGGAACAGGCCGCCGCGCGCTGCGCGCCGGACCCGCTGCCCCTGCCGGCCCGGCCGGGTCGGGCGGCCCAGGGCGGCACCTTCCTACTTCTGCCCAGCCACAGCCCTCCCCTCACAGTTGAGCACCTGTTTGCCTGAAGTTAATTTCCAGAAGCAGGAGTCCCCAGAGCCAGGCAGGGGG
UTR5:ENST00000377213.1|gene_type=protein_coding|gene_name=LZIC::chr1:9936619-9943407(-)	51.7699	2	AGTGCGTGCGTCCAGCGGAAGTGCTCCCCCGGCGCGGTCCGCCAGGCCAGTGCCCTCAGCATCTCCACCCCGAGGTGGTTTGAACTTTGAGCCTTTTGTAGTCCTGATGAATAATTTCATTTTCCTCAAGTTTATGACACTCGGAACGTCAAGAACTGGAGGTTTGTGCAATTTGAGACCGGTCGGCACTGTGCAGAGATCAGAGTACTAAGAGACAGAGATTAAA
UTR5:ENST00000377223.6|gene_type=protein_coding|gene_name=LZIC::chr1:9936619-9943391(-)	55.8065	2	GGAAGTGCTCCCCCGGCGCGGTCCGCCAGGCCAGTGCCCTCAGGTAGGCGGGGCCCCTGGCCCTAAACTCTGGGACTGGCGGGCGGTCAGGCGGCACAGGGGGAATCCCGGGGGCCTAAGGAGGTTGTCCCAGTTTTTGTCAGCATCTCCACCCCGAGGTGGTTTGAACTTTGAGCCTTTTGTAGTCCTGATGAATAATTTCATTTTCCTCAAGTTTATGACACTCGGAACGTCAAGAACTGGAGGTTTGTGCAATTTGAGACCGGTCGGCACTGTGCAGAGATCAGAGTACTAAGAGACAGAGATTAAA
UTR5:ENST00000400903.6|gene_type=protein_coding|gene_name=LZIC::chr1:9936619-9942768(-)	41.8301	2	GGTGGTTTGAACTTTGAGCCTTTTGTAGTCCTGATGAATAATTTCATTTTCCTCAAGTTTATGACACTCGGAACGTCAAGAACTGGAGGTTTGTGCAATTTGAGACCGGTCGGCACTGTGCAGAGATCAGAGTACTAAGAGACAGAGATTAAA
UTR5:ENST00000403197.5|gene_type=protein_coding|gene_name=NMNAT1::chr1:9943427-9972073(+)	58.3333	1	GAGAGTGCGACCGAGATGTTCCACTCGCTGGCGTCCGGGCCGCTGGTGATCTCCGGTAGCACTCGGGCCGGCGGACAGTGAGGGCGCGACAACAAGGGAGGTGTCACAGTTTTCCATTTAGATCAACAACTTCAAGTTCTTACC
UTR5:ENST00000462686.1|gene_type=protein_coding|gene_name=NMNAT1::chr1:9943428-9972073(+)	58.042	1	AGAGTGCGACCGAGATGTTCCACTCGCTGGCGTCCGGGCCGCTGGTGATCTCCGGTAGCACTCGGGCCGGCGGACAGTGAGGGCGCGACAACAAGGGAGGTGTCACAGTTTTCCATTTAGATCAACAACTTCAAGTTCTTACC
UTR5:ENST00000377205.6|gene_type=protein_coding|gene_name=NMNAT1::chr1:9943474-9972073(+)	53.6082	0	GATCTCCGGTAGCACTCGGGCCGGCGGACAGTGAGGGCGCGACAACAAGGGAGGTGTCACAGTTTTCCATTTAGATCAACAACTTCAAGTTCTTACC
UTR5:ENST00000315901.4|gene_type=protein_coding|gene_name=RBP7::chr1:9997205-9997258(+)	81.1321	0	GTCCCGGCCCGAGCCTCCGGCCGCCCGCCGGGTTTGTCCCGCGATCCCCGACC
UTR5:ENST00000294435.8|gene_type=protein_coding|gene_name=RBP7::chr1:9997227-9997258(+)	77.4194	0	GCCCGCCGGGTTTGTCCCGCGATCCCCGACC
UTR5:ENST00000253251.12|gene_type=protein_coding|gene_name=UBE4B::chr1:10032831-10033670(+)	61.2634	3	GACGGGGTGGGACGGAGGCGGGGAGAGGACGCAGGCGAGAGGAACTCGGCGGCGCGGCGCCCGCGGCCTATTGGCTGCCACGTCCCGGCGCCAGAAGCCCCGCCTCCCTGACGGGGGTCACGTGATCCCTTTCAAAGATGGCCGCCCTGTTGTTTTGATGAATAATACTTGGTGGGGCGAGGGGGAAAGAGTAGGGGTGGAGGGGTAGGAGGATTTACTCTTCCAGCGAGAGCTACGCGCATCCCATCCTCCCCCTCCCCCCTACCCGGGCTCCGGCGTGGAGGCGGGGCGTGGCCGGCCTGCTTTGGGAGGGGAGGGGCTTCCCTTACAGTGCTGGGCTCTGCCAGGACGGCTGTGGGGTCGCCTTACCTCGGGGTATCCACTCTGCAGTCGACCAGT…
UTR5:ENST00000672724.1|gene_type=protein_coding|gene_name=UBE4B::chr1:10032831-10033670(+)	61.2634	3	GACGGGGTGGGACGGAGGCGGGGAGAGGACGCAGGCGAGAGGAACTCGGCGGCGCGGCGCCCGCGGCCTATTGGCTGCCACGTCCCGGCGCCAGAAGCCCCGCCTCCCTGACGGGGGTCACGTGATCCCTTTCAAAGATGGCCGCCCTGTTGTTTTGATGAATAATACTTGGTGGGGCGAGGGGGAAAGAGTAGGGGTGGAGGGGTAGGAGGATTTACTCTTCCAGCGAGAGCTACGCGCATCCCATCCTCCCCCTCCCCCCTACCCGGGCTCCGGCGTGGAGGCGGGGCGTGGCCGGCCTGCTTTGGGAGGGGAGGGGCTTCCCTTACAGTGCTGGGCTCTGCCAGGACGGCTGTGGGGTCGCCTTACCTCGGGGTATCCACTCTGCAGTCGACCAGT…
UTR5:ENST00000343090.11|gene_type=protein_coding|gene_name=UBE4B::chr1:10032957-10033670(+)	58.7658	3	CCCTTTCAAAGATGGCCGCCCTGTTGTTTTGATGAATAATACTTGGTGGGGCGAGGGGGAAAGAGTAGGGGTGGAGGGGTAGGAGGATTTACTCTTCCAGCGAGAGCTACGCGCATCCCATCCTCCCCCTCCCCCCTACCCGGGCTCCGGCGTGGAGGCGGGGCGTGGCCGGCCTGCTTTGGGAGGGGAGGGGCTTCCCTTACAGTGCTGGGCTCTGCCAGGACGGCTGTGGGGTCGCCTTACCTCGGGGTATCCACTCTGCAGTCGACCAGTTCCCGCCAGGAGCAAAGGGTAGGAAGGAGAGCAGGATCTGCTGTAGGAACGCAGCTACCGCGCCACTATCACGAAGAAACAGCAGGCTCGGGGCACGAGACGAACTGGAGACCGCGCTGCCTAGCT…
UTR5:ENST00000377153.5|gene_type=protein_coding|gene_name=UBE4B::chr1:10033273-10033670(+)	55.4156	1	TAGGAACGCAGCTACCGCGCCACTATCACGAAGAAACAGCAGGCTCGGGGCACGAGACGAACTGGAGACCGCGCTGCCTAGCTGGGTAACCTGGGAAGCAGAGGGTAATAAGTGGCGCCTTAAGACAACCCTGTAGCAGCAGCAGTGGCGGCCAAAGGAGGCTGCTCAGGGAACAAGCGGCTGTAGTAGTCTGTGGGGCGACTGGAGTGACCGAAGCCAAGGCAGTTTAGTGCCTCTCGTGTTCTTATTTTTTAACCTCTGACTATGCAATTCTGAAACCTCCCCCATTCGGGGGACCAGACAGCCTGATAGACACCTTCCACTCTCCTTCCTCCCGCCGTGGTCTCGAGAACAGAAGGATCTCTCCTTAACGCCTTTCACCATTAAGAGGAAAGCG
UTR5:ENST00000377093.9|gene_type=protein_coding|gene_name=KIF1B::chr1:10210569-10232328(+)	69.5876	2	AGTGTGACGGCAGCGGTCCTGGGAGGCGCCCGCGCGCGTCGGAGCAGCTCCCCGTCCTCCGCAGCCGTCACCGCCGGCCGTCGCCGCGCCCTGGCCTCCCGCACTCGCGCACTCCTGTCCGCCGCCCACCGCCCACCTCCCACCTCGATGCGGTGCCGGGCTGCTGCGTGATGGGGCTGCGGAGCGGCGCCCTGCGGCTCGCGGCGGCCGCTGCTCGCGCTGAGGTGCGTCGGTGCCCGGCCCCCCGCGCCCCCGCGCGCCGCGGCTCCTGTTGACCCGGTCCGCCCGTCGGTCTGCAGCGCGGCTGAGGAAACTTGGCTGTAACTTCAAAAGAAGATTTGATTCTTTATTTCTGGACTGCATATATATATATAACAAGGCCATTAAA
UTR5:ENST00000676179.1|gene_type=protein_coding|gene_name=KIF1B::chr1:10210569-10232328(+)	69.5876	2	AGTGTGACGGCAGCGGTCCTGGGAGGCGCCCGCGCGCGTCGGAGCAGCTCCCCGTCCTCCGCAGCCGTCACCGCCGGCCGTCGCCGCGCCCTGGCCTCCCGCACTCGCGCACTCCTGTCCGCCGCCCACCGCCCACCTCCCACCTCGATGCGGTGCCGGGCTGCTGCGTGATGGGGCTGCGGAGCGGCGCCCTGCGGCTCGCGGCGGCCGCTGCTCGCGCTGAGGTGCGTCGGTGCCCGGCCCCCCGCGCCCCCGCGCGCCGCGGCTCCTGTTGACCCGGTCCGCCCGTCGGTCTGCAGCGCGGCTGAGGAAACTTGGCTGTAACTTCAAAAGAAGATTTGATTCTTTATTTCTGGACTGCATATATATATATAACAAGGCCATTAAA
UTR5:ENST00000696500.1|gene_type=protein_coding|gene_name=KIF1B::chr1:10210569-10232328(+)	69.5876	2	AGTGTGACGGCAGCGGTCCTGGGAGGCGCCCGCGCGCGTCGGAGCAGCTCCCCGTCCTCCGCAGCCGTCACCGCCGGCCGTCGCCGCGCCCTGGCCTCCCGCACTCGCGCACTCCTGTCCGCCGCCCACCGCCCACCTCCCACCTCGATGCGGTGCCGGGCTGCTGCGTGATGGGGCTGCGGAGCGGCGCCCTGCGGCTCGCGGCGGCCGCTGCTCGCGCTGAGGTGCGTCGGTGCCCGGCCCCCCGCGCCCCCGCGCGCCGCGGCTCCTGTTGACCCGGTCCGCCCGTCGGTCTGCAGCGCGGCTGAGGAAACTTGGCTGTAACTTCAAAAGAAGATTTGATTCTTTATTTCTGGACTGCATATATATATATAACAAGGCCATTAAA
UTR5:ENST00000696501.1|gene_type=protein_coding|gene_name=KIF1B::chr1:10210796-10232328(+)	56.5217	0	CGTCGGTGCCCGGCCCCCCGCGCCCCCGCGCGCCGCGGCTCCTGTTGACCCGGTCCGCCCGTCGGTCTGCAGCGCGGCTGAGGAAACTTGGCTGTAACTTCAAAAGAAGATTTGATTCTTTATTTCTGGACTGCATATATATATATAACAAGGCCATTAAA
UTR5:ENST00000263934.10|gene_type=protein_coding|gene_name=KIF1B::chr1:10210804-10232328(+)	55.5556	0	CCCGGCCCCCCGCGCCCCCGCGCGCCGCGGCTCCTGTTGACCCGGTCCGCCCGTCGGTCTGCAGCGCGGCTGAGGAAACTTGGCTGTAACTTCAAAAGAAGATTTGATTCTTTATTTCTGGACTGCATATATATATATAACAAGGCCATTAAA
UTR5:ENST00000696502.1|gene_type=protein_coding|gene_name=KIF1B::chr1:10210804-10232328(+)	55.5556	0	CCCGGCCCCCCGCGCCCCCGCGCGCCGCGGCTCCTGTTGACCCGGTCCGCCCGTCGGTCTGCAGCGCGGCTGAGGAAACTTGGCTGTAACTTCAAAAGAAGATTTGATTCTTTATTTCTGGACTGCATATATATATATAACAAGGCCATTAAA
UTR5:ENST00000696503.1|gene_type=protein_coding|gene_name=KIF1B::chr1:10210804-10232328(+)	55.5556	0	CCCGGCCCCCCGCGCCCCCGCGCGCCGCGGCTCCTGTTGACCCGGTCCGCCCGTCGGTCTGCAGCGCGGCTGAGGAAACTTGGCTGTAACTTCAAAAGAAGATTTGATTCTTTATTTCTGGACTGCATATATATATATAACAAGGCCATTAAA
UTR5:ENST00000696504.1|gene_type=protein_coding|gene_name=KIF1B::chr1:10210804-10232328(+)	55.5556	0	CCCGGCCCCCCGCGCCCCCGCGCGCCGCGGCTCCTGTTGACCCGGTCCGCCCGTCGGTCTGCAGCGCGGCTGAGGAAACTTGGCTGTAACTTCAAAAGAAGATTTGATTCTTTATTTCTGGACTGCATATATATATATAACAAGGCCATTAAA
UTR5:ENST00000377086.5|gene_type=protein_coding|gene_name=KIF1B::chr1:10211615-10232328(+)	38.6139	3	GGAGGCTGCTTGAGCAAGCTAGTCATTGTTCATGCAACACAAAACATTCCCGCCCCTAACGCCAGAATGGAGCTTCCAGATCCCTTTTTTTTTTTTTCCTTGATTGCTAAATGAGCTTCCAAGGAAACTTGGCTGTAACTTCAAAAGAAGATTTGATTCTTTATTTCTGGACTGCATATATATATATAACAAGGCCATTAAA
UTR5:ENST00000377083.5|gene_type=protein_coding|gene_name=KIF1B::chr1:10230763-10232328(+)	38.9776	4	GGATTCTTTTCACACAGTAGTGTTGGCTTTGTTCTGTTGGGAGGGAAACTATTCCTCTAAAAAATGTTCACATTTTTCCTATTACTTCATTCAGTAGTGAAATGTAATGATTTGACTCTGCCATGAGTCAGTGGCATATCTGAGGGATCTTTGAAGTTAAAGGAAATTGGCCAGGCGCAGTGACTCACGCTTATAATCCCAGCACTTTGGGAGACCGAGGCAGGTGAATCTGAGGAAACTTGGCTGTAACTTCAAAAGAAGATTTGATTCTTTATTTCTGGACTGCATATATATATATAACAAGGCCATTAAA
UTR5:ENST00000377081.5|gene_type=protein_coding|gene_name=KIF1B::chr1:10232249-10232328(+)	29.1139	0	GAAACTTGGCTGTAACTTCAAAAGAAGATTTGATTCTTTATTTCTGGACTGCATATATATATATAACAAGGCCATTAAA
UTR5:ENST00000696505.1|gene_type=protein_coding|gene_name=KIF1B::chr1:10232249-10232328(+)	29.1139	0	GAAACTTGGCTGTAACTTCAAAAGAAGATTTGATTCTTTATTTCTGGACTGCATATATATATATAACAAGGCCATTAAA
UTR5:ENST00000696506.1|gene_type=protein_coding|gene_name=KIF1B::chr1:10232249-10232328(+)	29.1139	0	GAAACTTGGCTGTAACTTCAAAAGAAGATTTGATTCTTTATTTCTGGACTGCATATATATATATAACAAGGCCATTAAA
UTR5:ENST00000491493.5|gene_type=protein_coding|gene_name=PGD::chr1:10398591-10399659(+)	67.5393	0	CGAGTGCGCACAGGACTGAACGAGCACGCCCGGTCCCTGCTCCGGAGCGGAGGACACGACGCGGACCCGCACGGTGCACCGCAGTGACCTGAGGAAGGAGCGACGGGCGCTCGCGCCAAAGGCGTCCGAGTGCCTGGTAAACTGTAAAGCGCGGTCCTGCAGCTGACATCGCGCTGATCGGATTGGCCGTC
UTR5:ENST00000270776.13|gene_type=protein_coding|gene_name=PGD::chr1:10399063-10399117(+)	72.2222	0	CCCTCACTCGTCCTCCGCGCGTCGCCGCTCTTCGGTTCTGCTCTGTCCGCCGCC
UTR5:ENST00000477958.5|gene_type=protein_coding|gene_name=PGD::chr1:10399072-10399117(+)	73.3333	0	GTCCTCCGCGCGTCGCCGCTCTTCGGTTCTGCTCTGTCCGCCGCC
UTR5:ENST00000483936.5|gene_type=protein_coding|gene_name=PGD::chr1:10399111-10399117(+)	100	0	GCCGCC
UTR5:ENST00000465632.5|gene_type=protein_coding|gene_name=PGD::chr1:10399497-10399659(+)	62.963	1	GGGGGCCCGCGGGAGGCGCGGAGGAAAGTGCAGACTCCCAGTCACGGCCAAATGTGGAAGGACCGGACCCCTGGGTTGCAGCGCGTCGAGCGGTGCTGACTCTTTCCTTTGTTCTGTTTCTGCCTCTCTAGAGCTGACATCGCGCTGATCGGATTGGCCGTC
UTR5:ENST00000400900.6|gene_type=protein_coding|gene_name=CENPS-CORT::chr1:10430101-10430517(+)	67.5481	4	GGAGCTCCTGATAATGTGTACTGCGTTACATGATCTGTAAATCGTGGGCTACGCATCCTCTACACCCGACTGGAACACGCTTTGCACCTATGCGCACACGTGTTTCGCGGAGAGTGGTGCTCAGCGTTGTGCCAGGCGCTGAATCAGGCTCTGGGGTGCAGCAGTGACCTCGGTGGTCATGTCCCCGCGTCGCCCGGCCACCTCCGCAGAGCAAGCTGAGCAGGGGGCTGGCTGGAGGCCGACGGCGGAATCCCCTCAACGGAGCGCCGCCAGGGGGCGCGCGAGGCAGGGCGGAGCTGCGTACTTTGTCCGCCCGCGCGGCCCGTCGCTCGCGCCGCGGCGGGAAAATCCGACCTGGCCGCGCACCACCGCCCCTTCTCGGCCCTCCTGCGTTTGCCC…
UTR5:ENST00000470413.6|gene_type=protein_coding|gene_name=CENPS-CORT::chr1:10430383-10430517(+)	75.3731	0	GAGGCAGGGCGGAGCTGCGTACTTTGTCCGCCCGCGCGGCCCGTCGCTCGCGCCGCGGCGGGAAAATCCGACCTGGCCGCGCACCACCGCCCCTTCTCGGCCCTCCTGCGTTTGCCCAGGGTCGGCCCGCAGTG
UTR5:ENST00000309048.8|gene_type=protein_coding|gene_name=CENPS::chr1:10430432-10430517(+)	75.2941	0	GCGCCGCGGCGGGAAAATCCGACCTGGCCGCGCACCACCGCCCCTTCTCGGCCCTCCTGCGTTTGCCCAGGGTCGGCCCGCAGTG
UTR5:ENST00000602787.6|gene_type=protein_coding|gene_name=CENPS-CORT::chr1:10430434-10430517(+)	74.6988	0	GCCGCGGCGGGAAAATCCGACCTGGCCGCGCACCACCGCCCCTTCTCGGCCCTCCTGCGTTTGCCCAGGGTCGGCCCGCAGTG
UTR5:ENST00000477755.1|gene_type=protein_coding|gene_name=CENPS::chr1:10430782-10431289(+)	59.5661	5	GAAGCGGTTCTAGGGGAGCGTGCGGGCGCCGGGGTCCGGCGGCGAGAGGCCACCTTCTGGCCTTGCGATGAATCCTCGGTTTCCCCTTCTCAGATGGGGTTTTCGTGAGGGTACAACGTCGGCATTAGACATTCCAGGTGACGCCCGTACGCGGTGGGCGGTTCGGGCCGGAGCTCTGGAACGCTGGCCCTGGAGGCGTCGACCCCTCGTTACTGATGCAGGGACGCGGTGCGGACCAGTCAGGCCCAGAGCTCGTCCTTAGATGTGGGTTCGAATCTCTGCCCCGCCAACTTGTGATCGTATCGACTCGGCCCAGACGCAATTTTCTTCTCTGCAAAATCGTCATAAGAATAATCACTTGTCAGGGTAGCTGCGGGCATCCCATTCGTTCCTTTCATC…
UTR5:ENST00000602296.6|gene_type=protein_coding|gene_name=CENPS-CORT::chr1:10430803-10431289(+)	59.465	5	GCGGGCGCCGGGGTCCGGCGGCGAGAGGCCACCTTCTGGCCTTGCGATGAATCCTCGGTTTCCCCTTCTCAGATGGGGTTTTCGTGAGGGTACAACGTCGGCATTAGACATTCCAGGTGACGCCCGTACGCGGTGGGCGGTTCGGGCCGGAGCTCTGGAACGCTGGCCCTGGAGGCGTCGACCCCTCGTTACTGATGCAGGGACGCGGTGCGGACCAGTCAGGCCCAGAGCTCGTCCTTAGATGTGGGTTCGAATCTCTGCCCCGCCAACTTGTGATCGTATCGACTCGGCCCAGACGCAATTTTCTTCTCTGCAAAATCGTCATAAGAATAATCACTTGTCAGGGTAGCTGCGGGCATCCCATTCGTTCCTTTCATCAGCGCCGGGCATATGGGGCGT…
UTR5:ENST00000462462.1|gene_type=protein_coding|gene_name=CENPS::chr1:10431122-10431289(+)	54.491	1	CGTCATAAGAATAATCACTTGTCAGGGTAGCTGCGGGCATCCCATTCGTTCCTTTCATCAGCGCCGGGCATATGGGGCGTCAGAGGCTGAGAACGTTGCCGTGAAGAGGCTTAAAAGCAAGACCCGGAGTGGCGACCTTAAAGAGGACGGACTGAAGAAACGCGGGA
UTR5:ENST00000465026.1|gene_type=protein_coding|gene_name=CENPS-CORT::chr1:10431257-10431289(+)	53.125	0	CCTTAAAGAGGACGGACTGAAGAAACGCGGGA
UTR5:ENST00000377049.4|gene_type=protein_coding|gene_name=CORT::chr1:10450030-10450223(+)	52.3316	1	GTCACTGCGCGAGGGAAGAGGGAAGAGGATCCAGGCGTTAGACATGTATAGACACAAAAACAGCTGGAGATTGGGCTTAAAATACCCACCAAGCTCCAAAGAAGAGACCCAAGTCCCCAAAACATTGATTTCAGGGCTGCCAGGAAGGAAGAGCAGCAGCAGGGTGGGAGAGAAGCTCCAGTCAGCCCACAAG
UTR5:ENST00000377036.2|gene_type=protein_coding|gene_name=DFFA::chr1:10472458-10472488(-)	66.6667	0	CGAAGGTGGGCAGGTCCCACCTTGTGGAGG
UTR5:ENST00000377038.8|gene_type=protein_coding|gene_name=DFFA::chr1:10472458-10472529(-)	67.6056	0	GTCGAGTAGAAGGACCGCCGCTCCGGCCTCCCGCGACTTCTCGAAGGTGGGCAGGTCCCACCTTGTGGAGG
UTR5:ENST00000476658.5|gene_type=protein_coding|gene_name=DFFA::chr1:10472458-10472479(-)	66.6667	0	GCAGGTCCCACCTTGTGGAGG
UTR5:ENST00000356607.9|gene_type=protein_coding|gene_name=PEX14::chr1:10474949-10474966(+)	52.9412	0	AGTCAGGCCTCAGAAAG
UTR5:ENST00000344008.5|gene_type=protein_coding|gene_name=CASZ1::chr1:10693889-10796650(-)	59.0625	4	GCATGCGCGCCCGCGGCGCTCCATCCCAAACACACACACATTTTTCCCCCGGACTTGGAAAGTCACCCAAAGCCGCCCCAAGTGCAGGCAAACAGACCTTGCTGACTGAAGGCAAAGACTCCTCCATCCCACCTGCCCTCCCAGCTGCCACGGCCATCGACCCCTCCTTTACAAGGGGCTCCTGCAACTCCCCAGCAGCACGTGTTGGAATGGACTTCGGACCCTGGCCTCTTGGGATGCAAAGGATGAAGTGACACCCCCAGCTACATCCGAGGAGGTTCTAGGACCTGCTACGAGAGTTTGGGACCAAGGAGAAGAGA
UTR5:ENST00000377022.8|gene_type=protein_coding|gene_name=CASZ1::chr1:10693889-10796646(-)	59.1772	3	GCGCGCCCGCGGCGCTCCATCCCAAACACACACACATTTTTCCCCCGGACTTGGAAAGTCACCCAAAGCCGCCCCAAGTGCAGGCAAACAGACCTTGCTGACTGAAGGCAAAGACTCCTCCATCCCACCTGCCCTCCCAGCTGCCACGGCCATCGACCCCTCCTTTACAAGGGGCTCCTGCAACTCCCCAGCAGCACGTGTTGGAATGGACTTCGGACCCTGGCCTCTTGGGATGCAAAGGATGAAGTGACACCCCCAGCTACATCCGAGGAGGTTCTAGGACCTGCTACGAGAGTTTGGGACCAAGGAGAAGAGA
UTR5:ENST00000473118.5|gene_type=protein_coding|gene_name=TARDBP::chr1:11012343-11013727(+)	60.8247	0	GCGCTTTGAAAGTGCGCGAGCTCCGACCGAGACCTGGGCCGGCGGTTGGTCGGCCGAAACCATCTGCTACGTTACGTGGGGGGAGGAAAAGTAAAAG
UTR5:ENST00000639083.1|gene_type=protein_coding|gene_name=TARDBP::chr1:11012423-11013727(+)	43.4783	0	GGGAGGTCAGCTCCTATACAGCCACACTTTTTTCAATCTTCAGCTTTTCAGGCCTAGGAAAAGTAAAAG
UTR5:ENST00000639599.1|gene_type=protein_coding|gene_name=TARDBP::chr1:11012424-11013727(+)	51.5464	0	GGAGGTCAGCTCCTATACAGCCACACTTTTTTCAATCTTCAGCTTTTCAGGCCTAGGTCCTGGTTTTATTTTAGCTTTCAGAGCTTCTCTGTAGGCTTGAATTTCCAGGAGGCAGCCCGAGTCCCTGGGGAGAGGGTCATCGTGGCTCTCGTCGGTGCCTTCCACCTCTGGACAGGCAACCGGAAAAGTAAAAG
UTR5:ENST00000629725.2|gene_type=protein_coding|gene_name=TARDBP::chr1:11012621-11013727(+)	67.9104	0	GGTGGGCGGGGGGAGGAGGCGGCCCTAGCGCCATTTTGTGGGAGCGAAGCGGTGGCTGGGCTGCGCTTGGGTCCGTCGCTGCTTCGGTGTCCCTGTCGGGCTTCCCAGCAGCGGCCTAGCGGGAAAAGTAAAAG
UTR5:ENST00000439080.6|gene_type=protein_coding|gene_name=TARDBP::chr1:11012652-11013727(+)	63.1068	0	CATTTTGTGGGAGCGAAGCGGTGGCTGGGCTGCGCTTGGGTCCGTCGCTGCTTCGGTGTCCCTGTCGGGCTTCCCAGCAGCGGCCTAGCGGGAAAAGTAAAAG
UTR5:ENST00000240185.8|gene_type=protein_coding|gene_name=TARDBP::chr1:11012653-11013727(+)	62.7451	0	ATTTTGTGGGAGCGAAGCGGTGGCTGGGCTGCGCTTGGGTCCGTCGCTGCTTCGGTGTCCCTGTCGGGCTTCCCAGCAGCGGCCTAGCGGGAAAAGTAAAAG
UTR5:ENST00000472476.5|gene_type=protein_coding|gene_name=TARDBP::chr1:11012653-11013727(+)	62.7451	0	ATTTTGTGGGAGCGAAGCGGTGGCTGGGCTGCGCTTGGGTCCGTCGCTGCTTCGGTGTCCCTGTCGGGCTTCCCAGCAGCGGCCTAGCGGGAAAAGTAAAAG
UTR5:ENST00000476201.5|gene_type=protein_coding|gene_name=TARDBP::chr1:11012653-11013727(+)	62.7451	0	ATTTTGTGGGAGCGAAGCGGTGGCTGGGCTGCGCTTGGGTCCGTCGCTGCTTCGGTGTCCCTGTCGGGCTTCCCAGCAGCGGCCTAGCGGGAAAAGTAAAAG
UTR5:ENST00000614757.4|gene_type=protein_coding|gene_name=TARDBP::chr1:11012661-11013727(+)	65.9574	0	GGAGCGAAGCGGTGGCTGGGCTGCGCTTGGGTCCGTCGCTGCTTCGGTGTCCCTGTCGGGCTTCCCAGCAGCGGCCTAGCGGGAAAAGTAAAAG
UTR5:ENST00000621715.4|gene_type=protein_coding|gene_name=TARDBP::chr1:11012669-11013727(+)	66.2791	0	GCGGTGGCTGGGCTGCGCTTGGGTCCGTCGCTGCTTCGGTGTCCCTGTCGGGCTTCCCAGCAGCGGCCTAGCGGGAAAAGTAAAAG
UTR5:ENST00000315091.7|gene_type=protein_coding|gene_name=TARDBP::chr1:11013715-11013727(+)	25	0	GAAAAGTAAAAG
UTR5:ENST00000473869.5|gene_type=protein_coding|gene_name=TARDBP::chr1:11013715-11013727(+)	25	0	GAAAAGTAAAAG
UTR5:ENST00000400897.8|gene_type=protein_coding|gene_name=MASP2::chr1:11047207-11047239(-)	71.875	0	AGACCAGGCCAGGCCAGCTGGACGGGCACACC
UTR5:ENST00000400898.3|gene_type=protein_coding|gene_name=MASP2::chr1:11047207-11047233(-)	76.9231	0	GGCCAGGCCAGCTGGACGGGCACACC
UTR5:ENST00000487300.1|gene_type=protein_coding|gene_name=SRM::chr1:11059434-11059686(-)	74.6032	0	GCGGGCTGGACCTCGTCCTGCCCTGGCCCCCTCGCCACCCCTCACACCGCCTCCCTGGGCTGGGGCTGGGACTGCGGGCTGGCCTCTTGGGTGGGGGAGTCGGAGTCTGCGCCCCGCTCCACGTGTCAGCCCTCAGGACACGTCAGAGCCCGAGGAGACCCCGGGTCCCACCCCGGCCTCCACCCGGCGGCCCGCCTGCCGTTCCTCGCCACGTGTCACCATCGCTCCTCATCCCTGGGACCCCTAGGCGGG
UTR5:ENST00000376957.7|gene_type=protein_coding|gene_name=SRM::chr1:11059943-11060018(-)	88	0	GCTGGTCCCGTTGTGCTGCGGCGCCGCGCGGCCTGCAGTCCCGGGCCCGCGCCCCGCGCCGCCCGCCCGCCCGCC
UTR5:ENST00000459997.1|gene_type=protein_coding|gene_name=SRM::chr1:11059943-11060020(-)	87.013	0	GAGCTGGTCCCGTTGTGCTGCGGCGCCGCGCGGCCTGCAGTCCCGGGCCCGCGCCCCGCGCCGCCCGCCCGCCCGCC
UTR5:ENST00000304457.11|gene_type=protein_coding|gene_name=EXOSC10::chr1:11099831-11099869(-)	57.8947	0	GACAAGCTCTCGCGAGACGAGCCGTGCAGGCTGAAAAA
UTR5:ENST00000376936.9|gene_type=protein_coding|gene_name=EXOSC10::chr1:11099831-11099869(-)	57.8947	0	GACAAGCTCTCGCGAGACGAGCCGTGCAGGCTGAAAAA
UTR5:ENST00000460196.1|gene_type=protein_coding|gene_name=EXOSC10::chr1:11099831-11099854(-)	56.5217	0	GACGAGCCGTGCAGGCTGAAAAA
UTR5:ENST00000455339.1|gene_type=protein_coding|gene_name=MTOR::chr1:11115452-11115663(-)	47.3934	0	CCTGGAACAGTACTTAAACAAGGGAGCGTGCTGTGTGTTCCAGTAAAACTGGACTTGCAGAAGTGGAGGTGGAGGGGCTGGATTGGCTGAGGGCTATCGTTTGCCAACTCCTAGCTTACAGTATCACGTACTTATTGATTTTTTCATCCGTTATCTCTGTTGATCCCTCCCTGATCTGTCTTCTGTTTCTCAAAGACACCCATCCAACCTG
UTR5:ENST00000376838.5|gene_type=protein_coding|gene_name=MTOR::chr1:11130756-11131558(-)	52.6185	10	CTTTCTCTGTCAGGCTCCTATGCTCTTCATGTCTTCCTTTGTCCACTATCTGGTGACCTGTCAAAACTTTGCTCCCTTGAAATATTGTGATGACTGCTGCTTGCCCCCACTTCTGCTTGCCATTTCTGCTCTCCCCTAAATGTACACTTTATACCCAGTGCAGCTCTGCTTTCTGGGTGAAAGTGCCAGCCCTGTGCCTGCTCCAGGCGTGCTTTGCTGGCCTCGCTCTCACTCCTCGCCTGCATGTATCCCCTGCACGGTCACATTCATGGGCTTGTTTCCCGTGAACCAATCTGCACATCTCTGGCCTTATTCTTCCCCCTTGCCAAGTAGTCCCCACCGCTGCCTTCTTGTTTCCCTCCTTGCCCTTCTGCAGCTCTCTTCCAGACCTACCCCAAA…
UTR5:ENST00000376819.4|gene_type=protein_coding|gene_name=ANGPTL7::chr1:11189354-11189579(+)	52.4444	0	GGGCTTGGAAGGAAAGCTATAGGCTACCCATTCAGCTCCCCTGTCAGAGACTCAAGCTTTGAGAAAGGCTAGCAAAGAGCAAGGAAAGAGAGAAAACAACAAAGTGGCGAGGCCCTCAGAGTGAAAGCGTAAGGTTCAGTCAGCCTGCTGCAGCTTTGCAGACCTCAGCTGGGCATCTCCAGACTCCCCTGAAGGAAGAGCCTTCCTCACCCAAACCCACAAAAG
UTR5:ENST00000361445.9|gene_type=protein_coding|gene_name=MTOR::chr1:11259409-11262551(-)	74.3802	0	GCTCCCGGCTTAGAGGACAGCGGGGAAGGCGGGCGGTGGGGCAGGGGGCCTGAAGCGGCGGTACCGGTGCTGGCGGCGGCAGCTGAGGCCTTGGCCGAAGCCGCGCGAACCTCAGGGCAAG
UTR5:ENST00000376810.6|gene_type=protein_coding|gene_name=UBIAD1::chr1:11273197-11273531(+)	68.5629	1	GTTTCCGGGCGGGCCTCCAGAGGCCGGCGCACAAGATGGCGGCTCTGGCGGCCTAAAGAAGGCGGCCGCGGCTCAGCCGTGGGCTCTAACGCGGGGCTGGGGGCCGGAGACAGACTTCGCCCAGGTGACGGGTAGTAGGGGCGGCGCCGCTTGGCCTCGTGGGGTGTAAGACCCACTTGCTGTTGCCCCCGGACCTTGCCGCCACACCAGCCCTGTCCTGGGGCGGAACCGAAGGAAGGTCGGGCCCTGCTGCCCCGCCCCGTCCTTCCTCCTTCCCGGGCGGTCACTGTGCGTGGCTCACTTTTAGAGTTTACTTCAACCACGTGGAGCTTCC
UTR5:ENST00000376804.2|gene_type=protein_coding|gene_name=UBIAD1::chr1:11273527-11273531(+)	50	0	TTCC
UTR5:ENST00000294484.7|gene_type=protein_coding|gene_name=DISP3::chr1:11479154-11500992(+)	73.3032	0	GGGTTGCGAGCTGAGGACTGGGATTCGCGCGCAGCTTCCCGCGGTCTGCTTGCCCTGGAGCGGAGGGGGAGCCCCAGCCTCCTGCGGCTCCGAGAAGCTTCCCCCTGCGACTTCCGCGAGGAGACGAGTCTGCGCAGCGTGGTGGCCGCCGCCCCCCGACCCTCTGCGCACTCTCTCCCGCGCCGGCGGCTCAGCCTAGCCCCGTTCGGCCGGCCGAGACT
UTR5:ENST00000304391.6|gene_type=protein_coding|gene_name=DISP3::chr1:11533675-11533793(+)	57.6271	2	GGCTCACCACACGGCAAGGTGCCCGCTTCCAAGCTGACCCCACCAGCACTCAGACACGCATGCACACACACACGCAGACCTACTATGAACTGGCTTGTGCTCAGCAAGAGCAGAATTG
UTR5:ENST00000354287.5|gene_type=protein_coding|gene_name=FBXO2::chr1:11654340-11654429(-)	79.7753	0	AGACGCGGACAGCGCCGGGACTCGCCGCCCCGGGACTCGCGCAGCCCGCAGCGCTCCGGCTCCTCCTCTCGCGACCGCCCTCCGCAGCG
UTR5:ENST00000251546.8|gene_type=protein_coding|gene_name=FBXO44::chr1:11654374-11655835(+)	75.9494	0	AGCGCTGCGGGCTGCGCGAGTCCCGGGGCGGCGAGTCCCGGCGCTGTCCGCGTCTGTGTCGGTCCCGGCGACCGCGCCTCTTAAAGGCCCCCGACCCGACCCGCCCCGCCCCGCCTCTGGCCCCGCGCCCGGCCGCCCCGCAGTCCCAGCAGTCTGCTCGAGGCCCGGGGCTGCGGGTTCCTCAGCGGACCGAGGAGGCTGGGAAAGCTACAGGAGGGTGTCCAGAAGCCACAAGCC
UTR5:ENST00000376770.5|gene_type=protein_coding|gene_name=FBXO44::chr1:11654856-11655835(+)	59.4378	5	GCGGGCCGGGGCGGGGCCTCGCTTTCCAGGCAAGCGCAGGTCCAGGCGGTGCAGCTTGGGCGGCCCAACGGATCGTGCCGCGGCGGCCGAGCGCAGGCAGGAGATCATGTCCTCTGAGATCTTGAGAAGGTGGCTGGAGCCCTTTGGACCTCCGCGGGAGGCAGTGATAATTAGCCTCCTCCTCCCATCATGTTCTGAGGATGGGAGAGAGGATGGTGACGGCACCGGAGGCCTGGGGTGCTCTGCCCGGCTGCGCATTATATCCCCATTAAAGACTGGCCTACTGAAAAAGGCTGGCCCTGGAATCAAAGAAGATCCGGGCTTCTTCCCCCTCTGCCCTTATTTTTGACCTTGGGCAGTGCCTTCCACCTCTATTGTGAGAGGCCAGAGAAAAAAATC…
UTR5:ENST00000425796.5|gene_type=protein_coding|gene_name=FBXO44::chr1:11654856-11655835(+)	59.4378	5	GCGGGCCGGGGCGGGGCCTCGCTTTCCAGGCAAGCGCAGGTCCAGGCGGTGCAGCTTGGGCGGCCCAACGGATCGTGCCGCGGCGGCCGAGCGCAGGCAGGAGATCATGTCCTCTGAGATCTTGAGAAGGTGGCTGGAGCCCTTTGGACCTCCGCGGGAGGCAGTGATAATTAGCCTCCTCCTCCCATCATGTTCTGAGGATGGGAGAGAGGATGGTGACGGCACCGGAGGCCTGGGGTGCTCTGCCCGGCTGCGCATTATATCCCCATTAAAGACTGGCCTACTGAAAAAGGCTGGCCCTGGAATCAAAGAAGATCCGGGCTTCTTCCCCCTCTGCCCTTATTTTTGACCTTGGGCAGTGCCTTCCACCTCTATTGTGAGAGGCCAGAGAAAAAAATC…
UTR5:ENST00000251547.10|gene_type=protein_coding|gene_name=FBXO44::chr1:11654876-11655835(+)	69.8113	0	GCTTTCCAGGCAAGCGCAGGTCCAGGCGGTGCAGCTTGGGCGGCCCAACGGATCGTGCCGCGGCGGCCGAGCGCAGCTACAGGAGGGTGTCCAGAAGCCACAAGCC
UTR5:ENST00000376768.5|gene_type=protein_coding|gene_name=FBXO44::chr1:11654880-11655835(+)	70.5882	0	TCCAGGCAAGCGCAGGTCCAGGCGGTGCAGCTTGGGCGGCCCAACGGATCGTGCCGCGGCGGCCGAGCGCAGCTACAGGAGGGTGTCCAGAAGCCACAAGCC
UTR5:ENST00000376760.5|gene_type=protein_coding|gene_name=FBXO44::chr1:11654909-11655835(+)	70.8738	0	GCTTGGGCGGCCCAACGGATCGTGCCGCGGCGGCCGAGCGCAGCTCCTTGGACCGCCCCAGTGACCCCTGGAGCTACAGGAGGGTGTCCAGAAGCCACAAGCC
UTR5:ENST00000376762.8|gene_type=protein_coding|gene_name=FBXO44::chr1:11654909-11655835(+)	71.2329	0	GCTTGGGCGGCCCAACGGATCGTGCCGCGGCGGCCGAGCGCAGCTACAGGAGGGTGTCCAGAAGCCACAAGCC
UTR5:ENST00000465901.1|gene_type=protein_coding|gene_name=FBXO2::chr1:11655712-11655785(-)	54.7945	1	AGGCCTCATCCCTGCTCTGCCATTTATCTCGGGAGAGCATGGTGCCTCTCCCAGCCTGTTTCCTTCTCTGTAA
UTR5:ENST00000376753.9|gene_type=protein_coding|gene_name=FBXO6::chr1:11664199-11668658(+)	74.5763	0	GAGACAGCTTCAGGACACGCAGGCCGCAGCGAGGGCCCGGGCCCTGGGGATCCCAGGCC
UTR5:ENST00000235310.7|gene_type=protein_coding|gene_name=MAD2L2::chr1:11680601-11691650(-)	69.2142	7	GAGGAGGGGCGGCGGGTGGCGGGCTCGACTGCCCCCAGCCGAGGGGCAGCCCCGGGGCCGGGCCCGGCGCGCACCCGGCCAGCGCGCCCTCGCCAGCTGCGCTCTGAGTTCTGGGCCAGCTCCCCAGAGGCCTAGGCGCCGCCGCCGCGAGGGCGCGGGGCAGACAAAGGAGGCAGACAAAGGCGGGCGCAGCCCAGCAGCCGTGCGGGCACCGGGCGAGGCAGGCCCACTCCTCCCGTAATATCATCTCTGAGGGCCCTTACAGGACTTCCAGACCGAGTCCACGCCCCTGGGGGACTTGGGAGCAGTAAAATGTAGTGGCAGGAGGCACCTCGGCCATCGCCCACCCCACCAGCTGGGAGACTCGGGCAGGTTATTCACCCTTCTGCACCTCGCTTG…
UTR5:ENST00000376667.7|gene_type=protein_coding|gene_name=MAD2L2::chr1:11680601-11691609(-)	78.4689	0	AGGGGCAGCCCCGGGGCCGGGCCCGGCGCGCACCCGGCCAGCGCGCCCTCGCCAGCTGCGCTCTGAGTTCTGGGCCAGCTCCCCAGAGGCCTAGGCGCCGCCGCCGCGAGGGCGCGGGGCAGACAAAGGAGGCAGACAAAGGCGGGCGCAGCCCAGCAGCCGTGCGGGCACCGGGCGAGGCAGGCCCACTCCTCCCGGTAGCGGGAAGG
UTR5:ENST00000376669.9|gene_type=protein_coding|gene_name=MAD2L2::chr1:11680601-11681118(-)	79.3478	0	GGGAGGCGCGATCGGTCCGGTCGGTGGCTCCCCGCGGCGGGGCCGGGCCCGATCTCGGGCGGGAACCGAGCGCAGAGCCGGTAGCGGGAAGG
UTR5:ENST00000376672.5|gene_type=protein_coding|gene_name=MAD2L2::chr1:11680601-11691477(-)	75.3247	0	CAGACAAAGGCGGGCGCAGCCCAGCAGCCGTGCGGGCACCGGGCGAGGCAGGCCCACTCCTCCCGGTAGCGGGAAGG
UTR5:ENST00000376692.9|gene_type=protein_coding|gene_name=MAD2L2::chr1:11680601-11681148(-)	79.5082	0	ACCGAGCGGCGCCGAGGCCCCGGGTTGAGCGGGAGGCGCGATCGGTCCGGTCGGTGGCTCCCCGCGGCGGGGCCGGGCCCGATCTCGGGCGGGAACCGAGCGCAGAGCCGGTAGCGGGAAGG
UTR5:ENST00000445656.5|gene_type=protein_coding|gene_name=MAD2L2::chr1:11680601-11681111(-)	78.8235	0	GCGATCGGTCCGGTCGGTGGCTCCCCGCGGCGGGGCCGGGCCCGATCTCGGGCGGGAACCGAGCGCAGAGCCGGTAGCGGGAAGG
UTR5:ENST00000456915.1|gene_type=protein_coding|gene_name=MAD2L2::chr1:11680601-11681131(-)	70.3774	2	CCCCGGGTTGAGCGGGAGGCGCGATCGGTCCGGTCGGTGGCTCCCCGCGGCGGGGCCGGGCCCGATCTCGGGCGGGAACCGAGCGCAGAGCCGGTACTGGGGGAGGGGAGAGGGGGCGGGATTCCCGCCGGGAGGGATCCGGCGTAGCAGGGGGCGGAGTCTTATTCCAACCCCGCTTCGCTTTCCGCATGTCCCGCTTTGCGCTCCCGGCCCTGGGCATCCCGCTGTTTCCCTCTGCGTCCGCGGCCCTGCCCTTTTCGGGGGCACAGCTGTGGTCTTTCCACCCCGCGAGACAGCGGGGCGAGGGGGCGCGGGCGGCCAGTGGATAGAGGCTGATGCCCCCAAGCACGGACGCCAGCGTGGGGGTGGAGGTTCTTCCAGCTGCCCTGAGCCTGTGCG…
UTR5:ENST00000294485.6|gene_type=protein_coding|gene_name=DRAXIN::chr1:11691709-11706258(+)	79.8701	0	AGTCCCGCTCAGCCCGGGCACATCCTCCGGCTGCCCGCGCACCTCTCCACGCCGGCCCCGTTCCGCGGCTCGCCCTCGGCTGCGCTCGGCTCCCGCGGGCGCTCGGCCCCGAGCCCCTCCTCCCCCTACCCGCCGGCCGGACAGGGAGGAGCCA
UTR5:ENST00000376637.7|gene_type=protein_coding|gene_name=AGTRAP::chr1:11736083-11736208(+)	76.8	0	GCTGCGCTGGGGTTGGAGTGGCCGCAACGGGCGGGGCGGGGCGGGGCCGGGCAAGTTTGTTCCCCGAGTTCGGAGCCTAGGAGCCCCCCGCGGCTGCGGCGCAGGTGCCCTCGGCCTGAGTCGGG
UTR5:ENST00000476512.5|gene_type=protein_coding|gene_name=AGTRAP::chr1:11736116-11736208(+)	77.1739	0	GGGCGGGGCGGGGCCGGGCAAGTTTGTTCCCCGAGTTCGGAGCCTAGGAGCCCCCCGCGGCTGCGGCGCAGGTGCCCTCGGCCTGAGTCGGG
UTR5:ENST00000400895.6|gene_type=protein_coding|gene_name=AGTRAP::chr1:11736123-11736208(+)	75.2941	0	GCGGGGCCGGGCAAGTTTGTTCCCCGAGTTCGGAGCCTAGGAGCCCCCCGCGGCTGCGGCGCAGGTGCCCTCGGCCTGAGTCGGG
UTR5:ENST00000314340.10|gene_type=protein_coding|gene_name=AGTRAP::chr1:11736135-11736208(+)	71.2329	0	AAGTTTGTTCCCCGAGTTCGGAGCCTAGGAGCCCCCCGCGGCTGCGGCGCAGGTGCCCTCGGCCTGAGTCGGG
UTR5:ENST00000376629.8|gene_type=protein_coding|gene_name=AGTRAP::chr1:11736146-11736208(+)	77.4194	0	CCGAGTTCGGAGCCTAGGAGCCCCCCGCGGCTGCGGCGCAGGTGCCCTCGGCCTGAGTCGGG
UTR5:ENST00000376627.6|gene_type=protein_coding|gene_name=AGTRAP::chr1:11736152-11736208(+)	78.5714	0	TCGGAGCCTAGGAGCCCCCCGCGGCTGCGGCGCAGGTGCCCTCGGCCTGAGTCGGG
UTR5:ENST00000452018.6|gene_type=protein_coding|gene_name=AGTRAP::chr1:11736172-11736208(+)	80.5556	0	GCGGCTGCGGCGCAGGTGCCCTCGGCCTGAGTCGGG
UTR5:ENST00000510878.1|gene_type=protein_coding|gene_name=AGTRAP::chr1:11736174-11736208(+)	79.4118	0	GGCTGCGGCGCAGGTGCCCTCGGCCTGAGTCGGG
UTR5:ENST00000433342.6|gene_type=protein_coding|gene_name=C1orf167::chr1:11761786-11764400(+)	65.5914	8	ATGACCCGGATGTCCTGCCCCTGGGGTTCCTACCAGTGGGAGCCGGGGGCATGTCCTGCAGCCCCAAGAGGCATAGGTGGTGGGGACATGGCTGGGGGTATCCCAGATGTGCGGGGGCTCCAGGAGGCAGCTCTAGGTGCGGGAAGGAGCCAAGAGGAGGCACGCCTGGTGGAGGAAGCCCAGACCCCAGTGATGCTGCCACAGGATTCGGGGCAGAGGGTGGAGGAGGTTCCCGGGGACCTGATGGCCAAGAGAATGTCGCTCATCTTGCACGTGCAAAAGTTGCCCTGGGACCACGTGCCTTGCCTGCGGAGGACCCGGCAAAACCTGTACCAGGACGTCGGTGGCCACGCCCACGGCTCAGGGCTGGGCGGGGCCAAGCGCGGGGCAGCACGCTCT…
UTR5:ENST00000688073.1|gene_type=protein_coding|gene_name=C1orf167::chr1:11762192-11764400(+)	63.9344	0	GACGTCCCCTCCCGCCCGCGACCTGCCGACCTGCGGGGATCGTTAGCGGTCCCAGCCCCCGTCTAGATTCAAATCCGACTGGGTGAAGGAGGACCCGAGGAGGACCCACGCACGGCCCATCTGATTAAACAGACCAGGCCACTCACTGTGGAGTGGACCAAGGATACTCCTGTCCCTGAGCCC
UTR5:ENST00000641820.1|gene_type=protein_coding|gene_name=MTHFR::chr1:11796250-11796545(-)	55.9322	1	AGTTCAGGCTGTGCTGTGCTGTTGGAAGGTGCAAGATCAGAGCCCCCAAAGCAGAGGACTCTCTCTGCCCAGTCCCTGTGGTCTCTTCATCCCTCGCCTTGAACAGGTGGAGGCCAGCCTCTCCTGACTGTCATCCCTATTGGCAGGTTACCCCAAAGGCCACCCCGAAGCAGGGAGCTTTGAGGCTGACCTGAAGCACTTGAAGGAGAAGGTGTCTGCGGGAGCCGATTTCATCATCACGCAGCTTTTCTTTGAGGCTGACACATTCTTCCGCTTTGTGAAGGCATGCACCGAC
UTR5:ENST00000376486.3|gene_type=protein_coding|gene_name=MTHFR::chr1:11803116-11806063(-)	73.6559	1	CGGCCATGTTGGGGGCGGGGCTTCCGGTCACCCGCGCCGGTGGTTTCCGCCCTGTAGGCCCGCCTCTCCAGCAACCTGACACCTGCGCCGCGCCCCTTCACTGCGTTCCCCGCCCCTGCAGCGGCCACAGTGGTGCGGCCGGCGGCCGAGCGTTCTGAGTCACCCGGGACTGGAGGGAACCCAGCC
UTR5:ENST00000376590.9|gene_type=protein_coding|gene_name=MTHFR::chr1:11803116-11805964(-)	72.2222	0	ACTGCGTTCCCCGCCCCTGCAGCGGCCACAGTGGTGCGGCCGGCGGCCGAGCGTTCTGAGTCACCCGGGACTGGAGGTAGGAACCCAGCC
UTR5:ENST00000376592.6|gene_type=protein_coding|gene_name=MTHFR::chr1:11803116-11805413(-)	56.069	20	GTCCGCCGGGACCTTTCTGGGAGTCGTAGGCTTAATGACCCTATGCCCTCTGTTGGCCTGTCTGTGCCCTGGTGGCTCTGATTACTTGTTTCTGTTTTTTGTTTTTGTTTTTTTTTTTGAGATGGAGTTTTGCTTTTGTCGCCCAGGCTGGAGTGCTATGGCACAATCTTGGTTCACTGCAACCTCTGCCTTCCGGGTTCAAGCGATTCTCCTGCCTCAGCCTCCAGAGTAGCTGGGATTACAGGCGCCCGCCACCAAACCTGGCTAATTTTTATATTTTTAGTAGAGTCGGGATTTCACCATGTTGGCCAGGCTGGTCTCAAACTCCTGGCCTCAGGTGATCCACCCACCTCGGCCTCCCAAAGTGCTGGGATTACAGGTGTGTTTTTTGTTTTTTTA…
UTR5:ENST00000413656.5|gene_type=protein_coding|gene_name=MTHFR::chr1:11803116-11805294(-)	49.8382	5	CTCAGTGAATGTTGGCTATCACCGTGTGCCAAACTCTGGGGATACCCCAGGCAGGACACCGGTCCTGTCTCAGGGAACTGGGGAAAGAGAAAGGAGACAGGCCTTTTCACCCACAGTTACAACCCAGGGTGCTATGGGAGTCCAGCTGATAACGGATAAATCGTGGGAGTTGGCTTACAAATATGGCACATGCGTGGCATATACTAGGAATGCAATAAGTCTTTGAAAATCAGAGGGTTTACAGGTGGTTCAGCTTCCTCCTACTCTAGGTTCTGTTCCAGCAAGCAATTAACGAGTAGGAACCCAGCC
UTR5:ENST00000418034.1|gene_type=protein_coding|gene_name=MTHFR::chr1:11803116-11805936(-)	68.325	1	CAGTGGTGCGGCCGGCGGCCGAGCGTTCTGAGTCACCCGGGACTGGAGGGTGAGTGACGGCGAGGCCGGGGTCGCCGGGAGGGAGATCCTGGAGCCGGCAAACAACCTCCCGGGGGCAAGGACGTGCTTGTGGGCGGGGAGCGCTGGAGGCCGGCCTGCCTCTCTTCTTGGGGGGGGCTGCCGCCTCCCTTGCGCACCCTTCGCGGGATTAGTGTAACTCCCAATGGCTACCACTTCCAGCGACCGCCAACCCTCAAGCGAAGACTGACTTTGGCTCCCTGCCTGGACGGAGGGGCCCCTGAGCCAGGGGTGACGATCCCGCCCCTCTGACCGGCCCAGGCCCGTGTCCTCGCCCCCATCGGTGACTCAGTGACCTGGTGACTGGATTCTCGGCCACCT…
UTR5:ENST00000641407.1|gene_type=protein_coding|gene_name=MTHFR::chr1:11803116-11803383(-)	63.6704	4	GTTGCAGTGCCGGGTGGGGGCTGCCTTGCATGCAAGGAGCCTGGCAGCAGCGGAGGGCAAGGCTTTGAGTGAGGCGGCCCGGACAGCCATAGCTGAGGAGCATGGAGCCACTGGGAGGGGGCAGTGTCACCTTTTTTGGCCTTCTTCCTGTGTGGAAATACAGCGCCTCCGGCTTGAACCTGCCACTCAGGTGTCTTGATGTGTCGGGGGTGTGGCTGCCTGCCCCCTGATGCTCCCTGCCCCACCCTGTGCAGTAGGAACCCAGCC
UTR5:ENST00000641446.1|gene_type=protein_coding|gene_name=MTHFR::chr1:11803116-11806002(-)	71.875	0	GCCTCTCCAGCAACCTGACACCTGCGCCGCGCCCCTTCACTGCGTTCCCCGCCCCTGCAGCGGCCACAGTGGTGCGGCCGGCGGCCGAGCGTTCTGAGTCACCCGGGACTGGAGGTAGGAACCCAGCC
UTR5:ENST00000641747.1|gene_type=protein_coding|gene_name=MTHFR::chr1:11803116-11806455(-)	69.7074	2	CGCTGCCACCTGCGGGCCCAGATTGGCCCGGCCCCACCCCCGGCAACGCCTCTCTCAGTCCCTTAGCAACCGCCCCCTCCCCAGGCCGACTCCGCCGGCTTCTTACCAGCTCCTCGGGGGTGCGGGTCTCACGCTCACCGCAGCAGCAGCACCACCTGCAGCAGCAGCACAGAGACCCCCTGCACCCCGCCATCTTCCTCCTTTACTGCCACTCTGGACCCCTCTACCAACCCCCTCCCAGCCAGGATCTGCGCCTCACGTGACTGGCCCCGGGACGGTCACGTGGCCCTCTCGAGCTCTGGGACTGAGACCAGGAGTGGCTGCAGACGGGTGGGGCGAGGACTCGCGTCACATGACGATAAAGGCACGGCCTCCAACGAGACCTGTGGGCACGGCCAT…
UTR5:ENST00000376585.6|gene_type=protein_coding|gene_name=MTHFR::chr1:11803514-11805413(-)	53.5171	13	GTCCGCCGGGACCTTTCTGGGAGTCGTAGGCTTAATGACCCTATGCCCTCTGTTGGCCTGTCTGTGCCCTGGTGGCTCTGATTACTTGTTTCTGTTTTTTGTTTTTGTTTTTTTTTTTGAGATGGAGTTTTGCTTTTGTCGCCCAGGCTGGAGTGCTATGGCACAATCTTGGTTCACTGCAACCTCTGCCTTCCGGGTTCAAGCGATTCTCCTGCCTCAGCCTCCAGAGTAGCTGGGATTACAGGCGCCCGCCACCAAACCTGGCTAATTTTTATATTTTTAGTAGAGTCGGGATTTCACCATGTTGGCCAGGCTGGTCTCAAACTCCTGGCCTCAGGTGATCCACCCACCTCGGCCTCCCAAAGTGCTGGGATTACAGGTGTGTTTTTTGTTTTTTTA…
UTR5:ENST00000423400.7|gene_type=protein_coding|gene_name=MTHFR::chr1:11803514-11803526(-)	58.3333	0	GAGCTGACAGAG
UTR5:ENST00000312413.10|gene_type=protein_coding|gene_name=CLCN6::chr1:11806095-11806262(+)	65.2695	1	ATCGTCATGTGACGCGAGTCCTCGCCCCACCCGTCTGCAGCCACTCCTGGTCTCAGTCCCAGAGCTCGAGAGGGCCACGTGACCGTCCCGGGGCCAGTCACGTGAGGCGCAGATCCTGGCTGGGAGGGGGTTGGTAGAGGGGTCCAGAGTGGCAGTAAAGGAGGAAG
UTR5:ENST00000346436.11|gene_type=protein_coding|gene_name=CLCN6::chr1:11806190-11806262(+)	61.1111	0	AGTCACGTGAGGCGCAGATCCTGGCTGGGAGGGGGTTGGTAGAGGGGTCCAGAGTGGCAGTAAAGGAGGAAG
UTR5:ENST00000400892.3|gene_type=protein_coding|gene_name=CLCN6::chr1:11806230-11806262(+)	56.25	0	AGAGGGGTCCAGAGTGGCAGTAAAGGAGGAAG
UTR5:ENST00000376496.4|gene_type=protein_coding|gene_name=CLCN6::chr1:11806259-11806262(+)	33.3333	0	AAG
UTR5:ENST00000376476.1|gene_type=protein_coding|gene_name=NPPA::chr1:11847412-11848345(-)	59.9315	1	GGACTGCCAGGGGTGAAGGCAGCCCTGTCTGAGGCCAGAGGTCTGCCCACGTGGCGGATGAGGCAGGTGTGAGGCCAGCTTGAGCATCTGGATCCATTTGTCTCGGGCTGCTGGCTGCCTGCCATTTCCTCCTCTCCACCCTTATTTGGAGGCCCTGACAGCTGAGCCACAAACAAACCAGGGGAGCTGGGCACCAGCCAAGCGTCACCCTCTGTTTCCCCGCACGGGTACCAGCGTCGAGGAGAAAGAATCCTGAGGCACGGCGAATTTGCTGGACCATTTGGAAGAAAAG
UTR5:ENST00000376480.7|gene_type=protein_coding|gene_name=NPPA::chr1:11847684-11847783(-)	59.596	0	GAGACAGGGACAGACGTAGGCCAAGAGAGGGGAACCAGAGAGGAACCAGAGGGGAGAGACAGAGCAGCAAGCAGTGGATTGCTCCTTGACGACGCCAGC
UTR5:ENST00000376468.4|gene_type=protein_coding|gene_name=NPPB::chr1:11858833-11858945(-)	66.9643	0	AGGAGGAGCACCCCGCAGGCTGAGGGCAGGTGGGAAGCAAACCCGGACGCATCGCAGCAGCAGCAGCAGCAGCAGAAGCAGCAGCAGCAGCCTCCGCAGTCCCTCCAGAGAC
UTR5:ENST00000376572.8|gene_type=protein_coding|gene_name=KIAA2013::chr1:11926237-11926427(-)	82.1053	0	GTCGTTTGACGGCTGGAGGCCACCGAGAAGAAGGAGGAAGCAGGGGTGGCGGCTGCTGCGGCGGTTGCGGCGGGGGCCGGGGTGGGCGCCGCGGTCCGGGCCGGGCAGTGAGGCGCGGGCGGCCGGGCCGGTGGGCTGGGCGGCGGGCCCGGCGGCCGCCCTCGCACCCTTGCCCGCGCCTGGCGGCCCG
UTR5:ENST00000376576.3|gene_type=protein_coding|gene_name=KIAA2013::chr1:11926237-11926428(-)	82.199	0	CGTCGTTTGACGGCTGGAGGCCACCGAGAAGAAGGAGGAAGCAGGGGTGGCGGCTGCTGCGGCGGTTGCGGCGGGGGCCGGGGTGGGCGCCGCGGTCCGGGCCGGGCAGTGAGGCGCGGGCGGCCGGGCCGGTGGGCTGGGCGGCGGGCCCGGCGGCCGCCCTCGCACCCTTGCCCGCGCCTGGCGGCCCG
UTR5:ENST00000616327.1|gene_type=protein_coding|gene_name=KIAA2013::chr1:11926237-11926403(-)	81.9549	0	GAGAAGAAGGAGGAAGCAGGGGTGGCGGCTGCTGCGGCGGTTGCGGCGGGGGCCGGGGTGGGCGCCGCGGTCCGGGCCGGGCAGTGAGGCGCGGGCGGCCGCCCTCGCACCCTTGCCCGCGCCTGGCGGCCCG
UTR5:ENST00000449038.5|gene_type=protein_coding|gene_name=PLOD1::chr1:11934693-11934779(+)	75.5814	0	GTGGCAGCGGGACCTGCGGCCCCGTCGCGAAGTTTCCAGCCCTGCGAGCGCCGCCGGGTCGGCCGATCGTCCCCCATACCTCGGCC
UTR5:ENST00000196061.5|gene_type=protein_coding|gene_name=PLOD1::chr1:11934716-11934779(+)	73.0159	0	GTCGCGAAGTTTCCAGCCCTGCGAGCGCCGCCGGGTCGGCCGATCGTCCCCCATACCTCGGCC
UTR5:ENST00000429000.6|gene_type=protein_coding|gene_name=PLOD1::chr1:11934742-11934779(+)	78.3784	0	GCCGCCGGGTCGGCCGATCGTCCCCCATACCTCGGCC
UTR5:ENST00000444836.5|gene_type=protein_coding|gene_name=MFN2::chr1:11980180-11989168(+)	70.7792	3	ATGATGCAGTGGGAGTCCGAGCCTCTGCGTCGTCCGCTTGGGACGCGCCGGCGGAGGAGTGGCGCGCGGAGGAGTGGCGCGCTGAGACGCCGCTCGAAGCGCCGAGTCGCGGGGCAGCAGAGGCGTAAGGAGTAGGCGGGGCGAGCCGGCTGGGCTCAGGGTCCACCAGCTCACCCGGGTCGAGGGGCAATCTGAGGCGACTGGTGACGCGCTTATCCACTTCCCTCCTCCCGCCTCCCCCTGGGGTGGCGCTCGCTGGTGACGTAGTGAGTGTGATGGCCGCCGCGAGGCCGGGAAGGTGAAGCGCA
UTR5:ENST00000674817.1|gene_type=protein_coding|gene_name=MFN2::chr1:11980188-11989168(+)	71.6667	1	GTGGGAGTCCGAGCCTCTGCGTCGTCCGCTTGGGACGCGCCGGCGGAGGAGTGGCGCGCGGAGGAGTGGCGCGCTGAGACGCCGCTCGAAGCGCCGAGTCGCGGGGCAGCAGAGGCGTAAGGAGTAGGCGGGGCGAGCCGGCTGGGCTCAGGGTCCACCAGCTCACCCGGGTCGAGGGGCAATCTGAGGCGACTGGTGACGCGCTTATCCACTTCCCTCCTCCCGCCTCCCCCTGGGGTGGCGCTCGCTGGTGACGTAGTGAGTGTGATGGCCGCCGCGAGGCCGGGAAGGTGAAGCGCA
UTR5:ENST00000675053.1|gene_type=protein_coding|gene_name=MFN2::chr1:11980190-11989168(+)	68.2081	4	GGGAGTCCGAGCCTCTGCGTCGTCCGCTTGGGACGCGCCGGCGGAGGAGTGGCGCGCGGAGGAGTGGCGCGCTGAGACGCCGCTCGAAGCGCCGAGTCGCGGGGCAGCAGAGGCGTAAGGAGTAGGCGGGGCGAGCCGGCTGGGCTCAGGGTCCACCAGCTCACCCGGGTCGAGGGGCAATCTGAGGCGACTGGTGACGCGCTTATCCACTTCCCTCCTCCCGCCTCCCCCTGGGGTGGCGCTCGCTGGTGACGTAGTGAGTGTGATGGCCGCCGCGAGGCCGGGAAGGTGAAGCCATGTCCATGATGCCTACCCTGTGAAGATCTCTCACCATCCAAAAAACGCA
UTR5:ENST00000675298.1|gene_type=protein_coding|gene_name=MFN2::chr1:11980208-11989168(+)	62.5882	4	GTCGTCCGCTTGGGACGCGCCGGCGGAGGAGTGGCGCGCGGAGGAGTGGCGCGCTGAGACGCCGCTCGAAGCGCCGAGTCGCGGGGCAGCAGAGGCGTAAGGAGTAGGCGGGGCGAGCCGGCTGGGCTCAGGGTCCACCAGCTCACCCGGGTCGAGGGGCAATCTGAGGCGACTGGTGACGCGCTTATCCACTTCCCTCCTCCCGCCTCCCCCTGGGGTGGCGCTCGCTGGTGACGTAGTGAGTGTGATGGCCGCCGCGAGGCCGGGAAGGTGAAGTCAGGACTGGTGGAGTCAACACAGTCAATCAATAGCCAACCTCAACCTGAGACAGGACAGAAGAGAACTCAGAATCTTTTTGTCTTTTGGACTTCAGCCATGTCCATGATGCCTACCCTGTGA…
UTR5:ENST00000675817.1|gene_type=protein_coding|gene_name=MFN2::chr1:11980208-11989168(+)	62.5882	4	GTCGTCCGCTTGGGACGCGCCGGCGGAGGAGTGGCGCGCGGAGGAGTGGCGCGCTGAGACGCCGCTCGAAGCGCCGAGTCGCGGGGCAGCAGAGGCGTAAGGAGTAGGCGGGGCGAGCCGGCTGGGCTCAGGGTCCACCAGCTCACCCGGGTCGAGGGGCAATCTGAGGCGACTGGTGACGCGCTTATCCACTTCCCTCCTCCCGCCTCCCCCTGGGGTGGCGCTCGCTGGTGACGTAGTGAGTGTGATGGCCGCCGCGAGGCCGGGAAGGTGAAGTCAGGACTGGTGGAGTCAACACAGTCAATCAATAGCCAACCTCAACCTGAGACAGGACAGAAGAGAACTCAGAATCTTTTTGTCTTTTGGACTTCAGCCATGTCCATGATGCCTACCCTGTGA…
UTR5:ENST00000412236.2|gene_type=protein_coding|gene_name=MFN2::chr1:11980214-11989168(+)	60.4555	4	CGCTTGGGACGCGCCGGCGGAGGAGTGGCGCGCGGAGGAGTGGCGCGCTGAGACGCCGCTCGAAGCGCCGAGTCGCGGGGCAGCAGAGGCGTAAGGAGTAGGCGGGGCGAGCCGGCTGGGCTCAGGGTCCACCAGCTCACCCGGGTCGAGGGGCAATCTGAGGCGACTGGTGACGCGCTTATCCACTTCCCTCCTCCCGCCTCCCCCTGGGGTGGCGCTCGCTGGTGACGTAGTGAGTGTGATGGCCGCCGCGAGGCCGGGAAGGTGAAGGACTGGTGGAGTCAACACAGTCAATCAATAGCCAACCTCAACCTGAGACAGGACAGAAGAGAACTCAGAATCTTTTTGTCTTTTGGACTTCAGCCATGTCCATGATGCCTACCCTGTGAAGATCTCTCA…
UTR5:ENST00000675530.1|gene_type=protein_coding|gene_name=MFN2::chr1:11980214-11989168(+)	62.6506	4	CGCTTGGGACGCGCCGGCGGAGGAGTGGCGCGCGGAGGAGTGGCGCGCTGAGACGCCGCTCGAAGCGCCGAGTCGCGGGGCAGCAGAGGCGTAAGGAGTAGGCGGGGCGAGCCGGCTGGGCTCAGGGTCCACCAGCTCACCCGGGTCGAGGGGCAATCTGAGGCGACTGGTGACGCGCTTATCCACTTCCCTCCTCCCGCCTCCCCCTGGGGTGGCGCTCGCTGGTGACGTAGTGAGTGTGATGGCCGCCGCGAGGCCGGGAAGGTGAAGGACTGGTGGAGTCAACACAGTCAATCAATAGCCAACCTCAACCTGAGACAGGACAGAAGAGAACTCAGAATCTTTTTGTCTTTTGGACTTCAGCCATGTCCATGATGCCTACCCTGTGAAGATCTCTCA…
UTR5:ENST00000676369.1|gene_type=protein_coding|gene_name=MFN2::chr1:11980214-11989168(+)	60.3696	4	CGCTTGGGACGCGCCGGCGGAGGAGTGGCGCGCGGAGGAGTGGCGCGCTGAGACGCCGCTCGAAGCGCCGAGTCGCGGGGCAGCAGAGGCGTAAGGAGTAGGCGGGGCGAGCCGGCTGGGCTCAGGGTCCACCAGCTCACCCGGGTCGAGGGGCAATCTGAGGCGACTGGTGACGCGCTTATCCACTTCCCTCCTCCCGCCTCCCCCTGGGGTGGCGCTCGCTGGTGACGTAGTGAGTGTGATGGCCGCCGCGAGGCCGGGAAGGTGAAGTCAGGACTGGTGGAGTCAACACAGTCAATCAATAGCCAACCTCAACCTGAGACAGGACAGAAGAGAACTCAGAATCTTTTTGTCTTTTGGACTTCAGCCATGTCCATGATGCCTACCCTGTGAAGATCT…
UTR5:ENST00000674548.1|gene_type=protein_coding|gene_name=MFN2::chr1:11980215-11989168(+)	66.6667	1	GCTTGGGACGCGCCGGCGGAGGAGTGGCGCGCGGAGGAGTGGCGCGCTGAGACGCCGCTCGAAGCGCCGAGTCGCGGGGCAGCAGAGGCGTAAGGAGTAGGCGGGGCGAGCCGGCTGGGCTCAGGGTCCACCAGCTCACCCGGGTCGAGGGGCAATCTGAGGCGACTGGTGACGCGCTTATCCACTTCCCTCCTCCCGCCTCCCCCTGGGGTGGCGCTCGCTGGTGACGTAGTGAGTGTGATGGCCGCCGCGAGGCCGGGAAGGTGAAGAGACGGGGTCCTACATTGCCTAGGCTTGTCTCGAACTCCAAAGTTCAAGTGATCTGCCTGCCTTGGCCTCTCAAAGTGCTGGGATTATAGCGCA
UTR5:ENST00000676426.1|gene_type=protein_coding|gene_name=MFN2::chr1:11980258-11989168(+)	60.5333	4	GCGCTGAGACGCCGCTCGAAGCGCCGAGTCGCGGGGCAGCAGAGGCGTAAGGAGTAGGCGGGGCGAGCCGGCTGGGCTCAGGGTCCACCAGCTCACCCGGGTCGAGGGGCAATCTGAGGCGACTGGTGACGCGCTTATCCACTTCCCTCCTCCCGCCTCCCCCTGGGGTGGCGCTCGCTGGTGACGTAGTGAGTGTGATGGCCGCCGCGAGGCCGGGAAGGTGAAGTCAGGACTGGTGGAGTCAACACAGTCAATCAATAGCCAACCTCAACCTGAGACAGGACAGAAGAGAACTCAGAATCTTTTTGTCTTTTGGACTTCAGCCATGTCCATGATGCCTACCCTGTGAAGATCTCTCACCATCCAAAAAACGCA
UTR5:ENST00000674658.1|gene_type=protein_coding|gene_name=MFN2::chr1:11980275-11996189(+)	57.4561	6	GAAGCGCCGAGTCGCGGGGCAGCAGAGGCGTAAGGAGTAGGCGGGGCGAGCCGGCTGGGCTCAGGGTCCACCAGCTCACCCGGGTCGAGGGGCAATCTGAGGCGACTGGTGACGCGCTTATCCACTTCCCTCCTCCCGCCTCCCCCTGGGGTGGCGCTCGCTGGTGACGTAGTGAGTGTGATGGCCGCCGCGAGGCCGGGAAGGTGAAGTCAGGACTGGTGGAGTCAACACAGTCAATCAATAGCCAACCTCAACCTGAGACAGGACAGAAGAGAACTCAGAATCTTTTTGTCTTTTGGACTTCAGCCATGTCCATGATGCCTACCCTGTGAAGATCTCTCACCATCCAAAAAATTGTGCCAGCAGACGATCCGTGGATCCATTTTATTTTCCCTGCTA…
UTR5:ENST00000674910.1|gene_type=protein_coding|gene_name=MFN2::chr1:11980280-11989168(+)	63.3333	3	GCCGAGTCGCGGGGCAGCAGAGGCGTAAGGAGTAGGCGGGGCGAGCCGGCTGGGCTCAGGGTCCACCAGCTCACCCGGGTCGAGGGGCAATCTGAGGCGACTGGTGACGCGCTTATCCACTTCCCTCCTCCCGCCTCCCCCTGGGGTGGCGCTCGCTGGTGACGTAGTGAGTGTGATGGCCGCCGCGAGGCCGGGAAGGTGAAGACAAAATCTCGCCCTGTCACCCAGGCTGGAGTACAATGGCATGATCTTGGTTCATTGCAGCCTCCATCTCCCAGGTTCAAGTGATTCTCCTGTCTCAGCCTCCCAAGTAGCTGGGATTACAGCGCA
UTR5:ENST00000675231.1|gene_type=protein_coding|gene_name=MFN2::chr1:11980298-11989168(+)	52.7531	8	AGAGGCGTAAGGAGTAGGCGGGGCGAGCCGGCTGGGCTCAGGGTCCACCAGCTCACCCGGGTCGAGGGGCAATCTGAGGCGACTGGTGACGCGCTTATCCACTTCCCTCCTCCCGCCTCCCCCTGGGGTGGCGCTCGCTGGTGACGTAGTGAGTGTGATGGCCGCCGCGAGGCCGGGAAGGTGAAGGGCACTTCCTCACATGCCAGCGCAACTCCCCAATACCTCAATGAGTAAGCTTCCCTCAGGGATGAGTTTGTTTGGCTTGAAACCTGATTAGACATGTTTTGTACACCAGTGTTTTTTTTTTTTGGACACCGGATCCATCTCCCTTTTCTTTTCTAATAAGTCAGGACTGGTGGAGTCAACACAGTCAATCAATAGCCAACCTCAACCTGAGAC…
UTR5:ENST00000497302.1|gene_type=protein_coding|gene_name=MFN2::chr1:11980434-11989168(+)	50.7538	4	GCTGGTGACGTAGTGAGTGTGATGGCCGCCGCGAGGCCGGGAAGGTGAAGTCAGGACTGGTGGAGTCAACACAGTCAATCAATAGCCAACCTCAACCTGAGACAGGACAGAAGAGAACTCAGAATCTTTTTGTCTTTTGGACTTCAGCCATGTCCATGATGCCTACCCTGTGAAGATCTCTCACCATCCAAAAAACGCA
UTR5:ENST00000235329.10|gene_type=protein_coding|gene_name=MFN2::chr1:11980443-11989168(+)	50	4	GTAGTGAGTGTGATGGCCGCCGCGAGGCCGGGAAGGTGAAGTCAGGACTGGTGGAGTCAACACAGTCAATCAATAGCCAACCTCAACCTGAGACAGGACAGAAGAGAACTCAGAATCTTTTTGTCTTTTGGACTTCAGCCATGTCCATGATGCCTACCCTGTGAAGATCTCTCACCATCCAAAAAACGCA
UTR5:ENST00000675113.1|gene_type=protein_coding|gene_name=MFN2::chr1:11980443-11989168(+)	50.7937	4	GTAGTGAGTGTGATGGCCGCCGCGAGGCCGGGAAGGTGAAGTCAGGACTGGTGGAGTCAACACAGTCAATCAATAGCCAACCTCAACCTGAGACAGGACAGAAGAGAACTCAGAATCTTTTTGTCTTTTGGACTTCAGCCATGTCCATGATGCCTACCCTGTGAAGATCTCTCACCATCCAAAAAACCTCCATCTCCCAGGTTCAAGTGATTCTCCTGTCTCAGCCTCCCAAGTAGCTGGGATTACAGCGCA
UTR5:ENST00000675512.1|gene_type=protein_coding|gene_name=MFN2::chr1:11980443-11989168(+)	50	4	GTAGTGAGTGTGATGGCCGCCGCGAGGCCGGGAAGGTGAAGGACTGGTGGAGTCAACACAGTCAATCAATAGCCAACCTCAACCTGAGACAGGACAGAAGAGAACTCAGAATCTTTTTGTCTTTTGGACTTCAGCCATGTCCATGATGCCTACCCTGTGAAGATCTCTCACCATCCAAAAAACGCA
UTR5:ENST00000675919.1|gene_type=protein_coding|gene_name=MFN2::chr1:11980443-11989168(+)	50.3571	4	GTAGTGAGTGTGATGGCCGCCGCGAGGCCGGGAAGGTGAAGTCAGGACTGGTGGAGTCAACACAGTCAATCAATAGCCAACCTCAACCTGAGACAGGACAGAAGAGAACTCAGAATCTTTTTGTCTTTTGGACTTCAGCCATGTCCATGATGCCTACCCTGTGAAGATCTCTCACCATCCAAAAAAAGACGGGGTCCTACATTGCCTAGGCTTGTCTCGAACTCCAAAGTTCAAGTGATCTGCCTGCCTTGGCCTCTCAAAGTGCTGGGATTATAGCGCA
UTR5:ENST00000675987.1|gene_type=protein_coding|gene_name=MFN2::chr1:11980443-11989168(+)	50	4	GTAGTGAGTGTGATGGCCGCCGCGAGGCCGGGAAGGTGAAGTCAGGACTGGTGGAGTCAACACAGTCAATCAATAGCCAACCTCAACCTGAGACAGGACAGAAGAGAACTCAGAATCTTTTTGTCTTTTGGACTTCAGCCATGTCCATGATGCCTACCCTGTGAAGATCTCTCACCATCCAAAAAACGCA
UTR5:ENST00000676293.1|gene_type=protein_coding|gene_name=MFN2::chr1:11980443-11989168(+)	50.641	6	GTAGTGAGTGTGATGGCCGCCGCGAGGCCGGGAAGGTGAAGTCAGGACTGGTGGAGTCAACACAGTCAATCAATAGCCAACCTCAACCTGAGACAGGACAGAAGAGAACTCAGAATCTTTTTGTCTTTTGGACTTCAGCCATGTCCATGATGCCTACCCTGTGAAGATCTCTCACCATCCAAAAAAACAAAATCTCGCCCTGTCACCCAGGCTGGAGTACAATGGCATGATCTTGGTTCATTGCAGCCTCCATCTCCCAGGTTCAAGTGATTCTCCTGTCTCAGCCTCCCAAGTAGCTGGGATTACAGCGCA
UTR5:ENST00000675781.1|gene_type=protein_coding|gene_name=MFN2::chr1:11980445-11989168(+)	46.8391	8	AGTGAGTGTGATGGCCGCCGCGAGGCCGGGAAGGTGAAGGGCACTTCCTCACATGCCAGCGCAACTCCCCAATACCTCAATGAGTAAGCTTCCCTCAGGGATGAGTTTGTTTGGCTTGAAACCTGATTAGACATGTTTTGTACACCAGTGTTTTTTTTTTTTGGACACCGGATCCATCTCCCTTTTCTTTTCTAATAAGTCAGGACTGGTGGAGTCAACACAGTCAATCAATAGCCAACCTCAACCTGAGACAGGACAGAAGAGAACTCAGAATCTTTTTGTCTTTTGGACTTCAGCCATGTCCATGATGCCTACCCTGTGAAGATCTCTCACCATCCAAAAAACGCA
UTR5:ENST00000235332.6|gene_type=protein_coding|gene_name=MIIP::chr1:12019497-12021726(+)	67.8832	1	AACGGCTCAGGCGGCTGCGGCTGCTACGGCGGCGCATGCTAGGGGATTCTGCCGGGTAGAAGAGCTGGGCCTGGAACCCAGCCCTGAGGACATCCTGCGGCCCAGGGGCAAGTGACACCTGCTGAGAGAGGCCCAGG
UTR5:ENST00000263932.7|gene_type=protein_coding|gene_name=TNFRSF8::chr1:12063302-12063598(+)	64.527	0	CTGAGTCATCTCTGCACGTGTTTGCCCCCTTTTTTCTTCGCTGCTTGTAGCTAAGTGTTCCTGGAACCAATTTGATACGGGAGAACTAAGGCTGAAACCTCGGAGGAACAACCACTTTTGAAGTGACTTCGCGGCGTGCGTTGGGTGCGGACTAGGTGGCCGCGGCGGGAGTGTGCTGGAGCCTGAAGTCCACGCGCGCGGCTGAGAACCGCCGGGACCGCACGTGGGCGCCGCGCGCTTCCCCCGCTTCCCAGGTGGGCGCCGGCCGCCAGGCCACCTCACGTCCGGCCCCGGGG
UTR5:ENST00000417814.3|gene_type=protein_coding|gene_name=TNFRSF8::chr1:12063376-12104443(+)	66.5953	4	ATACGGGAGAACTAAGGCTGAAACCTCGGAGGAACAACCACTTTTGAAGTGACTTCGCGGCGTGCGTTGGGTGCGGACTAGGTGGCCGCGGCGGGAGTGTGCTGGAGCCTGAAGTCCACGCGCGCGGCTGAGAACCGCCGGGACCGCACGTGGGCGCCGCGCGCTTCCCCCGCTTCCCAGGTGGGCGCCGGCCGCCAGGCCACCTCACGTCCGGCCCCGGGGATGCGCGTCCTCCTCGCCGCGCTGGGACTGCTGTTCCTGGGGGCGCTACGAGCCTTCCCACAGGGCTGTTCCCGACACAGCAGTGCCCACAGAGGCCTACTGACTGCAGGAAGCAGTGTGAGCCTGACTACTACCTGGATGAGGCCGACCGCTGTACAGCCTGCGTGACTTGTTCTC…
UTR5:ENST00000514649.5|gene_type=protein_coding|gene_name=TNFRSF8::chr1:12063469-12063598(+)	78.2946	0	GGAGTGTGCTGGAGCCTGAAGTCCACGCGCGCGGCTGAGAACCGCCGGGACCGCACGTGGGCGCCGCGCGCTTCCCCCGCTTCCCAGGTGGGCGCCGGCCGCCAGGCCACCTCACGTCCGGCCCCGGGG
UTR5:ENST00000413146.6|gene_type=protein_coding|gene_name=TNFRSF8::chr1:12125898-12138282(+)	61.4583	0	GTCTTGTGTGGTTGCAGCAAGGCAAAGAGTGTGGGGCGTCTCTGTGTTCCAGGGCCAGTGCTCTTCTGGGTGATCCTGGTGTTGGTTGTGGTGGTCGGCTCCAGCGCCTTCCTCCTGTGCCACCGGAGGGCCTGCAGGAAGCGAATTCGGCAGAAGCTCCACCTGTGCTACCCGGTCCAGACCTCCCAGCCCAAGCTAGAGCTTGTGGATTCCAGACCCAGGAGGAGCTCAACGCAGCTGAGGAGTGGTGCGTCGGTGACAGAACCCGTCGCGGAAGAGCGAGGGTTA
UTR5:ENST00000376259.7|gene_type=protein_coding|gene_name=TNFRSF1B::chr1:12166990-12167091(+)	77.2277	0	AGTCGAGGGCTAGCGAGCGCAGCGGAGCCTGGAGAGAAGGCGCTGGGCTGCGAGGGCGCGAGGGCGCGAGGGCAGGGGGCAACCGGACCCCGCCCGCACCC
UTR5:ENST00000536782.2|gene_type=protein_coding|gene_name=TNFRSF1B::chr1:12167002-12167091(+)	79.7753	0	GCGAGCGCAGCGGAGCCTGGAGAGAAGGCGCTGGGCTGCGAGGGCGCGAGGGCGCGAGGGCAGGGGGCAACCGGACCCCGCCCGCACCC
UTR5:ENST00000620676.6|gene_type=protein_coding|gene_name=VPS13D::chr1:12230029-12234266(+)	58.6826	3	CTGAGCGCCGCGGGCCTGCGCCATTGAGGAGCGGCGGGGAGGAAACGCCGCGCAGCGCCGGGCTGGGGCGGGCGGCCCGGGACACCGACAGATTTTTCTGTGACCATGAAAGAGAGAAATAAAGAATGATCCATGATTTCTAAACACCTTTTCCTGAGGATATAGTC
UTR5:ENST00000613099.4|gene_type=protein_coding|gene_name=VPS13D::chr1:12230066-12234266(+)	53.0769	3	GGAGGAAACGCCGCGCAGCGCCGGGCTGGGGCGGGCGGCCCGGGACACCGACAGATTTTTCTGTGACCATGAAAGAGAGAAATAAAGAATGATCCATGATTTCTAAACACCTTTTCCTGAGGATATAGTC
UTR5:ENST00000543766.2|gene_type=protein_coding|gene_name=VPS13D::chr1:12464939-12507090(+)	50.7353	11	ACAGATGCAGCCACACTTGAGGTGCCACTGAAGCTATGTGAAGAGCCTGCTACCCTTCAAACAGACCAGGCCCAAGCAAGGTGCCAAGCCATGTGAGAGTGCCCAGTCCACTGTGTAAATGTGACGGCCTTTGATGGTAGTGTTTGAAAAGATACTTAGTAGAAAGTTGCAGAGACCCGGGAGCAGCCATTTCACAAAAGAAGGCAAAAATACCTTTGAGAAGAAAGGAATGTCTGCCTCTGCACTATGTATTTGCTTGTTTGTTTCTCCAAATACCATCTGTTGCAGACTGGGGTGCATGACATTTTAGGACTCAAGCACAGAGGGTTCGGAAACCGCGTTGCTGCACGGGGCCCCAGGGGCTGCTTCCCCGATATTCTGAGAGCCAGGCGGAAGGAC…
UTR5:ENST00000430996.2|gene_type=protein_coding|gene_name=DHRS3::chr1:12580606-12596308(-)	67.8851	2	GGAAGCGGAGACAGAGACCCTAGAGGAGAGGCTGCCCCCGGAGGGGTGGGAGCTGCCAGCCCCCAGGGGTGCTCGAGGGGAGCGAGGCCGCTCCAGGGAGGTGGGTGCCCGCCAGAGGGGCGGCGAGGGCTGCCGGGACGGTTCACGCAGCGGCCAGCAGACTGGCTGCGTGTTGCAATGTCTGGTGGCGTTTGCAGCATCCTGTCCGTGTGTGCAGCTGGGGTAACCTCGGGCCGGCGGAGGAGCGCGTGTGGCTCGTAGGCCCTGCGGCCGGAGGCTGCTGGCACCTTGCATCTCATTTACAGCTCCGGGTTCAGCCACAGATTGTTCTCTGGGGCCGGACTGAGAAATGCCTGAAGGAGACGACGGAGGAGATCCGGCAG
UTR5:ENST00000464917.5|gene_type=protein_coding|gene_name=DHRS3::chr1:12580606-12616795(-)	59.7973	2	GAGTGCAGGGTGTGCGCACTCCTGGGTAGAGCTGGGAGCCGCCTGCTAGCTGGCGCCTCGTATTTTCCTTGGCAACCCGCTACCCAGCCCCAACCTGGGCGGCTGCAGCTCTGAAGACACGAGAGAGGGTACTTGGTTTGGGTTTGAAAAGGGAAGAGCGGTCTTGTATGCAGTAGTCTGGCCGGACCGACACTGAGAGGCCCAGGTGTTTGGAAAGCAGGAAAGAGGAGGCCAGGATTGTTCTCTGGGGCCGGACTGAGAAATGCCTGAAGGAGACGACGGAGGAGATCCGGCAG
UTR5:ENST00000616661.5|gene_type=protein_coding|gene_name=DHRS3::chr1:12617348-12618210(-)	51.3921	2	CGATCCACGCGCGCTCCACACCCGGACCCTCTCCAAGTTGGAAAGGACAAAAAGAAGGCAATAAATGCTAAAAAGGGAGAGAAGGGGAGCTGGATCGAGCGGCAACTCCCAGCCTCTGCTGGAACAGAGAGGGAGGGAGGGAGCCGGAGCGAGCGAGCGCGCGCGAGGGCGAGCGCTGCACGTAAAGAAACTGACACCCGGACCCCCCACTTCTCCTGCACGTTGCTGGCAATCAGATCGCGTTTAAGCAATTTCCTGAGCCCAAGAATAGCAATGAGTCGGGAGACTTTCGCGGGCTGAAATTGGGAGCTCCAAGCACTTTTTCCCCCCACTTTTTTTTTTTTTTTTTTTCTGGAGACGGGGTGGGGGTGGGGGCGCTACAATTTGGAATCAGCTTTT…
UTR5:ENST00000376221.2|gene_type=protein_coding|gene_name=AADACL4::chr1:12644084-12644546(+)	53.4632	3	GGGAAGCTAGCTAGGGAGCTGGGGTGAGACGTGCTGTGCTCACCCTAACCACACTCTGACAAGGAAAGCTGGCGAAGTCTCTTATCTTACAGTTGAAAGATCAGGCCCTGGAGGCCTATATAACCCATATGAGATCTCTTTCTAGGGTTCCCAGGAGCCGAGGTGCCCATCTGAGCCTGATCTTCCTGAAATCTTTGGGAAGCTCACCTTCCAAGACTCCCCATGATGAGCAGTATTGATTTTTCTGGGTCCCCACATTGCTTAGGGAAATAGGTTCCTCCACCTCCCATTGGCCTTTTTGTGCTTACCCTGAGAAGCTGTGTCAGGCCACTGTGTCAGGTGTCAGGCTTAGCCCAGAGAGAGTGAGGTGGAGGAGGCGGAGGGTGTAACCCAGCCAGG…
UTR5:ENST00000359318.8|gene_type=protein_coding|gene_name=AADACL3::chr1:12716109-12716176(+)	55.2239	2	GAACCATGTCCTAAATGGTTTACACTGCGCACAGCTTCCTCTCAGCCCGCTCTGAGCTGGAAGCAGC
UTR5:ENST00000614859.5|gene_type=protein_coding|gene_name=CFAP107::chr1:12746199-12746430(+)	47.1861	0	AGTCAACAGTAGAGAATCCAAGATAGATCAACTCTCCCTAAAGGCTGACAGTGAACTCTTGGGGCCGTTTTATTCTCTGAGGTTAGCAAGGAGTCATCTACTAGCCATTCAGGAGGCCAGCTGGGAAGACAAAATAGGCACCCCAAACTCAGCAACTTCATAACACCTTCCTCTCCCCGCCTGAAGCCTTAAACTGCATCAAGTCAAAGAAACCTGGGGCAAATCCTTAAC
UTR5:ENST00000376210.3|gene_type=protein_coding|gene_name=CFAP107::chr1:12746424-12746430(+)	33.3333	0	CTTAAC
UTR5:ENST00000357726.5|gene_type=protein_coding|gene_name=PRAMEF12::chr1:12773737-12774867(+)	40.7965	20	AATCCAAGGCGCTGACACCTGGAGCTACTGCTCGGTTCTCTGAGAGGTTGCAGCACCCTGCAAACTGAGTCCAGATCTGGTAAGTCACCACCTCCTTAGGGTCATGCCCATCTGATCTGCAGCCAGCCAGCCAGTCAGGGATGGTGACATGCAGCCCAAGGTGGCAGAGAGAATTTTCTTGTCTGTTTTCAGAAGAACAAATTTAGGCTTTGATTTTTCCTCTAAATGTAGTTTTGTCTTCATCCCCCAAAATTGGATTTGTGCTTGGTTTTTGTCATTTCAAAATTCTTATTGAAGCAGTTTTTTTTTTAACAAGAGATATTAAAAAGTTACAACTGGTTGAATTTTTATTTCGTGACATTTGAAATAATTGGTTTTTGTGCCCTTAAATTATAGTTC…
UTR5:ENST00000332296.7|gene_type=protein_coding|gene_name=PRAMEF1::chr1:12791396-12793227(+)	52.4272	0	ACCCACAGCACTCATTCCTGGAGCTACTGGTTGGTTTCCTGAGAGGTCCCAGAACTCTGCGAAGTGAGTCCAGCGCTGAGATTTTCCTTGCAGATCTATCAGG
UTR5:ENST00000619922.1|gene_type=protein_coding|gene_name=PRAMEF11::chr1:12828789-12831410(-)	47.8873	0	TTCCTGCTTGGTTCTTCCTGAGGTCTGAGCACCTTCTAGACTACATCCAGATCTGTTTTCCCTGCAGATTC
UTR5:ENST00000317869.7|gene_type=protein_coding|gene_name=HNRNPCL1::chr1:12848289-12848720(-)	47.5113	0	CTACAACTACAACCAGAGGTCTAAACTACAACCAGATCTGAATTCTTGTTGGGAGCCATTTTGTGAAGAGACGAAGACTGAGCTGTTTTGGCTGCATTTCTGGCCTCGAGCCGCAGTCAGTTTCTCCCCGTAGAACCCGGCAGTAGGAGACTTAGAATCGAATCTCTTCTCCCTCCCGCCTCCTGTTTTTGGCTTTTTGAGAAACCTTATCATCCAACACA
UTR5:ENST00000240189.2|gene_type=protein_coding|gene_name=PRAMEF2::chr1:12857085-12859009(+)	51.7241	0	CCTGAAGCTACTGGTTGGTTCCCTGAGAGGTCCCAGAACTCTGCAAAGTGAGTCCAGCGCTGAGATTTTTCTTGCAGATCCATCAGG
UTR5:ENST00000235349.6|gene_type=protein_coding|gene_name=PRAMEF4::chr1:12883394-12886201(-)	45.0704	0	TTCCTGCTTGGTTCTTCCTGAGATCTGAGAACCTTCTAGACTACATCCAGATCTGTTTTCCCTGCAGATTC
UTR5:ENST00000235347.4|gene_type=protein_coding|gene_name=PRAMEF10::chr1:12895847-12898270(-)	48.75	0	TTCCTGCTTAGTTCTTCCTGAGGTCTGAGCACCCTCCAAACTGAGTCCAGATCTGAGTTTTCCCTCGGAGATTTGTCAGA
UTR5:ENST00000616979.4|gene_type=protein_coding|gene_name=PRAMEF7::chr1:12916609-12916707(+)	52.0408	0	ACCCAAAGCCCTGGTGCCTGGAACTACTGCTTGATTCTCTGAGAGATCCCAGCACCCTACAAACTGAGTCCAGATCTGGTAAGTCACCACCTCCTTAG
UTR5:ENST00000330881.6|gene_type=protein_coding|gene_name=PRAMEF7::chr1:12917624-12917692(+)	44.1176	1	TTTGGCCTGAGAGTGATGCCTTTTCTCTGGATTTGTCCTCTAGAGTTTTCCCTTGCAGATTCATCAAG
UTR5:ENST00000376189.5|gene_type=protein_coding|gene_name=PRAMEF6::chr1:12942518-12947580(-)	50	0	AGCCTGGAGTTCCTGCTTGGTTCTTCCTGAGGACTGAGCACCTTCTAGACTACATCCAGATCTGTTTTCCCTGCAGATTCGTGAAG
UTR5:ENST00000415464.6|gene_type=protein_coding|gene_name=PRAMEF6::chr1:12942518-12945416(-)	48.8372	0	AGCCTAGAGTTCCTGCTTGGTTCTTCCTGAGGACTGAGCACCTTCTAGACTACATCCAGATCTGTTTTCCCTGCAGATTCGTGAAG
UTR5:ENST00000436041.6|gene_type=protein_coding|gene_name=PRAMEF27::chr1:13053659-13056575(-)	49.4382	0	AGCTAGCAGTGCACACGTGGAAGGGCGTGGGTGGGAGTTGTGATTAGAAAGGTCAATAAAAGCTTCTAAAGACCCACAGGAGAGACCCAAAGTCTTCAAGCCTGGAGTTCCTGCCTGGTTCTTCCTGAGGTCTGAGCACCTTCTAAACTACATCCAGATCTGTTTTCCCTGCAGATTC
UTR5:ENST00000617807.3|gene_type=protein_coding|gene_name=HNRNPCL3::chr1:13060768-13061324(+)	49.5627	1	AGCTAGCAGTGCATACATGGAAGGGCGTGGGTGGGAGTTGTGATTAGAAAGGTCAATAAAAGCTTCTAAAGACCCACAGGAGAGACCCAAAGTCTTCAAGCCTGGAGTTCCTGCTTGGTTCTTCCTGAGGTCTGAACACCCTGCAAACTGAGCCCAGATCTGAATTCTTGTTGGGAGCCATTTTGTGAAGAGACGAAGACTGAGCTGGTTTGGCTGCATTTCTGGCCTCGAGCCGCAGTCAGCTTCTCCACGTAGAACCCGGCAGTAGGAGACTTAGAATCGAATCTCTTCTCCCTCCCGCCTCCTGTTTTTGGCTTTTTGAGAAACCTTATCATCCAACACA
UTR5:ENST00000681473.1|gene_type=protein_coding|gene_name=HNRNPCL3::chr1:13061157-13061324(+)	50.2994	0	GCCATTTTGTGAAGAGACGAAGACTGAGCTGGTTTGGCTGCATTTCTGGCCTCGAGCCGCAGTCAGCTTCTCCACGTAGAACCCGGCAGTAGGAGACTTAGAATCGAATCTCTTCTCCCTCCCGCCTCCTGTTTTTGGCTTTTTGAGAAACCTTATCATCCAACACA
UTR5:ENST00000614839.4|gene_type=protein_coding|gene_name=PRAMEF25::chr1:13068676-13073693(+)	50	0	ACCCAAAGTCTTCAAGCCTGGAGTACCTGCCTGGTTCTTCCTGAGGTCTGAGCACCTTCTAGACTACATCCAGATCTGTTTTCCCTGCAGATTC
UTR5:ENST00000619661.2|gene_type=protein_coding|gene_name=PRAMEF25::chr1:13070852-13073693(+)	47.8873	0	TTCCTGCCTGGTTCTTCCTGAGGTCTGAGCACCTTCTAAACTACATCCAGATCTGTTTTCCCTGCAGATTC
UTR5:ENST00000621994.3|gene_type=protein_coding|gene_name=HNRNPCL2::chr1:13116400-13116854(-)	49.3827	0	CCTGGAGTTCCTGCTTGGCTCTTCCTGAGGTCTGAGCACCTTCTAAACTACAACCAGATCTGAATTCTTGTTGGCAGCCATTTTGTGAAGAGACGAAGACTGAGCTGTTTTGGCTGCATTTCTGGCCTCGAGCCGCAGTCAGTTTCTCCCCGTAGAACCCGGCAGTAGGAGACTTAGAATCGAATCTCTTCTCCCTCCCGCCTCCTGTTTTTGGCTTTTTGAGAAACCTTATCATCCAACACA
UTR5:ENST00000624207.2|gene_type=protein_coding|gene_name=PRAMEF26::chr1:13153095-13156009(-)	46.4789	0	GTTGTGACTAGAAACGTCAATAAAAGCTTCTAAAGACCCACAGGAGAGACCCAAAGTCTTCAAGCCTGGAGTTCCTGCCTGGTTCTTCCTGAGGTCTGAGCACCTTCTAAACTACATCCAGATCTGTTTTCCCTGCAGATTC
UTR5:ENST00000323770.8|gene_type=protein_coding|gene_name=HNRNPCL4::chr1:13165467-13165631(-)	49.3902	0	ATTTTGTGAAGAGACGAAGACTGAGCTGGTTTGGCTGCATTTCTGGCCTCGAGCCGCAGTCAGCTTCTCCACGTAGAACCCGGCAGTAGGAGACTTAGAATCGAATCTCTTCTCCCTCCCGCCTCCTGTTTTTGGCTTTTTGAGAAACCTTATCATCCAACACA
UTR5:ENST00000415919.3|gene_type=protein_coding|gene_name=PRAMEF9::chr1:13171847-13175280(+)	44.7932	8	TGTAGTTCTCTCTCTCTCTTTTTTCTTTTTCTTTTTTTTTTTTTTTTTTTTTAAATCTAGCCTATTTCCCAGGCTGGAGTTCAGTGGTGTATTGTCAGCTCACTGCAACCTCTGCCTCCTGGGTTCAAGGGATCCTCCTGTCTCAGCCTCCCTAGTAGCCTGGACTATAGGCGCAGACCACCGCAACTGGCTAATTTTTGTAATTTTAGTAGAGGTAGGGTTTTACCATGTTGGCCAGGCTTGTCTCAAACTCCTGACCTCAGATAATCCACCTGCCTCTGCCTCCCACAGTGCTGGGATTACAGGTGTGAGCCACTTCGTCTGGCCTTGAATGAATGTATTCTTGACTTCTACCCTATCCCTAACACTGTCAATTTCTTGCTTCGTGAAGTGAATATA…
UTR5:ENST00000638454.1|gene_type=protein_coding|gene_name=PRAMEF13::chr1:13197982-13198130(-)	45.9459	3	GGGGTCACCTGGGGTAGAAGCTAGAGAGGGACATCATGTACAAGCTAGTTAGTGGGGGTTTCAGCTCTATTGGGGGTGCACGTGTGAATTTCCTGTTACAAAGTGTGTTTCAAGTTGATATGATGTCAAAGAGATAATAGAGGAGGGT
UTR5:ENST00000625019.3|gene_type=protein_coding|gene_name=PRAMEF13::chr1:13199589-13201409(-)	52.4272	0	ACCCACAGCACTCATTCCTGGAGCTACTGCTTGGTTCCCTGAGAGGTCCCAGAACTCTGCAAAGTGAGTCCAGCGCTGAGATTTTCCTTGCAGATCTATCAGG
UTR5:ENST00000622421.2|gene_type=protein_coding|gene_name=PRAMEF5::chr1:13254211-13259268(+)	50	0	AGCCTGGAGTTCCTGCTTGGTTCTTCCTGAGGACTGAGCACCTTCTAGACTACATCCAGATCTGTTTTCCCTGCAGATTCGTGAAG
UTR5:ENST00000357367.6|gene_type=protein_coding|gene_name=PRAMEF8::chr1:13284091-13285154(-)	45.7831	0	GAACTACTGCTTGATTCTCTGAGAGATCCCAGCACCCTACAAACTGAGTCCAGATCTGAGTTTTCCCTTGCAGATTCATCAAG
UTR5:ENST00000621519.4|gene_type=protein_coding|gene_name=PRAMEF8::chr1:13284091-13284169(-)	43.5897	1	GGTGATCATATTTGGCCTGAGAGTGATGCCTTTTCTCTGGATTTGTCCTCTAGAGTTTTCCCTTGCAGATTCATCAAG
UTR5:ENST00000614831.1|gene_type=protein_coding|gene_name=PRAMEF8::chr1:13285076-13285174(-)	52.0408	0	ACCCAAAGCCCTGGTGCCTGGAACTACTGCTTGATTCTCTGAGAGATCCCAGCACCCTACAAACTGAGTCCAGATCTGGTAAGTCACCACCTCCTTAG
UTR5:ENST00000437300.2|gene_type=protein_coding|gene_name=PRAMEF33::chr1:13303538-13305954(+)	46.5753	0	TTAGTTCTTCCTGAGGTCTGAGCACCCTCCAAACTGAGTCCAGATCTGAGTTTTTCCTCGGAGATTTGTCAGA
UTR5:ENST00000376152.2|gene_type=protein_coding|gene_name=PRAMEF15::chr1:13315580-13318407(+)	48.9362	0	ACCCAAAGTCTTCAAGCCTGGAGTTCCTGCTTGGTTCTTCCTGAGGTCTGAGCACCTTCTAGACTACATCCAGATCTGTTTTCCCTGCAGATTC
UTR5:ENST00000334600.7|gene_type=protein_coding|gene_name=PRAMEF14::chr1:13345314-13347134(-)	51.4563	0	ACCCACAGCACTCATTCCTGGAGCTACTGCTTGGTTCCCTGAGAGGTCCCAGAACTCTGCAAAGTGAGTCCAGCGCTGAGATTTTTCTTGCAGATCTATCAGG
UTR5:ENST00000376098.4|gene_type=protein_coding|gene_name=PRAMEF17::chr1:13389631-13389657(+)	38.4615	0	GAGTTTTTCACTGGAGATTTGTCAGA
UTR5:ENST00000602960.1|gene_type=protein_coding|gene_name=PRAMEF20::chr1:13416350-13416354(+)	50	0	GAAG
UTR5:ENST00000376085.4|gene_type=protein_coding|gene_name=LRRC38::chr1:13513593-13514003(-)	74.1463	0	AGACGTCGAGTGCAGCCCGCCCGGTGCGCGCGGCGTCTTACTGCCAGATCTCGGAAATCAGCTGCCAGGGTGGGGCCGCGTTTTGGCGACGGCCACTCGGCCACCCCTGCCGCTCCCGCCTCTCCCAAGAGATTTTTCTAGCGGGTTAATTTCCTGTCCGGGTAAACCCTTTGGTGAGTCCCTCGCCCCTCCCTCCCCGCCCCTCCCCTCTCCATCCCTGCTGTCCCGGCTCCCCAGTCCGTCCGCGCCGCGCTCCATCGCCCCCGCACGCCCGGGCGCACGCCCTCCCCGCCCGGGCCGCCCTCTGGCTCCCCGCGCCCGGCAGCCAGTGCCTCACCGCGCCGTCCCGCGCCAGGGCTCGCTCCGAGAGCCGCTTCCTTCTCGCCGCGGCCGGCGCGG…
UTR5:ENST00000294489.10|gene_type=protein_coding|gene_name=PDPN::chr1:13583464-13583805(+)	50.4399	1	ACTTCTCACTTCTGCCCATAACAAGAAAAACATAGACTTGTGCCTTACTCTTAAAAAAATAATAATAATAAATATAGGTTTTTTAAAATTTATATATAATTTTTAAAACCCCGTTTGTTGCATGTGGTCCCTTTCCCTCCTGTTGTTGAGCAGAATAAAAGCCCATTTTGCCAGGGCCCGCAGTCCTGGCGGCCCCCGCAGCTGCGGCCCTGTAACTTTAAACCTGGCCTGAGATCATCGTTTTGGCGCCGGCCAAACAGAGCCCGAGGGCGGGCCTAGCGCGCCCGGACGGAGACCACCTTGCGGCCGACCCCGCTCCCCCGCCTCCTCGGGAGAGATAA
UTR5:ENST00000376057.8|gene_type=protein_coding|gene_name=PDPN::chr1:13583761-13583805(+)	70.4545	0	ACCTTGCGGCCGACCCCGCTCCCCCGCCTCCTCGGGAGAGATAA
UTR5:ENST00000621990.5|gene_type=protein_coding|gene_name=PDPN::chr1:13583831-13584033(+)	65.3465	0	AACTGCAAAGTTTGCTGTCCGGCTGCCTAGGGTCTGGGAAGCTCGGGCACCCTCCCTCTCCGGGGCTCCTGCTCCCACCCCTCCGGCCCCCCCACCGTCGCGCTCCTCCAGGCTGGGCCTGTGGCCGCGGTGCTTTTTAATTTTCCCCCAGCTCAGAATCTTGCTGCTCGGCCCCCAGGAGAGCAACAACTCAACGGGAACG
UTR5:ENST00000510906.5|gene_type=protein_coding|gene_name=PDPN::chr1:13583832-13584033(+)	65.6716	0	ACTGCAAAGTTTGCTGTCCGGCTGCCTAGGGTCTGGGAAGCTCGGGCACCCTCCCTCTCCGGGGCTCCTGCTCCCACCCCTCCGGCCCCCCCACCGTCGCGCTCCTCCAGGCTGGGCCTGTGGCCGCGGTGCTTTTTAATTTTCCCCCAGCTCAGAATCTTGCTGCTCGGCCCCCAGGAGAGCAACAACTCAACGGGAACG
UTR5:ENST00000509009.5|gene_type=protein_coding|gene_name=PDPN::chr1:13584092-13584136(+)	61.3636	0	AGAAGGAGGTAAGACCCAGCGCAAGTGGCTTCCTGCCGTCGCTG
UTR5:ENST00000376061.8|gene_type=protein_coding|gene_name=PDPN::chr1:13584266-13607231(+)	64.1791	1	TTAGTCGGTGCCAGGTCCCAAAGACGCAGCTGCGCGGGTGTGCCGGGAGGAGCCCCGGAATCCACAGGCTGCGAGCCAGCACAGGCCAGCCAGAAGATGACACTGAGACTACAGGTTTGGAAGGCGGCGTTGCC
UTR5:ENST00000513143.5|gene_type=protein_coding|gene_name=PDPN::chr1:13584269-13607231(+)	59.1696	1	GTCGGTGCCAGGTCCCAAAGACGCAGCTGCGCGGGTGTGCCGGGAGGAGCCCCGGAATCCACAGGCTGCGAGGGGAAGGCGTTTAACAACTCGGGGGTGAAGCCTGGTGGACAGCGGCAGGGACATCATAAATACAGAAGATAATTTTAAAGAAGTGTTCCGGCCGGGTGCAGTGGCTCACAACTGTAATCCCAGGACTTTGGGAGGCTGAGGCGGGCAGATCACCTGAGCCAGCACAGGCCAGCCAGAAGATGACACTGAGACTACAGGTTTGGAAGGCGGCGTTGCC
UTR5:ENST00000487038.5|gene_type=protein_coding|gene_name=PDPN::chr1:13585460-13607231(+)	52.521	4	CTTTTTGGCGAGACAATGTGCAAATGACACCGTTTTGTGCTCACCAGGGCAAAGCAAGGGAGCGCCCTCACTTCAGCATCTCAGCCCTGCTAAAGAAAAAGCTGCTGGGTAACATCCTTTGTTTTTGCCCAGGGAAGCTTTAGCTGTGATTCCCTTCAGCCGGCTCCTGAATGTCAAAGCCAGCACAGGCCAGCCAGAAGATGACACTGAGACTACAGGTTTGGAAGGCGGCGTTGCC
UTR5:ENST00000475043.5|gene_type=protein_coding|gene_name=PDPN::chr1:13585471-13607231(+)	55.1282	3	GACAATGTGCAAATGACACCGTTTTGTGCTCACCAGGGCAAAGCAAGGGAGCGCCCTCACTTCAGCATCTCAGCCCTGCTAAAGAAAAAGCTGCTGGCCAGCACAGGCCAGCCAGAAGATGACACTGAGACTACAGGTTTGGAAGGCGGCGTTGCC
UTR5:ENST00000488631.1|gene_type=protein_coding|gene_name=PDPN::chr1:13585479-13607231(+)	53.4247	3	GCAAATGACACCGTTTTGTGCTCACCAGGGCAAAGCAAGGGAGCGCCCTCACTTCAGCATCTCAGCCCTGCTAAAGAAAAAGCTGCTGGGTAACATCCTTTGTTTTTGCCCAGGGAAGCTTTAGCTGTGATTCCCTTCAGCCGGCTCCTGAATGTCAAAGCCAGCACAGGCCAGCCAGAAGATGACACTGAGACTACAGGTTTGGAAGGCGGCGTTGCC
UTR5:ENST00000311066.10|gene_type=protein_coding|gene_name=PRDM2::chr1:13700187-13715605(+)	63.4831	2	ACTTCCGACTGGAGTCAAGATGGCGGCGGCGCGGCCGCGGGCGCCGGGGCCGGCGAAACAGCGGCGGCGGCGGCGGCCCTCGGTGCTCTGAGGCGCTGGCGCGGCGGGCGCGGGGTTCATGTAATCAAAGAAGTTTCTTTGTTGTGTGTATCTTTACAGAACACAACAGGAATTGAAA
UTR5:ENST00000484063.6|gene_type=protein_coding|gene_name=PRDM2::chr1:13700197-13715605(+)	64.2857	2	GGAGTCAAGATGGCGGCGGCGCGGCCGCGGGCGCCGGGGCCGGCGAAACAGCGGCGGCGGCGGCGGCCCTCGGTGCTCTGAGGCGCTGGCGCGGCGGGCGCGGGGTTCATGTAATCAAAGAAGTTTCTTTGTTGTGTGTATCTTTACAGAACACAACAGGAATTGAAA
UTR5:ENST00000376048.9|gene_type=protein_coding|gene_name=PRDM2::chr1:13700239-13715605(+)	57.1429	1	GCGAAACAGCGGCGGCGGCGGCGGCCCTCGGTGCTCTGAGGCGCTGGCGCGGCGGGCGCGGGGTTCATGTAATCAAAGAAGTTTCTTTGTTGTGTGTATCTTTACAGAACACAACAGGAATTGAAA
UTR5:ENST00000235372.11|gene_type=protein_coding|gene_name=PRDM2::chr1:13704854-13715605(+)	40.6542	19	GTAAAAGTGACATTCTAAATGTTCCTCACTCTGCGAGGCTTATTTTTTAGGGACTTTGCTATAATTCTGAAAGACTTAGTTTTACAGTACATCTGAAAGTAGGAGTTTTCAGAAGTATGGCTCTTGGGATAAATTTAGATTCTTAATTGTGAAGCTCTGTTACCACTTGTTAGAAGGCAGGTCAGCTCACCTGCTTGGGGAGGTAAATATATGAATGCACTCTCGAGTAATTTAATGGAGCCCTACCTCAATGTACAGAATGACAGTATCACAGATCAAGAATGGAGTACGAGTGATTTTCGGCTATGGTGGGGGTAGGTAGGTCACTTGTCCCCTGTTGTCTCTTACTATTTGTAAAGTGAAGACTATGATTAGTCTTTTTGATCGGGATGGTTTGAG…
UTR5:ENST00000413440.5|gene_type=protein_coding|gene_name=PRDM2::chr1:13749402-13773169(+)	48.5876	0	GAAGACAACCCTGAGATAGCAGCTGCGATTGAGGAAGAGCGAGCCAGCGCCCGGAGCAAGCGGAGCTCCCCCAAGAGCCGGAAAGGGAAGAAAAAATCCCAGGAAAATAAAAACAAAGGAAACAAAATCCAAGACATACAACTGAAGACAAGTGAGCCAGATTTCACCTCTGCAAAT
UTR5:ENST00000343137.8|gene_type=protein_coding|gene_name=PRDM2::chr1:13749414-13773169(+)	53.3937	1	GAGATAGCAGCTGCGATTGAGGAAGAGCGAGCCAGCGCCCGGAGCAAGCGGAGCTCCCCCAAGAGCCGGAAAGACCAAGCGGAGCAGCCAGCTGGCAGTAGCGCCCTGTAGGACCCCCAGGACCCGATGGGAAGAAAAAATCCCAGGAAAATAAAAACAAAGGAAACAAAATCCAAGACATACAACTGAAGACAAGTGAGCCAGATTTCACCTCTGCAAAT
UTR5:ENST00000503842.5|gene_type=protein_coding|gene_name=PRDM2::chr1:13749434-13773169(+)	53.7313	1	GGAAGAGCGAGCCAGCGCCCGGAGCAAGCGGAGCTCCCCCAAGAGCCGGAAAGACCAAGCGGAGCAGCCAGCTGGCAGTAGCGCCCTGTAGGACCCCCAGGACCCGATGGGAAGAAAAAATCCCAGGAAAATAAAAACAAAGGAAACAAAATCCAAGACATACAACTGAAGACAAGTGAGCCAGATTTCACCTCTGCAAAT
UTR5:ENST00000407521.7|gene_type=protein_coding|gene_name=PRDM2::chr1:13749435-13773169(+)	50.5376	1	GAAGAGCGAGCCAGCGCCCGGAGCAAGCGGAGCTCCCCCAAGAGCCGGAAAGTGTTGTCCTGTCCCTCTGCTGTTCCTTGTCATCATTTCCATTTCACTTCCCTTGTGTTTCATTCCTCTTTCTTGTCTAGACCAAGCGGAGCAGCCAGCTGGCAGTAGCGCCCTGTAGGACCCCCAGGACCCGATGGGAAGAAAAAATCCCAGGAAAATAAAAACAAAGGAAACAAAATCCAAGACATACAACTGAAGACAAGTGAGCCAGATTTCACCTCTGCAAAT
UTR5:ENST00000505823.5|gene_type=protein_coding|gene_name=PRDM2::chr1:13749435-13773169(+)	47.9167	0	GAAGAGCGAGCCAGCGCCCGGAGCAAGCGGAGCTCCCCCAAGAGCCGGAAAGGGAAGAAAAAATCCCAGGAAAATAAAAACAAAGGAAACAAAATCCAAGACATACAACTGAAGACAAGTGAGCCAGATTTCACCTCTGCAAAT
UTR5:ENST00000487453.1|gene_type=protein_coding|gene_name=PRDM2::chr1:13771725-13773169(+)	34.5955	13	TCTCAAAAACAAAGAAAAAAAAAGGTGTTTAAAATGGTATTTTAGAATTTACGTTTTAAGACTAACAAGCAAAATGACTGTTAAGGTTATGTCTCAAATTTTTGTCAAAATCTGGTGGTGTTTTTTAGGATTTGTTTTTGCTTTGTATTGTATTTGATGTTTCTACTTTTAATCTAGATGTTTTCAATGATGCTATTTTATGTCTCTGACCTCATTTTTGTCTGTTTACATTTTTAGCTAATTATGCTTCCCGGTAGTGATTCTCTGTTATGGAGTATGTAACTTTACGTGTATATAGCAGCTTTAAGTCGTTTTTAGTTTGATTTTACTAATGCAGAGATAAAAGGTGTCAGAGGCTTGTAGTTCTGGAAGCTGGTGGAGGTTTGTCTGGGGGAGAGC…
UTR5:ENST00000636203.1|gene_type=protein_coding|gene_name=KAZN::chr1:13892791-13893665(+)	66.0183	3	GCTGGGCTGAGTTAGCACTTCCCTCCGCATCCAGAATATCTCCCAGGAACTGCCCCCTTTGCATCGCCGCACCGGGGTGGCGGCGCGGGCTGGGGGCCGCTGCAGCAGGTCTCAGTCCCTCCCTGCTGCCACGCGAGGAGTGGGGAGCGGCAGGGCCTAGGCGTCCCGAGTGGAGGATGAGCCGGAGACGCCTGCGGGTCCGGAGCTGCACCGCGCCCGTGCGGCCCGCGCCGCCCGCCTCCCGCGCTCTCCCTTTGGCAGCAGCCGGACGCCTGGCGCGTGCAGGACCTGGGGCCGCGGCGCTCGCGCGGGGACGCGGGAGCCCAGGGTCGGCGCTGCAGGCAGCGGGGCGGCGCCAGCAAGGCCAGCTCCCCGGGGACCCTGGGGCAGCCTCGCGCC…
UTR5:ENST00000636564.1|gene_type=protein_coding|gene_name=KAZN::chr1:13892791-13893665(+)	66.0183	3	GCTGGGCTGAGTTAGCACTTCCCTCCGCATCCAGAATATCTCCCAGGAACTGCCCCCTTTGCATCGCCGCACCGGGGTGGCGGCGCGGGCTGGGGGCCGCTGCAGCAGGTCTCAGTCCCTCCCTGCTGCCACGCGAGGAGTGGGGAGCGGCAGGGCCTAGGCGTCCCGAGTGGAGGATGAGCCGGAGACGCCTGCGGGTCCGGAGCTGCACCGCGCCCGTGCGGCCCGCGCCGCCCGCCTCCCGCGCTCTCCCTTTGGCAGCAGCCGGACGCCTGGCGCGTGCAGGACCTGGGGCCGCGGCGCTCGCGCGGGGACGCGGGAGCCCAGGGTCGGCGCTGCAGGCAGCGGGGCGGCGCCAGCAAGGCCAGCTCCCCGGGGACCCTGGGGCAGCCTCGCGCC…
UTR5:ENST00000376030.7|gene_type=protein_coding|gene_name=KAZN::chr1:14598684-14598997(+)	72.524	1	CTTCTTGGAGCAGCTCTCGGCGCCCGCCCGCCGGGGTCTCGGCGATCGCTGCTCCTCCTCCTCCTTCTCCTCCTCTTTTTTCTCCTCCGCCTCCTCCCCCCGCCGCCTCGCCACCGCCGCGGCTAGGGCTGGAGGCGCCGCTGTCATTCCTGTGCCGGAGGAACCGGCGCTGCCGGTGCCTGGGGGTCGGGGCGCGGGCGAAGCCGGGCCGCGGAGGACACAACAGGTAGAGCCGGGGGTGCCCGGCCGCGCGCCCCCCGCGCATCATGCAGCTCTTTGTCACCTCTCTCGCCCCCAGGCCAAAATCCTGAGC
UTR5:ENST00000503743.5|gene_type=protein_coding|gene_name=KAZN::chr1:14598716-14598997(+)	71.7703	0	GGGGTCTCGGCGATCGCTGCTCCTCCTCCTCCTTCTCCTCCTCTTTTTTCTCCTCCGCCTCCTCCCCCCGCCGCCTCGCCACCGCCGCGGCTAGGGCTGGAGGCGCCGCTGTCATTCCTGTGCCGGAGGAACCGGCGCTGCCGGTGCCTGGGGGTCGGGGCGCGGGCGAAGCCGGGCCGCGGAGGACACAACAGGCCAAAATCCTGAGC
UTR5:ENST00000361144.9|gene_type=protein_coding|gene_name=KAZN::chr1:14924129-14924364(+)	81.2766	1	AGCCGTTCCCACGTGAGAGGCTCCGCGGCCGAATTCCTCGCGTGCAGCAGGCGCGGACCGCCCGGCGTCCGGCCGGACTGAGAGCCCTGGTCCGGCGCGCGCCGCCGGCCGGGCGGGAGGCGGGGGCGGGCTCGGCTGCGCCCCGATGCGGCGGCGACCTCCGGGTCTGTGAGCCCGGCGCGCGCCGTCGGAGCCCCTCGCGCAGCCGCTGGTAGCGTCCCCCCGGGCACCCGGC
UTR5:ENST00000376028.8|gene_type=protein_coding|gene_name=KAZN::chr1:14929799-14960739(+)	55.1495	4	GGGAGAGGGAAGGTCAGGCTTGCCTCCTGTTCACAAGGACAACCTCTGTCTCCCTTGTGGCGGCTTCTATGAAGGTGGGGACTCCAGGCTTTCTCTCGTCTGCTTTTTGGATGCCTTCAAGAGAGGCCAGTTAGAGGATATCAATTGTGGCAATTCCCCAGAGCCCTCATCAGATGGCATTAGCCCGTCATGTGCTGCAGTGGCACCCAGTTTGGAGGAAATTCGGAACCAGAAGAGTGTGACAGTGCTCCTGCGGGAAGAAGTGTCGCGGCTCCAGGAGGAAGTTCACCTTCTCCGGCAG
UTR5:ENST00000400798.6|gene_type=protein_coding|gene_name=KAZN::chr1:14929799-14960739(+)	55.1495	4	GGGAGAGGGAAGGTCAGGCTTGCCTCCTGTTCACAAGGACAACCTCTGTCTCCCTTGTGGCGGCTTCTATGAAGGTGGGGACTCCAGGCTTTCTCTCGTCTGCTTTTTGGATGCCTTCAAGAGAGGCCAGTTAGAGGATATCAATTGTGGCAATTCCCCAGAGCCCTCATCAGATGGCATTAGCCCGTCATGTGCTGCAGTGGCACCCAGTTTGGAGGAAATTCGGAACCAGAAGAGTGTGACAGTGCTCCTGCGGGAAGAAGTGTCGCGGCTCCAGGAGGAAGTTCACCTTCTCCGGCAG
UTR5:ENST00000400797.3|gene_type=protein_coding|gene_name=KAZN::chr1:14945918-14960739(+)	54.9839	2	GCATCAGCAGCTGTCTGCCAGTGTTGACGGAGGGCTCATGGGTGCCAGGCCGCTTGCTGGGGCTTTTTATCTGTCCTCAGGCATTGGCACAGCAGCCCTGGGAGATGAATACTATTGTGATCTTCATTCTCCACACAAGGACAGGGAAGTGACGTGCCAGGGTCAAACAACTACCCAAGGACAGAGCCAGGATTTGAACCAGGCCATCCAGTTCCAGAACCACTGCTCTTCACTGTCATTGTGGCCATTTTACAGTGCTCCTGCGGGAAGAAGTGTCGCGGCTCCAGGAGGAAGTTCACCTTCTCCGGCAG
UTR5:ENST00000428417.5|gene_type=protein_coding|gene_name=TMEM51::chr1:15152531-15215087(+)	56.278	1	CAGCTGCCTATCGGCTTCTCAGTGTTTGAACTTCAAAGGGCTGGACGCTCACCCAAGAAGGGGACCCCGGCCTGACCTCTCTCGGAATTCAAAAAAATCTAAGGCTCAGAGAGGGAATGGGAGCTGGCTCTTCCCTCTGTGTTTAGCATCCACGTTTTTTGGCGGTCTGGCTGAAACCAGCCCACCCTAGTTCGGGCGCCAGAGCAACGCAGTTCCGAGGGCAGATCTCCAAGGGGCGGAGGCAGAGCCGCGGGCCCTTCCACCGCAGCCATCCGCACGGGAGGCCTCGCGATTGCTCGGAACCATCCCGCAGGAGTTCAGCTGATATTTTCTAGTGTGGGGCGAGAGATTTTGTGGAGCGCATTTAAGGGGTTTTTGTTGTGACTGCTGCCTTGTATA…
UTR5:ENST00000376014.7|gene_type=protein_coding|gene_name=TMEM51::chr1:15152565-15215087(+)	55.2577	2	AAAGGGCTGGACGCTCACCCAAGAAGGGGACCCCGGCCTGACCTCTCTCGGAATTCAAAAAAATCTAAGGCTCAGAGAGGGAATGGGAGCTGGCTCTTCCCTCTGTGTTTAGCATCCACGTTTTTTGGCGGTCTGGCTGAAACCAGCCCACCCTAGTTCGGGCGCCAGAGCAACGCAGTTCCGAGGGCAGATCTCCAAGGGGCGGAGGCAGAGCCGCGGGTGGATCTTTAACTCAAGACTAGCATGAAGAGTTGCCTTCTGGCCTGCCCTGAGTCTCCTCAAATAACAACAGGCCCTTCCACCGCAGCCATCCGCACGGGAGGCCTCGCGATTGCTCGGAACCATCCCGCAGGAGTTCAGCTGATATTTTCTAGTGTGGGGCGAGAGATTTTGTGGAGC…
UTR5:ENST00000451326.6|gene_type=protein_coding|gene_name=TMEM51::chr1:15152576-15215087(+)	56.8579	1	CGCTCACCCAAGAAGGGGACCCCGGCCTGACCTCTCTCGGAATTCAAAAAAATCTAAGGCTCAGAGAGGGAATGGGAGCTGGCTCTTCCCTCTGTGTTTAGCATCCACGTTTTTTGGCGGTCTGGCTGAAACCAGCCCACCCTAGTTCGGGCGCCAGAGCAACGCAGTTCCGAGGGCAGATCTCCAAGGGGCGGAGGCAGAGCCGCGGGCCCTTCCACCGCAGCCATCCGCACGGGAGGCCTCGCGATTGCTCGGAACCATCCCGCAGGAGTTCAGCTGATATTTTCTAGTGTGGGGCGAGAGATTTTGTGGAGCGCATTTAAGGGGTTTTTGTTGTGACTGCTGCCTTGTATACATTTATTTTCTTTCTTGGAACTGGGCCTCGCCCTCCTCCCACTG…
UTR5:ENST00000400796.7|gene_type=protein_coding|gene_name=TMEM51::chr1:15153732-15215087(+)	66.506	0	ACGCCGGCGCTCCCAGGCCGCGCTTCCTGCGTCCCCAACCCGGTCCCTGAGAGGGCAGTGCGCCCTCTCCACCACTGCGTTCCCTCGGCTAAGAATCCCCCGAACCCCAGCCCCGCGATCGCGGCGCCCACCGAGGAGGCCGCCCGGGTGGGGCGCGGGGGTCGCGAAGCCCGCAGTCCCGGACCGCCCAGCCGAGACGGAGCCGGACCCGCCGCCTCCCGGGCCCTTCCACCGCAGCCATCCGCACGGGAGGCCTCGCGATTGCTCGGAACCATCCCGCAGGAGTTCAGCTGATATTTTCTAGTGTGGGGCGAGAGATTTTGTGGAGCGCATTTAAGGGGTTTTTGTTGTGACTGCTGCCTTGTATACATTTATTTTCTTTCTTGGAACTGGGCCTCG…
UTR5:ENST00000376008.3|gene_type=protein_coding|gene_name=TMEM51::chr1:15153746-15215087(+)	62.8692	1	AGGCCGCGCTTCCTGCGTCCCCAACCCGGTCCCTGAGAGGGCAGTGCGCCCTCTCCACCACTGCGTTCCCTCGGCTAAGAATCCCCCGAACCCCAGCCCCGCGATCGCGGCGCCCACCGAGGAGGCCGCCCGGGTGGGGCGCGGGGGTCGCGAAGCCCGCAGTCCCGGACCGCCCAGCCGAGACGGAGCCGGACCCGCCGCCTCCCGGGTGGATCTTTAACTCAAGACTAGCATGAAGAGTTGCCTTCTGGCCTGCCCTGAGTCTCCTCAAATAACAACAGGCCCTTCCACCGCAGCCATCCGCACGGGAGGCCTCGCGATTGCTCGGAACCATCCCGCAGGAGTTCAGCTGATATTTTCTAGTGTGGGGCGAGAGATTTTGTGGAGCGCATTTAAGGG…
UTR5:ENST00000434578.6|gene_type=protein_coding|gene_name=TMEM51::chr1:15153767-15215087(+)	62.2517	1	CAACCCGGTCCCTGAGAGGGCAGTGCGCCCTCTCCACCACTGCGTTCCCTCGGCTAAGAATCCCCCGAACCCCAGCCCCGCGATCGCGGCGCCCACCGAGGAGGCCGCCCGGGTGGGGCGCGGGGGTCGCGAAGCCCGCAGTCCCGGACCGCCCAGCCGAGACGGAGCCGGACCCGCCGCCTCCCGGGTGGATCTTTAACTCAAGACTAGCATGAAGAGTTGCCTTCTGGCCTGCCCTGAGTCTCCTCAAATAACAACAGGCCCTTCCACCGCAGCCATCCGCACGGGAGGCCTCGCGATTGCTCGGAACCATCCCGCAGGAGTTCAGCTGATATTTTCTAGTGTGGGGCGAGAGATTTTGTGGAGCGCATTTAAGGGGTTTTTGTTGTGACTGCTGCC…
UTR5:ENST00000683790.1|gene_type=protein_coding|gene_name=FHAD1::chr1:15236520-15251784(+)	45.8824	4	AATCAGAGAAAATGAGAAGCCATGAGGCCTTTGGGAGAATCTTAGGAAAAAATTCTCTCTCATCCCCTTGGGATTCAAAGCTGAGAAGATGTAAGGACTGGAGCTGCAGCAGTCTTTCTGGGACCATTATACAGAGATTCTGTCTGAGGTTGGATCCACGTGGTCAAAAGTATTGCTGAGGAGCCAGAGAGAGACTGAGGTCTGATGACATCACTTGAGCCCTGCAGACTTTTCATTTACGGGAAAACAGAGAGG
UTR5:ENST00000688493.1|gene_type=protein_coding|gene_name=FHAD1::chr1:15247222-15251784(+)	75.4011	1	GTTGCCATGGCAACGCGCGTACACAGGCCGGCCGGGCGGGCGGGGTGCCGGGTGCGAGCTGGAGACTCCGCGGGAGCGCGGCCGGGAGGCTTCGCCCCGGAGCTGGCCCGACGCCTCCCGAGCTGGCAGGGCTCTCGGCGGAGGTCGGAGCGTGGGCTTCCTCCTCCCGCCAGGGAAAACAGAGAGG
UTR5:ENST00000358897.8|gene_type=protein_coding|gene_name=FHAD1::chr1:15247271-15251784(+)	74.6377	0	GGGTGCGAGCTGGAGACTCCGCGGGAGCGCGGCCGGGAGGCTTCGCCCCGGAGCTGGCCCGACGCCTCCCGAGCTGGCAGGGCTCTCGGCGGAGGTCGGAGCGTGGGCTTCCTCCTCCCGCCAGGGAAAACAGAGAGG
UTR5:ENST00000433640.7|gene_type=protein_coding|gene_name=FHAD1::chr1:15247279-15251784(+)	74.6154	0	GCTGGAGACTCCGCGGGAGCGCGGCCGGGAGGCTTCGCCCCGGAGCTGGCCCGACGCCTCCCGAGCTGGCAGGGCTCTCGGCGGAGGTCGGAGCGTGGGCTTCCTCCTCCCGCCAGGGAAAACAGAGAGG
UTR5:ENST00000375997.8|gene_type=protein_coding|gene_name=FHAD1::chr1:15305761-15305786(+)	52	0	TAAGAAGTGCTTTTCGCCTCCCACC
UTR5:ENST00000524761.5|gene_type=protein_coding|gene_name=FHAD1::chr1:15305768-15305786(+)	61.1111	0	TGCTTTTCGCCTCCCACC
UTR5:ENST00000375995.3|gene_type=protein_coding|gene_name=FHAD1::chr1:15305779-15305786(+)	71.4286	0	TCCCACC
UTR5:ENST00000375980.9|gene_type=protein_coding|gene_name=EFHD2::chr1:15409887-15409971(+)	76.1905	0	GAGTGTCAGGAAGAGGAAGAGCGCGGCCGGCGGCGCTGCGCTGAGAGCAGGGGCCCGGCCAAGGCGAGTGCCGCGCGGGCCACC
UTR5:ENST00000375943.6|gene_type=protein_coding|gene_name=CTRC::chr1:15438441-15438464(+)	60.8696	0	CAGCCAGTCCTGAGCACCTAACC
UTR5:ENST00000375949.5|gene_type=protein_coding|gene_name=CTRC::chr1:15438442-15438464(+)	59.0909	0	AGCCAGTCCTGAGCACCTAACC
UTR5:ENST00000359621.5|gene_type=protein_coding|gene_name=CELA2A::chr1:15456731-15456753(+)	59.0909	0	ACAGAACTCCCACGGACACACC
UTR5:ENST00000375910.8|gene_type=protein_coding|gene_name=CELA2B::chr1:15476103-15476125(+)	59.0909	0	ACAGAACTCCCACGGACACACC
UTR5:ENST00000375890.8|gene_type=protein_coding|gene_name=CASP9::chr1:15518278-15524726(-)	65.9004	1	AATTGACCCTGGGGACAGGGCGAGGCGCGGAGGCGTCCTGAAGGCGAGGCGGTGACGCAAGAGCGAATCCTTGGGGCGGGGCGAGGCGTTGGAGATGCGTCCTGCGGGCGGGACGGTAACGCGGGGGCGGGGCGGTGACGTGAGCGGGCAGGCTCTGGATCTCGGCGGGATCAGGCCAGGCAGCTGATCATAGATCTGGAGACTCGAGGGAGTCAGGCTCTTCCTTTGTTCATCTCCTGCTTAGAGGACACAGGCCAGGAC
UTR5:ENST00000447522.5|gene_type=protein_coding|gene_name=CASP9::chr1:15518278-15524889(-)	61.9355	1	GCGCGGAATGGATTCTGGGGTCGGCGCGAGGCGCTGAGCGGGCAGGCTCTGGATCTCGGCGGGATCAGGCCAGGCAGCTGATCATAGATCTGGAGACTCGAGGGAGTCAGGCTCTTCCTTTGTTCATCTCCTGCTTAGAGGACACAGGCCAGGAC
UTR5:ENST00000469637.1|gene_type=protein_coding|gene_name=CASP9::chr1:15518278-15526534(-)	51.89	2	AGCAACAGTTGCTAGGATGGGGACGCACTCTCTGGTCCCTATTCTCTTTAACCCTATTCGTAGAACCTTAGAGCGTCAGATTGGAAGTGACCTTAGGGATTCTTTAACTCTCCAACTCCTGCAATATTGATAGGGAGACCGAGGTCCAGAGAGGGGCAGAGATTTGCCCAAGGCCTAGAATCCAGCATTCCTTTTATTTTTGTTTACTTATCTTTTTTTTTTTTGAGAGAATCCAGGACTTTTAATCCCGTTTACCGAAAACCGAGCTCCACCCAAGAATGTACCAGTCTGTGCCTTAAGCACGGGGAAAGGGCGGTGGGGGTGGAGAGAGGGATAAGGCACAGGGTCTTGCTCTGTCACCCAGGCTGAAGTGCAGTGGTGCTATCACAGCTCACTGCA…
UTR5:ENST00000333868.10|gene_type=protein_coding|gene_name=CASP9::chr1:15524200-15524215(-)	60	0	AGTTGGCTACTCGCC
UTR5:ENST00000348549.9|gene_type=protein_coding|gene_name=CASP9::chr1:15524200-15524347(-)	76.8707	0	GTCCGGAGGCGGTGGGGAGCGAAGACTGACCCGGGGCCGTGACGCGGGGGCAGGCCCTGGGGCGGGGGCGGGTCCTGGGGACTGGGGCGGGCGGCCGAGGCCCGGAAGCGGACTGAGGCGGCCTGGAGTCTTAGTTGGCTACTCGCC
UTR5:ENST00000440484.1|gene_type=protein_coding|gene_name=CASP9::chr1:15524200-15524217(-)	52.9412	0	TTAGTTGGCTACTCGCC
UTR5:ENST00000546424.5|gene_type=protein_coding|gene_name=CASP9::chr1:15524200-15524445(-)	76.3265	1	TTGGCCCTGGGGGCGGGGCGAGGCGCAGAGGTGCGTCCTGAGGGCGGGGCGGTGACGCAAGAGCGACTCCTGGGGGCGGGGCGAGGCCTTGGAGATGCGTCCGGAGGCGGTGGGGAGCGAAGACTGACCCGGGGCCGTGACGCGGGGGCAGGCCCTGGGGCGGGGGCGGGTCCTGGGGACTGGGGCGGGCGGCCGAGGCCCGGAAGCGGACTGAGGCGGCCTGGAGTCTTAGTTGGCTACTCGCC
UTR5:ENST00000375838.5|gene_type=protein_coding|gene_name=DNAJC16::chr1:15526812-15529105(+)	65.8537	0	AAGCGTCACGTGACTCCCCTCGGGCTTGTCCCCTCCTCTTTCCCCTCCCCAGGCCCAGGCGAGCGCTGGTGTGGACGGGAAGCTCCCGGCCCGGCGAACTAACTGGAGCACGGAGCTGCAGCCGGTTGGGCCGGTGTACTTTCCCGCTCTGGAAAGGAAGAGAA
UTR5:ENST00000375849.5|gene_type=protein_coding|gene_name=DNAJC16::chr1:15526812-15529105(+)	65.8537	0	AAGCGTCACGTGACTCCCCTCGGGCTTGTCCCCTCCTCTTTCCCCTCCCCAGGCCCAGGCGAGCGCTGGTGTGGACGGGAAGCTCCCGGCCCGGCGAACTAACTGGAGCACGGAGCTGCAGCCGGTTGGGCCGGTGTACTTTCCCGCTCTGGAAAGGAAGAGAA
UTR5:ENST00000475133.5|gene_type=protein_coding|gene_name=DNAJC16::chr1:15526812-15529105(+)	65.8537	0	AAGCGTCACGTGACTCCCCTCGGGCTTGTCCCCTCCTCTTTCCCCTCCCCAGGCCCAGGCGAGCGCTGGTGTGGACGGGAAGCTCCCGGCCCGGCGAACTAACTGGAGCACGGAGCTGCAGCCGGTTGGGCCGGTGTACTTTCCCGCTCTGGAAAGGAAGAGAA
UTR5:ENST00000616884.4|gene_type=protein_coding|gene_name=DNAJC16::chr1:15526812-15548341(+)	46.776	13	AAGCGTCACGTGACTCCCCTCGGGCTTGTCCCCTCCTCTTTCCCCTCCCCAGGCCCAGGCGAGCGCTGGTGTGGACGGGAAGCTCCCGGCCCGGCGAACTAACTGGAGCACGGAGCTGCAGCCGGTTGGGCCGGTGTACTTTCCCGGCATCCTGACAAAAACAAAGATCCTGGAGCAGAAGACAAGTTCATTCAAATCAGTAAGGCTTACGAGATTCTTTCAAATGAAGAAAAGAGATCAAATTATGATCAATATGGAGACGCTGGAGAGAACCAGGGCTACCAGAAGCAGCAACAGCAGCGAGAGTATCGCTTCCGCCATTTCCATGAAAATTTTTATTTTGATGAATCCTTTTTTCACTTCCCTTTTAATTCTGAACGGCGGGACTCAATTGACGAA…
UTR5:ENST00000375847.8|gene_type=protein_coding|gene_name=DNAJC16::chr1:15526847-15529105(+)	65.8915	0	CTCTTTCCCCTCCCCAGGCCCAGGCGAGCGCTGGTGTGGACGGGAAGCTCCCGGCCCGGCGAACTAACTGGAGCACGGAGCTGCAGCCGGTTGGGCCGGTGTACTTTCCCGCTCTGGAAAGGAAGAGAA
UTR5:ENST00000375826.4|gene_type=protein_coding|gene_name=AGMAT::chr1:15584967-15585051(-)	73.8095	0	ACACTCGCCTCGCCGTTCGGGACCAGCCAGATCGCGGCGGCCTCGCGGGCGGTTTGGTCGGTGAGGTCTTGGCCGCGCGCGGCA
UTR5:ENST00000480945.6|gene_type=protein_coding|gene_name=DDI2::chr1:15617457-15617670(+)	76.5258	0	AGACGGACTCGCAGGCGTGTGGCGGCGGCCGTGCTTGCTAGTGAGGGCGGGAGGGAGTGACTCACTGAGCGTGTGTGAGGGAGGGAGCGAGCGAGCGAACGAGCAGCCGGCGCCGTCCTCCCGCAGCACCAGCCAGGCCACGCCGCCGCCTCTTCCCCTGCGCCCCGCGCCCAGGCCGGGCCGAGCCGAGCCGAGCCGGGTCGGGCCCGGGCC
UTR5:ENST00000345034.2|gene_type=protein_coding|gene_name=RSC1A1::chr1:15659712-15659868(+)	37.8205	0	AAGAGAAACCCGAGTTTGAGGACCTTATTTTATTCTACGCTGTTTAGATTTGTATCCTCTGGTAATTTAGTGGCATTAGTCACCTGCTAATTAATCTTTTTCCTTTCCCCTGTGTTCCATATAGAGAAAAGTGGTAAAGAATCTACCTCACTGGGA
UTR5:ENST00000375799.8|gene_type=protein_coding|gene_name=PLEKHM2::chr1:15684319-15684558(+)	87.4477	0	GCACAGCCCGCGGCCTCCTTCCCCGCCGGCCGCGCTCCGGAGCCTCCGGGCCGCGGTGGAGCGAGGGCCCAGGCGAGGCGAGGGCCGGGCGGCGGGCGCCGGGCCCCGCGGCCGGCACGACGGAGCCCCCGTACGGCCGGCGGCAGCGGTTGGCGGCGGCCCCCGGCCCCCGGCGCGGGAAGCGGCGGCGGGGCGGCGGCGGCGGTGGCGGTGGCGGTGGCGGCGACGGTGGCAGCGCC
UTR5:ENST00000375793.2|gene_type=protein_coding|gene_name=PLEKHM2::chr1:15684389-15684558(+)	88.7574	0	AGGCGAGGCGAGGGCCGGGCGGCGGGCGCCGGGCCCCGCGGCCGGCACGACGGAGCCCCCGTACGGCCGGCGGCAGCGGTTGGCGGCGGCCCCCGGCCCCCGGCGCGGGAAGCGGCGGCGGGGCGGCGGCGGCGGTGGCGGTGGCGGTGGCGGCGACGGTGGCAGCGCC
UTR5:ENST00000642363.1|gene_type=protein_coding|gene_name=PLEKHM2::chr1:15684555-15684558(+)	100	0	GCC
UTR5:ENST00000294454.6|gene_type=protein_coding|gene_name=SLC25A34::chr1:15736257-15736485(+)	65.3509	1	AGACCGCTGGAACAGCTGAGCAGAGCAGGTGGACTGCTGAGATAGACCAGGGACACCAGGCAGCCACAGGCCTGTCAGACCAGGACCCTTACCCTCTAGACATGGCCTCGGTCCCCTGCAAACCCCAGCCCCGTAGCCCTGCGAGGTTACAGACAGCCTAAACGCCACCACCACAGGGCCTGTGCCGTGCCCCTGACCCGGGCACAGAAGGCCACTGGCCCGGAGGCC
UTR5:ENST00000375782.2|gene_type=protein_coding|gene_name=TMEM82::chr1:15742498-15742559(+)	68.8525	0	GTGACGTTGGTCTGTCCTTACGCAGACCTGGCCGGAGGCTGGGGCTCCTTCCGGGGCTGCC
UTR5:ENST00000496928.6|gene_type=protein_coding|gene_name=FBLIM1::chr1:15756606-15764983(+)	61.8042	1	GTTGCAGGAAGTTTGGCACCTGCCGATCGGTGACATCGACACCCGAGCTGCTGCGGGCCAGGACGAATCCCTCCATCCGGGAGCAGTGGTGGCGGTGGAACAGGTGGCCTGGGGTGCTGGAGGCAGGCCAACCTGGAGAGGTAGGCAGTGGCTACCTCCACTTTACAGATGAAGACACTGAGGCTCAGGAGGTGGCGTGACTGCTCCGGGTCTCACGCTTAGTAAACGGCCGCAGAACCCTGGTCGGTTTGACGCAAGACCCTGGCGGATCCCAGAGCCAAAGTAAGCGCTCACCTCCGCCGGACAGGCAGAGCTGGCCTGAACCTCCAGGACTTCAGCCCTTCTAGGAGAATCTGATCCCAGGTGAGGGAGGTCACTTGGGGTGTGGCCCAGCAGGCA…
UTR5:ENST00000508310.5|gene_type=protein_coding|gene_name=FBLIM1::chr1:15756616-15764983(+)	62.0079	1	GTTTGGCACCTGCCGATCGGTGACATCGACACCCGAGCTGCTGCGGGCCAGGACGAATCCCTCCATCCGGGAGCAGTGGTGGCGGTGGAACAGGTGGCCTGGGGTGCTGGAGGCAGGCCAACCTGGAGAGGTAGGCAGTGGCTACCTCCACTTTACAGATGAAGACACTGAGGCTCAGGAGGTGGCGTGACTGCTCCGGGTCTCACGCTTAGTAAACGGCCGCAGAACCCTGGTCGGTTTGACGCAAGACCCTGGCGGATCCCAGAGCCAAAGTAAGCGCTCACCTCCGCCGGACAGGAGCTGGCCTGAACCTCCAGGACTTCAGCCCTTCTAGGAGAATCTGATCCCAGGTGAGGGAGGTCACTTGGGGTGTGGCCCAGCAGGCAGGCGGGACTCCAG…
UTR5:ENST00000510393.5|gene_type=protein_coding|gene_name=FBLIM1::chr1:15756640-15764983(+)	61.9883	1	ATCGACACCCGAGCTGCTGCGGGCCAGGACGAATCCCTCCATCCGGGAGCAGTGGTGGCGGTGGAACAGGTGGCCTGGGGTGCTGGAGGCCAACCTGGAGAGGTAGGCAGTGGCTACCTCCACTTTACAGATGAAGACACTGAGGCTCAGGAGGTGGCGTGACTGCTCCGGGTCTCACGCTTAGTAAACGGCCGCAGAACCCTGGTCGGTTTGACGCAAGACCCTGGCGGATCCCAGAGCCAAAGTAAGCGCTCACCTCCGCCGGACAGGAGCTGGCCTGAACCTCCAGGACTTCAGCCCTTCTAGGAGAATCTGATCCCAGCCACACCAGGAGCTGAAGCC
UTR5:ENST00000430076.5|gene_type=protein_coding|gene_name=FBLIM1::chr1:15756643-15764983(+)	61.7582	1	GACACCCGAGCTGCTGCGGGCCAGGACGAATCCCTCCATCCGGGAGCAGTGGTGGCGGTGGAACAGGTGGCCTGGGGTGCTGGAGGCAGGCCAACCTGGAGAGGTAGGCAGTGGCTACCTCCACTTTACAGATGAAGACACTGAGGCTCAGGAGGTGGCGTGACTGCTCCGGGTCTCACGCTTAGTAAACGGCCGCAGAACCCTGGTCGGTTTGACGCAAGACCCTGGCGGATCCCAGAGCCAAAAGCTGGCCTGAACCTCCAGGACTTCAGCCCTTCTAGGAGAATCTGATCCCAGGTGAGGGAGGTCACTTGGGGTGTGGCCCAGCAGGCAGGCGGGACTCCAGACTGGGAACGGAAGTCAGCCCTGCTGGGGCTGGGAGCTGAAGCATCTGTTCCT…
UTR5:ENST00000375771.5|gene_type=protein_coding|gene_name=FBLIM1::chr1:15756658-15764983(+)	61.6253	1	GCGGGCCAGGACGAATCCCTCCATCCGGGAGCAGTGGTGGCGGTGGAACAGGTGGCCTGGGGTGCTGGAGGCAGGCCAACCTGGAGAGGTAGGCAGTGGCTACCTCCACTTTACAGATGAAGACACTGAGGCTCAGGAGGTGGCGTGACTGCTCCGGGTCTCACGCTTAGTAAACGGCCGCAGAACCCTGGTCGGTTTGACGCAAGACCCTGGCGGATCCCAGAGCCAAACAGAGCTGGCCTGAACCTCCAGGACTTCAGCCCTTCTAGGAGAATCTGATCCCAGGTGAGGGAGGTCACTTGGGGTGTGGCCCAGCAGGCAGGCGGGACTCCAGACTGGGAACGGAAGTCAGCCCTGCTGGGGCTGGGAGCTGAAGCATCTGTTCCTTCCTCGCGGGTG…
UTR5:ENST00000510929.5|gene_type=protein_coding|gene_name=FBLIM1::chr1:15757945-15764983(+)	61.8844	1	CAGCCGGGCCCTGCCTTCCAGAGCTCCTGGAGCGGCCTGTCCCCCGGGACACCGGGACCCACCTGCAGAGGGCTTACCGCTCAGGAGAGCAGAACAAGGCCAACCTGGAGAGGTAGGCAGTGGCTACCTCCACTTTACAGATGAAGACACTGAGGCTCAGGAGGTGGCGTGACTGCTCCGGGTCTCACGCTTAGTAAACGGCCGCAGAACCCTGGTCGGTTTGACGCAAGACCCTGGCGGATCCCAGAGCCAAACAGAGCTGGCCTGAACCTCCAGGACTTCAGCCCTTCTAGGAGAATCTGATCCCAGGTGAGGGAGGTCACTTGGGGTGTGGCCCAGCAGGCAGGCGGGACTCCAGACTGGGAACGGAAGTCAGCCCTGCTGGGGCTGGGAGCTGAA…
UTR5:ENST00000502638.5|gene_type=protein_coding|gene_name=FBLIM1::chr1:15757946-15764983(+)	62.1677	1	AGCCGGGCCCTGCCTTCCAGAGCTCCTGGAGCGGCCTGTCCCCCGGGACACCGGGACCCACCTGCAGAGGGCTTACCGCTCAGGAGAGCAGAACAAGGCCAACCTGGAGAGGTAGGCAGTGGCTACCTCCACTTTACAGATGAAGACACTGAGGCTCAGGAGGTGGCGTGACTGCTCCGGGTCTCACGCTTAGTAAACGGCCGCAGAACCCTGGTCGGTTTGACGCAAGACCCTGGCGGATCCCAGAGCCAAAGTAAGCGCTCACCTCCGCCGGACAGGAGCTGGCCTGAACCTCCAGGACTTCAGCCCTTCTAGGAGAATCTGATCCCAGGTGAGGGAGGTCACTTGGGGTGTGGCCCAGCAGGCAGGCGGGACTCCAGACTGGGAACGGAAGTCAGC…
UTR5:ENST00000483633.6|gene_type=protein_coding|gene_name=FBLIM1::chr1:15758783-15764983(+)	70.8029	0	CCAGCGGCTCCGGGCTCCGCTGGCTCGGGCGTCGGATCGGAGCCGCCGGGGCGCGGGCGGCCCAGAGCTGGCCTGAACCTCCAGGACTTCAGCCCTTCTAGGAGAATCTGATCCCAGCCACACCAGGAGCTGAAGCC
UTR5:ENST00000502739.5|gene_type=protein_coding|gene_name=FBLIM1::chr1:15758792-15764983(+)	70.3125	0	CCGGGCTCCGCTGGCTCGGGCGTCGGATCGGAGCCGCCGGGGCGCGGGCGGCCCAGAGCTGGCCTGAACCTCCAGGACTTCAGCCCTTCTAGGAGAATCTGATCCCAGCCACACCAGGAGCTGAAGCC
UTR5:ENST00000375766.8|gene_type=protein_coding|gene_name=FBLIM1::chr1:15758794-15764983(+)	65.5303	0	GGGCTCCGCTGGCTCGGGCGTCGGATCGGAGCCGCCGGGGCGCGGGCGGCCCAGAGCTGGCCTGAACCTCCAGGACTTCAGCCCTTCTAGGAGAATCTGATCCCAGGTGAGGGAGGTCACTTGGGGTGTGGCCCAGCAGGCAGGCGGGACTCCAGACTGGGAACGGAAGTCAGCCCTGCTGGGGCTGGGAGCTGAAGCATCTGTTCCTTCCTCGCGGGTGTGAGACAAGGAAGAGTGATCATTGCCACACCAGGAGCTGAAGCC
UTR5:ENST00000431771.6|gene_type=protein_coding|gene_name=FBLIM1::chr1:15758796-15764983(+)	65.283	0	GCTCCGCTGGCTCGGGCGTCGGATCGGAGCCGCCGGGGCGCGGGCGGCCCAGCAGAGCTGGCCTGAACCTCCAGGACTTCAGCCCTTCTAGGAGAATCTGATCCCAGGTGAGGGAGGTCACTTGGGGTGTGGCCCAGCAGGCAGGCGGGACTCCAGACTGGGAACGGAAGTCAGCCCTGCTGGGGCTGGGAGCTGAAGCATCTGTTCCTTCCTCGCGGGTGTGAGACAAGGAAGAGTGATCATTGCCACACCAGGAGCTGAAGCC
UTR5:ENST00000441801.6|gene_type=protein_coding|gene_name=FBLIM1::chr1:15764498-15764983(+)	60.3865	0	TGGCCTGAACCTCCAGGACTTCAGCCCTTCTAGGAGAATCTGATCCCAGGTGAGGGAGGTCACTTGGGGTGTGGCCCAGCAGGCAGGCGGGACTCCAGACTGGGAACGGAAGTCAGCCCTGCTGGGGCTGGGAGCTGAAGCATCTGTTCCTTCCTCGCGGGTGTGAGACAAGGAAGAGTGATCATTGCCACACCAGGAGCTGAAGCC
UTR5:ENST00000332305.5|gene_type=protein_coding|gene_name=FBLIM1::chr1:15764952-15764983(+)	61.2903	0	TCTGTCCCTAGCCACACCAGGAGCTGAAGCC
UTR5:ENST00000483273.2|gene_type=protein_coding|gene_name=UQCRHL::chr1:15807649-15809348(-)	47.7928	24	GTGAGACTCTGTCTCAAAAACAAAACAAAACAAAAACAGAAAGAATCAGAGTCAACAAATCAGTATGGATGCAGATTCCTCAGATGCCAGGAATCCCAGGATAAATGGCAGGGGTGAACCAAATACTTCCCATTCTTCCCTCACCACCCTCCTCCATCCAATAAAGAAGTAAATAAATTCCTCAAGTCCCCTCTGCCCCAGTGCATGGAATGTTTACCTGTGGACTAGGACTGGTCTACATGCCAAACAGGCCTTGCCTCCTGGGCGGCATGTTTGCAGGGGATCCTTGCTGATGATGTTGGCCTCCTCCTGCACCCTCCCACTCCATGGCTGTCTCACCTGAGAGAGCTTTCTTCCTTTTGCATTAAGTGTGAGTCCTGATAAATTCAAAAAAGCCTC…
UTR5:ENST00000673875.1|gene_type=protein_coding|gene_name=SPEN::chr1:15836094-15872936(+)	55.1485	10	GGGGCCGTTTTCGTCTCGCTGTGTTGTCCGCGAGTCTTTGCTGTGAAGTGCGTCTGAACAGCTCGCTTGTGCCCGACCTACTTTTTCCTTAAGGCCCACTCGCGGAAACTAGTTTCTTGTGGGGTTATCGATTCTGTACCCCGAGTTTCCTGGAGATTAGTCTCCCCTTTGTGCCCCGGGGATGAGGCTGGACGGCGTCGCGCTGGCTTGTCTTCCACCCCTTCCCGCGCCATGTTTGGAACGGCTGTTGACTGGATCCCGTGTGGAGTGTGATGGAGCCTTCTCGAAACGGGAAAACAGTCCTGGCCGAAGGCTTGGGTGGTGCCTGGGCCGGCTTATATTAGGCACTGCGTAGAATGTTTGCTCACTAAGCCCAAAGAAAGGTGTCTTTTTTTTTTT…
UTR5:ENST00000375759.8|gene_type=protein_coding|gene_name=SPEN::chr1:15847706-15848067(+)	78.1163	2	AGTGGGAAGCGTCCGGCTGCCACAGCGCCAGCTCCGTCGTAGTCGCTGCCGCCCGTGTCCCGCTCGCCCCTCCTCCCGCTCCCCCGCCCGCCCCTGCCCGGGCGCATGCGCTGCCGGAGCGCGAGGGTCGGCTTCGGGTGTGTGGTGGCGGCAGAGCTGAGCTGCGAGGCCCGAGAGTCAGAACCTGGGGGAGAGGGATGGTCTCTGCACGGGGGGGAGCCGGAGGAGCCGCCGCCGCTGCCGACGCCACCGCCGCAGCCGCCGCCGCCGCCGCCCCGGCACCCGCCTCCCGGCGCTGACGGTCTCGTACGAAGCCGGCGAGGGGGAGCCAGCAGCGGCGGTCGCCGGCACGCCGCCCAGC
UTR5:ENST00000438066.1|gene_type=protein_coding|gene_name=SPEN::chr1:15873501-15874114(+)	37.031	16	CTATATGGAATATTTCTGGAATATTAGAGCCTACAGATTCTTTTAGAAGTTGATATCTGCCTCTCCATTTTCACTACATAAAGTGTACAAACAAATTGGATTGTAACAAAAAATCTGGCAGACCATAATGATTCAACCACTTGGATTCTACAAACAATACTTTAACATGGAAATGTGTACTTGGATGAAGAAGAGAGAAGGCAATGCCTGATTTTTCCATTTTGGATCTACACAATTTCTGTATTGTTGGAATTACACTCTTTGATGGAATGGGGAAAAATTAAAATGATGGATGTTTCCTAAATCCTGGAATATAGCCATTCTTTTCTAATTGCTGGGATATATGGGATGTCTTGCTGTCAAGATTCCACTAGCCCAGGGAAAGAGGATTACTATATC…
UTR5:ENST00000537142.5|gene_type=protein_coding|gene_name=ZBTB17::chr1:15947060-15976079(-)	61.5385	5	AACATGGCGGCGCCCTTTGTCTGCTCTGGAGTGCCGTCCCCGGCCTTCTCGCGGCCGTGATGCACCTCCCTCTGCGGTGGGGTCCGGGACATGGCAGGTAATGAGCCGGACGAGGGGAGCCAAGCTGGAGTTTACACAGGCAAACTGTCAGAAAAGAGTAGCCTGGGCTGTCTGGAAATCTGAGGCCTGGGGCAGGTGCTGGAGTTTATGTACACGGCCAAGCTGAGCCTGAGCCCTGAGAACGTGG
UTR5:ENST00000375733.6|gene_type=protein_coding|gene_name=ZBTB17::chr1:15948495-15976132(-)	63.1799	5	ATGCGCCGGAAGTTGCAGCCGGGAAGCCTGCGAGGTCGGTTCCGCCCGACTCTAACATGGCGGCGCCCTTTGTCTGCTCTGGAGTGCCGTCCCCGGCCTTCTCGCGGCCGTGATGCACCTCCCTCTGCGGTGGGGTCCGGGACATGGCAGGTAATGAGCCGGACGAGGGGAGCCAAGCTGGAGTTTACACAGGCAAACTGTCAGAAAAGAGTAGCCTGGGCTGTCTGGAAATCTGAGCC
UTR5:ENST00000375743.9|gene_type=protein_coding|gene_name=ZBTB17::chr1:15948495-15976101(-)	62.5	4	GAGGTCGGTTCCGCCCGACTCTAACATGGCGGCGCCCTTTGTCTGCTCTGGAGTGCCGTCCCCGGCCTTCTCGCGGCCGTGATGCACCTCCCTCTGCGGTGGGGTCCGGGACATGGCAGGTAATGAGCCGGACGAGGGGAGCCAAGCTGGAGTTTACACAGGCAAACTGTCAGAAAAGAGTAGCCTGGGCTGTCTGGAAATCTGAGCC
UTR5:ENST00000329454.2|gene_type=protein_coding|gene_name=SRARP::chr1:16004235-16004303(+)	63.2353	0	ACATCCTGGAAGAGTGGCCTAGGACAGCTCCTCTCCTGCCAGAGCTAGGCAGGCGCCGAAGTAGCCGC
UTR5:ENST00000311890.14|gene_type=protein_coding|gene_name=HSPB7::chr1:16017963-16018043(-)	78.75	0	ACGCTCGCCCAGAGGCCTGCGCCCACACCCTCTCCTGTCCAGCCCTCGCCCGCCTGGGCAGGGCCCGGCGCCGTCCGTGG
UTR5:ENST00000406363.2|gene_type=protein_coding|gene_name=HSPB7::chr1:16017963-16018005(-)	85.7143	0	CCAGCCCTCGCCCGCCTGGGCAGGGCCCGGCGCCGTCCGTGG
UTR5:ENST00000411503.5|gene_type=protein_coding|gene_name=HSPB7::chr1:16017963-16018041(-)	79.4872	0	GCTCGCCCAGAGGCCTGCGCCCACACCCTCTCCTGTCCAGCCCTCGCCCGCCTGGGCAGGGCCCGGCGCCGTCCGTGG
UTR5:ENST00000487046.1|gene_type=protein_coding|gene_name=HSPB7::chr1:16017963-16018073(-)	74.5455	0	CTTATAAAGCGGCCGCAGTCGGAGCCTGGCACGCTCGCCCAGAGGCCTGCGCCCACACCCTCTCCTGTCCAGCCCTCGCCCGCCTGGGCAGGGCCCGGCGCCGTCCGTGG
UTR5:ENST00000375718.4|gene_type=protein_coding|gene_name=HSPB7::chr1:16019469-16019594(-)	51.2	1	ACTCCACATACCACCAGCACCGCTAATACCCCTGTAGAAGGAGCTCTCCAGGATGAAGCTCCAGACTGGGTTGTAGGGGGCTCAGACAAAAGAGAAACTGCCCGTCTTCAAGAACCTTCAATCTA
UTR5:ENST00000375692.5|gene_type=protein_coding|gene_name=CLCNKA::chr1:16021870-16022619(+)	57.8125	1	GCCTCCACAGTTCTGGTTGGTTTGTCAAGGACGTTTTTAATCTCCATGGTGCACTGGAGCTGGGAGCAAAGGAGGCTCTGTGAGAGGAGGGCCAGTTCAGCCGCAGCAGGAGGACTGACAGGGGCCTG
UTR5:ENST00000439316.6|gene_type=protein_coding|gene_name=CLCNKA::chr1:16022013-16022619(+)	66.6667	0	GAGGCTCTGTGAGAGGAGGGCCAGTTCAGCCGCAGCAGGAGGACTGACAGGGGCCTG
UTR5:ENST00000331433.5|gene_type=protein_coding|gene_name=CLCNKA::chr1:16022035-16022619(+)	65.7143	0	AGTTCAGCCGCAGCAGGAGGACTGACAGGGGCCTG
UTR5:ENST00000684324.1|gene_type=protein_coding|gene_name=CLCNKB::chr1:16040251-16044492(+)	59.6239	8	AGAGCAGGCTTGGGTGTGGGCTCTGACTTTGCCATTTCCCAGCTGGTGTCCCTAGACTATTCCTAACAGCTCCGAACACGTCTCTTCCTCTGCAAAATGGCGACAATGTCATTCACCTCACGAGTTGTGGTGAGGACTAAATAACATAACGGAGGCTGAGAAGAGCTGAGTGCAGTGCTTAGCAGGAGGGGTGTGCCACTGGAGAGAAGATCCTTGTCATGACCACTGTTTCCCTCCAGCGTTCCTCTGCTCCCTTCTCATTGGATGTGCAGAAGTCTGTGTCAGCCCCAGCCTCTCGGGATGACCTTAGCAGGCGTCTCTTCCTCCCCGACCTCTGTCCCGTGCTTGGTGGGTCCTCAGCCCACAGGCCAGTACACCTAGGCTGGCACCCCAAGGCAC…
UTR5:ENST00000684545.1|gene_type=protein_coding|gene_name=CLCNKB::chr1:16040275-16044492(+)	52.0833	2	GACTTTGCCATTTCCCAGCTGGTGTCCCTAGACTATTCCTAACAGCTCCGAACACGTCTCTTCCTCTGCAAAATGGCGACAATGTCATTCACCTCACGAGTTGTGGTGAGGACTAAATAACATAACGGAGGCTGAGAAGAGCTGAGTGCAGTGCTTAGCAGGAGGGGTGTGCCACTGGAGAGAAGGGGCCTG
UTR5:ENST00000682338.1|gene_type=protein_coding|gene_name=CLCNKB::chr1:16040338-16044492(+)	60.7317	4	CTCTGCAAAATGGCGACAATGTCATTCACCTCACGAGTTGTGGTGAGGACTAAATAACATAACGGAGGCTGAGAAGAGCTGAGTGCAGTGCTTAGCAGGAGGGGTGTGCCACTGGAGAGAAGGTGTCGGCCTCCTCGCCAGCCCTGGACAAGATGGGTCATCAGGATGGGACCGTGTGGCACAGCCTGCGGGCTTTGGAGCCAGGCAAACCTGGGCTGGGAATCCTGGCGCTGCCTCGGCCTCCGTGATCTTAGACGGGCAGCCCCACCTCCCTGAGACACCATTTCTCTACAACGGGATCACGCTGCCTGCCTCGTGGGATTTCCGTGGGCACTCAGGGTGCAGGGGAGCTGGAGGCTCTGTGAGAGGAGGGCCAGCTCAGCCACAGCAGGAGGACTG…
UTR5:ENST00000683578.1|gene_type=protein_coding|gene_name=CLCNKB::chr1:16040338-16044492(+)	58.0224	6	CTCTGCAAAATGGCGACAATGTCATTCACCTCACGAGTTGTGGTGAGGACTAAATAACATAACGGAGGCTGAGAAGAGCTGAGTGCAGTGCTTAGCAGGAGGGGTGTGCCACTGGAGAGAAGATCCTTGTCATGACCACTGTTTCCCTCCAGCGTTCCTCTGCTCCCTTCTCATTGGATGTGCAGAAGTCTGTGTCAGCCCCAGCCTCTCGGGATGACCTTAGCAGGCGTCTCTTCCTCCCCGACCTCTGTCCCGTGCTTGGTGGGTCCTCAGCCCACAGGCCAGTACACCTAGGCTGGCACCCCAAGGCACCCGGCATGGAGTGGCCAAGTGAAGGGGAAGGGACCTGGTCACTGAGGAAACACTCAGATCCCCTCCACCTGGAGCTGGGCCCAGCCA…
UTR5:ENST00000682793.1|gene_type=protein_coding|gene_name=CLCNKB::chr1:16040984-16044492(+)	58.9706	5	GGAGTACAGTGGCACGATCTCAGCTCACTGCAACCTCTGCCTCCCGGGTTCAAGCGATTCTCCTGCCTCAGTCTCCCAAGTAGCTGGGATTACAGGTGTGCGCCACCTTACCCAGCTAATTTTTGTATTTATGGTAGAGACAGGGCTTCGCCAAGTTGGCCAGGCTGGTCTCGAGCTCCTGGCCTCAGGTGATCTGCTGGCCTGGGCCTCCCAAAGCGCTGGGATTACAGGCACTGTGCCTGGCTCCGCATCTCCTGTCTTTTCAGATCCTTGTCATGACCACTGTTTCCCTCCAGCGTTCCTCTGCTCCCTTCTCATTGGATGTGCAGAAGTCTGTGTCAGCCCCAGCCTCTCGGGATGACCTTAGCAGGCGTCTCTTCCTCCCCGACCTCTGTCCCG…
UTR5:ENST00000682838.1|gene_type=protein_coding|gene_name=CLCNKB::chr1:16040992-16044492(+)	59.0774	5	GTGGCACGATCTCAGCTCACTGCAACCTCTGCCTCCCGGGTTCAAGCGATTCTCCTGCCTCAGTCTCCCAAGTAGCTGGGATTACAGGTGTGCGCCACCTTACCCAGCTAATTTTTGTATTTATGGTAGAGACAGGGCTTCGCCAAGTTGGCCAGGCTGGTCTCGAGCTCCTGGCCTCAGGTGATCTGCTGGCCTGGGCCTCCCAAAGCGCTGGGATTACAGGCACTGTGCCTGGCTCCGCATCTCCTGTCTTTTCAGATCCTTGTCATGACCACTGTTTCCCTCCAGCGTTCCTCTGCTCCCTTCTCATTGGATGTGCAGAAGTCTGTGTCAGCCCCAGCCTCTCGGGATGACCTTAGCAGGCGTCTCTTCCTCCCCGACCTCTGTCCCGTGCTTGGT…
UTR5:ENST00000684714.1|gene_type=protein_coding|gene_name=CLCNKB::chr1:16041439-16044492(+)	60.4444	1	CCCGGCATGGAGTGGCCAAGTGAAGGGGAAGGGACCTGGTCACTGAGGAAACACTCAGATCCCCTCCACCTGGAGCTGGGCCCAGCCAGAGACTGCCTAGAACCTTTGGGGTTTCTGGAGCCACCCTCAGACTCTGGGAGCCTGGTGTTCCTAAGGAACCCCCAGCACTCCTCACTCTTCAAACTCCCTTCCCCTCTCACTGAAGACAGTGGGACCAGGGGCCTG
UTR5:ENST00000375679.9|gene_type=protein_coding|gene_name=CLCNKB::chr1:16043781-16044492(+)	61.3208	1	GAGGATGTTGATTGTTGGAACACACACCTGTCCAGGTGCAGGGGAGCTGGAGGCTCTGTGAGAGGAGGGCCAGCTCAGCCACAGCAGGAGGACTGACAGGGGCCTG
UTR5:ENST00000375667.7|gene_type=protein_coding|gene_name=CLCNKB::chr1:16048788-16048971(+)	62.2951	2	AACATTATACAGACTTGGGTTTGAAATCCACGTATGACCCTGGCCCGTTGGCCTCTCTGAGCCCGGCTTCCTCCTCTACAAAATGGAGATCGCAACCGTCCCCACCCGATAGCGAGAGGGCGCACACCCGCATTCCAGGCTGGACGGGTCTCTGGGCAGCGGGCTCCTCCCCGCCCAGGGCGC
UTR5:ENST00000375662.5|gene_type=protein_coding|gene_name=FAM131C::chr1:16073442-16073651(-)	83.2536	1	ACTGCGCGGGAGGCGGCGGCGCGAGGCGAGCCGGGCGCGGCGGCAGCAGGGACGACCCAGGCTGGAGCTGAGGCCGAGCTGAGGGCGCCCGAGCCCCCCGCCCCGCCCGTCCTCTGGCTCCGCAGCGCTCAGCCCCGGGCCCGCGGAGACATGAACGCCCCGCGGCCCCACGCACCCCGGGCGCAGCGGCCCGGCCCCGCGGCCCCGTG
UTR5:ENST00000358432.8|gene_type=protein_coding|gene_name=EPHA2::chr1:16155932-16156069(-)	75.1825	0	ATTAAGGACTCGGGGCAGGAGGGGCAGAAGTTGCGCGCAGGCCGGCGGGCGGGAGCGGACACCGAGGCCGGCGTGCAGGCGTGCGGGTGTGCGGGAGCCGGGCTCGGGGGGATCGGACCGAGAGCGAGAAGCGCGGC
UTR5:ENST00000270747.8|gene_type=protein_coding|gene_name=ARHGEF19::chr1:16209054-16212652(-)	65.5556	2	ACACAATACCCAGGAGCTTGCCTTGCTCGGCTCTGGGGCCATGCTGACATGCTGACATCGCCCCCTGAGGACTTGGCTGCAACCCCAGAGCCCCCAGGGTGTCCCGGAGCCCTGGACCGTGCTGGCAGCTGGACGGAGCTCCCTGGCTGAGGGCCAGGTGGGTGGCAGAGCAAAAGAGGA
UTR5:ENST00000375599.8|gene_type=protein_coding|gene_name=CPLANE2::chr1:16236742-16237183(-)	66.6667	3	AGCTGCCAGCACGCGCAGAAGGCGGACGCAGGCGGGGCGGAAGTGGGCCCGGCGGGCTGGGGCGGCGGGAGTGCGGGTGGGCGTTTAAAGGGGCCTTCGGCACCCAGGTCGGTTCGCCGCCGGGACTGCTGACGGGGAGGGCTAGGTAGCCCTGGGAGTCGGGATCTAGAAGGTAGAGGAGAAGCGGGGCTGTCTGACCCCCGGAGGTGACAAGGGGAGAGGGGCTGTGTGAATACCCTCCATGGGCAGTAATGGGATGACTATCCCCAGGGAGCATTGCGAAGGAGAGAGGCGGCTGAGGGACTGCACTTTCTGGGGCCCCCCGGGAGAGTCAGAGGGCAGTTAAGAGGGATCACAGGCCCGGCTTGGTACTGTCACTCCCCTTCCCACTCCCTGCTC…
UTR5:ENST00000444116.1|gene_type=protein_coding|gene_name=FBXO42::chr1:16253170-16253593(-)	48.9796	0	GTCTTTCAGTTAGGACGGGAGAGGGAGGAGGGAGTCAGGTTTATTTTCA
UTR5:ENST00000456164.5|gene_type=protein_coding|gene_name=FBXO42::chr1:16253170-16253427(-)	34.6304	6	CTTTGCTGTGTCATTTCTCAAGAGAATCCTGCATTTTATGTGGTTGACATTCATGTTAATATTTGATCAACAAAGAATGTATCCTTTCAGGTGAATTATCAGTAATTTATTCACAGGGATCAGAATTGATATGTTTTTAGGAGAATGGAGAGGTTATGGTAACTAGAATATTCCCATTTGGGAGCTAGGTAGGCTATTCTCATATACCAGTGAAGCATAGAAAGTCAGAAACCTGTGTCTTTGTAGGTTTATTTTCA
UTR5:ENST00000375592.8|gene_type=protein_coding|gene_name=FBXO42::chr1:16315418-16352480(-)	70.7819	2	CTGCGCTGTCTTCTCCCGGCCTGAGCAGCAGCAGCTGCGGCGGCGGCGGCGTTTGAGTGGAGGAAGATGGCGGCTCCGGGCGGCTCGGGGTCCCGCCAGCTGTGAGGAGCCCCGAGCACGGCTGTCGCGGCCTGAGGCAGAGCGCCTCTGCTCTGGCCCTGTCCCTGGCTCCCTCATTACCGTCGCCAGCGGAGCGAACCCGAGAGCGTGGAGCGGGCTGGGCCAGCTGTTGAGTGGAATGTC
UTR5:ENST00000471507.5|gene_type=protein_coding|gene_name=SZRD1::chr1:16367087-16367257(+)	67.0588	2	AAGATGGCTGCCCTAATGTACACTTGGGACCTTGCCTGGCGCCTCTTCCGGGCTTGGCAGCGGGCGGGGTCCATTGAGTAAAGCCTTGCGTGCCTGCGCCCGCGACGGAGGCGCGCTTCAAAGCGCAGGCGCGGGGAGGGGGTGGGGGAGGAGGGAAAGCGGCGAGTAAG
UTR5:ENST00000401089.3|gene_type=protein_coding|gene_name=SZRD1::chr1:16367224-16367264(+)	65	1	GGGGGTGGGGGAGGAGGGAAAGCGGCGAGTAAGATGGAAG
UTR5:ENST00000401088.9|gene_type=protein_coding|gene_name=SZRD1::chr1:16367241-16367257(+)	56.25	0	GAAAGCGGCGAGTAAG
UTR5:ENST00000476423.5|gene_type=protein_coding|gene_name=SZRD1::chr1:16367242-16367264(+)	50	1	AAAGCGGCGAGTAAGATGGAAG
UTR5:ENST00000540400.1|gene_type=protein_coding|gene_name=SPATA21::chr1:16410852-16437190(-)	59.2814	2	CCTATGTGCAAGGCGGTGAGCAGGGGTGGAAAATCTCACTGTGACTCATCCAGCTGATTTCTGGAAGAAACAGCCCTCTTGGGTCCCCCAGGAAGGGTCCCAGGAGCTGCAAGCAGGCCAGGATCAGAGTGAGCTGGGGTTGCTGCCTTCCTGGGTTCCTGAAGTACCTGAAGGGCTGCAGCAGCTGGGCTCCGGAAAGGAGATCAAGGGCCAGCAGGGGAGGCAACGGAACCGGGGAATCGGGGAGGATCAGCCTCCTGAGAGCTGCCAGGAGGGCAGACAACAGGCATGAACAAAGCCAAGTGGTGGGACCAGGAGTAACTCACTCAAGACC
UTR5:ENST00000335496.5|gene_type=protein_coding|gene_name=SPATA21::chr1:16431371-16437424(-)	49.8965	8	ACTGAACCAGTGACAAGCTGGGGGAAATGACACTGTCCAGTAGTTGGAGGTCACACAGCCCCTTGCCTTATTCTCAAACCCTAACCACATGGCTGGATATTCCTGAAATGCATTCCTAAACCTCTGCTGCTGAGAATAATTGGACCTGCCATCTATTCCCAGTTTAACTGCCCTGTATACCAAACAAATCCAATTCAAGCCAACAGGCAAAGTATAGGCTCAGACAGAGCCCATCCTATGTGCAAGGCGGTGAGCAGGGGTGGAAAATCTCACTGTGACTCATCCAGCTGATTTCTGGGCTGAACCCAGACTTCACAGGGCTGTTAGGAGAATACTGTTTACAAAGGTTTCCAGCACATGGAAGGTTCCTCCGTGGATGCTGGCGGGCCTGCCATGATT…
UTR5:ENST00000375577.5|gene_type=protein_coding|gene_name=SPATA21::chr1:16431371-16437416(-)	50	5	AGTGACAAGCTGGGGGAAATGACACTGTCCAGTAGTTGGAGGTCACACAGCCCCTTGCCTTATTCTCAAACCCTAACCACATGGCTGGATATTCCTGAAATGCATTCCTAAACCTCTGCTGCTGAGAATAATTGGACCTGCCATCTATTCCCAGTTTAACTGCCCTGTATACCAAACAAATCCAATTCAAGCCAACAGGCAAAGTATAGGCTCAGACAGAGCCCATCCTATGTGCAAGGCGGTGAGCAGGGGTGGAAAATCTCACTGTGACTCATCCAGCTGATTTCTGGAGCACACTAGGTGATGCCCCTCACTTGGCACCCGTGTTGGCGCTGGCATC
UTR5:ENST00000504551.6|gene_type=protein_coding|gene_name=NECAP2::chr1:16440720-16440761(+)	70.7317	0	GGTGGAAGTCGCCGGAAGTTCGGTGGGCTCCAGGCGTCGCG
UTR5:ENST00000337132.10|gene_type=protein_coding|gene_name=NECAP2::chr1:16440723-16440761(+)	71.0526	0	GGAAGTCGCCGGAAGTTCGGTGGGCTCCAGGCGTCGCG
UTR5:ENST00000457722.6|gene_type=protein_coding|gene_name=NECAP2::chr1:16440723-16440761(+)	71.0526	0	GGAAGTCGCCGGAAGTTCGGTGGGCTCCAGGCGTCGCG
UTR5:ENST00000443980.6|gene_type=protein_coding|gene_name=NECAP2::chr1:16440735-16440761(+)	69.2308	0	AAGTTCGGTGGGCTCCAGGCGTCGCG
UTR5:ENST00000504858.5|gene_type=protein_coding|gene_name=NECAP2::chr1:16440736-16440761(+)	72	0	AGTTCGGTGGGCTCCAGGCGTCGCG
UTR5:ENST00000492095.5|gene_type=protein_coding|gene_name=NECAP2::chr1:16440742-16440761(+)	78.9474	0	GTGGGCTCCAGGCGTCGCG
UTR5:ENST00000459640.5|gene_type=protein_coding|gene_name=NECAP2::chr1:16440755-16440761(+)	83.3333	0	GTCGCG
UTR5:ENST00000392963.5|gene_type=protein_coding|gene_name=NBPF1::chr1:16592021-16604934(-)	45.1965	6	AGCCCTTGAAGATAAGGATGGTCAAACAAAATAATATTATATCTGCAGAAAGTCAGATCTTGGTAAGATTTACTAGTTGGGAATCCAATGTTAATGCCAAGAAGCAGCTGCCAGTTGGGATCAAATGTGAGCCTATGGATCAAGGAATGCCTGGACACAGTAGACAAAAGTTGTTCAACTGGACGCCTTAGGATACACGCTACCAAAAACAAAGTAGCCAAAAAGGAACCAGAATAACAGAATATCAGAGCCAGAGGAACATTTGGAGACGGTTACCTGGCACGCTGGCCACAGTCTACCTCACTCTTATCAGAGTCTGAGCTACTGGCAGTGCTTTCAGCTCTGAGTTCAGGCACCTCGAACCTTGTTTTTGTGGTGAAGGATCCTAAAGTGCTGTGG…
UTR5:ENST00000430580.6|gene_type=protein_coding|gene_name=NBPF1::chr1:16592021-16613487(-)	56.4189	13	AGGCTGCCCGAGCTTCTGAGCGAGCGCGGTGCTTTTGGGAACGCGGGACGGGCGATCTGCGGCGCCAGGAGCTGGGCCGAGGCGCGGCGGCGCGGCTGCCGGCTGCCCTGTGAATGGGAAGTTACGCGAAGTCCACCCAGCGTTTCTGAGGCAATCTGAAGGCAAATCCTGTTTAGACCCAGGCGAAGGTTCCCGGTGACCCGGGCTCTCACCAGCCAATTGTCCCTTGCCGTCCTCCTGAGGGTGCCTGGAGCTTAAGCACTGTGTGCTCTTGGCCTCCACACTGGGGATGCCGCTGACTCCCACTGTCCAGGGCTTCCAGTGGATTCTCCGAGGCCCTGATGTAGAAACTTCCCCATTGGGTGCACCAAGAGCAGCCTCACATGGTGTGGGCTGACA…
UTR5:ENST00000375541.10|gene_type=protein_coding|gene_name=CROCC::chr1:16921930-16922018(+)	67.0455	1	ACAGCATCCTGGCTGTGGCGCGTGCTGACTGAGCTAGTCTTGGGGTCCTGGAGAAGGGGGCTGGAGGCATGCCCACAGCCTCCCCCCC
UTR5:ENST00000375534.7|gene_type=protein_coding|gene_name=MFAP2::chr1:16978273-16978276(-)	100	0	GCC
UTR5:ENST00000375535.4|gene_type=protein_coding|gene_name=MFAP2::chr1:16978273-16980620(-)	69.3333	0	GGACTCGGAGCGGGCGGCGGAGTGACCCGGACAGCTGTCCTCTCTGACACCACCCCGGCCTGCCTCTTTGTTGCC
UTR5:ENST00000326735.13|gene_type=protein_coding|gene_name=ATP13A2::chr1:17011738-17011928(-)	83.1579	1	AGTGTCGGAGCCGCGCCGAGCCTGGTGGCCCAGGTGCCCCGCCCGCGTCAGCCCTGCTCCAGCCCCGCGCTAGCCCAGCGCCCCTCGCCCCGGGCCGTCCGGACCGCGCCCCCGCCCAGGGCCTTGCGCACGCCGGGGCCCAGGCCGAGGGCCGCAGCGCCGGGGCCGGCGATGAGCGCGAGGAGCCGGC
UTR5:ENST00000341676.9|gene_type=protein_coding|gene_name=ATP13A2::chr1:17011738-17011915(-)	84.1808	1	CGCCGAGCCTGGTGGCCCAGGTGCCCCGCCCGCGTCAGCCCTGCTCCAGCCCCGCGCTAGCCCAGCGCCCCTCGCCCCGGGCCGTCCGGACCGCGCCCCCGCCCAGGGCCTTGCGCACGCCGGGGCCCAGGCCGAGGGCCGCAGCGCCGGGGCCGGCGATGAGCGCGAGGAGCCGGC
UTR5:ENST00000452699.5|gene_type=protein_coding|gene_name=ATP13A2::chr1:17011738-17011928(-)	83.1579	1	AGTGTCGGAGCCGCGCCGAGCCTGGTGGCCCAGGTGCCCCGCCCGCGTCAGCCCTGCTCCAGCCCCGCGCTAGCCCAGCGCCCCTCGCCCCGGGCCGTCCGGACCGCGCCCCCGCCCAGGGCCTTGCGCACGCCGGGGCCCAGGCCGAGGGCCGCAGCGCCGGGGCCGGCGATGAGCGCGAGGAGCCGGC
UTR5:ENST00000463045.2|gene_type=protein_coding|gene_name=SDHB::chr1:17044789-17052488(-)	48.048	5	ATAGGTCATTTTTGTAATTCCAGGCAAGGTCTTTGCAGGGCCTCCTGAGGGCAACAGAAAATAGAAGAGCCCCAAGGCCTCCCCTTCCTTGTGGGAATGTACATGTATACCCACAAAAGCCACCTCAAAAGAATTCAGTAATGAGCTTGGTGTGTTACCTGTGGGTAACATTCAGGTTCAGGTTCTGAATTCTTTTTATGCTTATAGTCTGACCACTGAACCACAATTCTGCCTGCCTCCCGAGGAGCCCAGACAGCTGCAGCCACAGCTCCCCGTATCAAGAAATTTGCCATCTATCGATGGGACCCAGACAAGGCTGGAGACAAACCTCAT
UTR5:ENST00000491274.5|gene_type=protein_coding|gene_name=SDHB::chr1:17045170-17045219(-)	42.8571	0	AGAGCTCCCTGTACTTTCCCAACAGTATCGCTCTTTATATTCATCGTGA
UTR5:ENST00000375499.8|gene_type=protein_coding|gene_name=SDHB::chr1:17054019-17054032(-)	61.5385	0	GTCAGGAGCCAAG
UTR5:ENST00000375481.1|gene_type=protein_coding|gene_name=PADI2::chr1:17119371-17119435(-)	81.25	0	CGCACCTGCTGCAGGTGCTCCCGGCCGCCCCGGACCAGCGAGCGCGGGCACTGCGGCGGGGAGG
UTR5:ENST00000375486.9|gene_type=protein_coding|gene_name=PADI2::chr1:17119371-17119451(-)	77.5	0	AGGCTGCTGGAGAAGGCGCACCTGCTGCAGGTGCTCCCGGCCGCCCCGGACCAGCGAGCGCGGGCACTGCGGCGGGGAGG
UTR5:ENST00000375471.5|gene_type=protein_coding|gene_name=PADI1::chr1:17205127-17205217(+)	61.1111	0	AGAACTCACACTTCTTCCTGGCAAAGAAGTGCCCAGGACGGGAGCTGGGGAGCCAGGGCTGATCTAGGAGGCTGGGAGCCAGGTGACAGG
UTR5:ENST00000375460.3|gene_type=protein_coding|gene_name=PADI3::chr1:17249097-17249137(+)	60	0	AGTGTTGGGGTTGGCGGCCACAGCTAAGTCCAACACCAGC
UTR5:ENST00000375453.5|gene_type=protein_coding|gene_name=PADI4::chr1:17308194-17308222(+)	67.8571	0	ACAGCCAGAGGGACGAGCTAGCCCGACG
UTR5:ENST00000375448.4|gene_type=protein_coding|gene_name=PADI4::chr1:17308196-17308222(+)	69.2308	0	AGCCAGAGGGACGAGCTAGCCCGACG
UTR5:ENST00000619609.1|gene_type=protein_coding|gene_name=PADI6::chr1:17372195-17372245(+)	70	0	GGGCGTCTGAGGCTGCTGTGCTGAGTGAGGGCTGCGGTGCAGGCCTGAGG
UTR5:ENST00000375433.3|gene_type=protein_coding|gene_name=RCC2::chr1:17438514-17438561(-)	74.4681	0	CCCGTCCATTGTGCGCCGCTGCCCCGTGTCTCCCTCCAGCCGCGACC
UTR5:ENST00000375436.9|gene_type=protein_coding|gene_name=RCC2::chr1:17438514-17439677(-)	48.9362	0	GTATTTACATTTTAAGTGTATCTGGTGAGTGGGCTGGAGCCCTCGTCTGGGCCGGAAAAAAAAAAGCCCTCCGATCCGTCTTTTAGTTGCTTCTCTTCCTTTTTTCTCTCCGGTTTCTCATCACTCCAACCAGCCGCGACC
UTR5:ENST00000361221.8|gene_type=protein_coding|gene_name=ARHGEF10L::chr1:17539697-17580595(+)	81.7568	1	GCGTCGCGCACGGCGGCGGCGGCGGGACCAGGCCTCGGAGCGCGGCGGGCGCGGGCGCAGTCCCGGCGGGCCCGGACCTCGCGGGCGGGCGGGCGGCGCGGCCATTGGCTCGGGTGGCGGCGGCTGCGGCGGTGGGGGCGCCGTCCCGGCCATGGGCGCCCGCGGCGGCCTGCGGAGCTGGAGGCGCGGCGCCGGCCGCCAGGCGCCTTTGTGAGCGGCGCGGACGACAAAGGCGCGGGCCCGGGCAGCCGAGGTGTGTAGCTGGGACGGTGCTGGTCTGAGCTGGACCTTGTCTG
UTR5:ENST00000375415.5|gene_type=protein_coding|gene_name=ARHGEF10L::chr1:17580552-17580595(+)	60.4651	0	GTGTGTAGCTGGGACGGTGCTGGTCTGAGCTGGACCTTGTCTG
UTR5:ENST00000375408.7|gene_type=protein_coding|gene_name=ARHGEF10L::chr1:17618315-17618353(+)	52.6316	0	ATTAATAGCCGTGGCAGGGCTCGAATCACAGGCCAAGA
UTR5:ENST00000375406.2|gene_type=protein_coding|gene_name=ACTL8::chr1:17755332-17823008(+)	57.6531	0	ACAGAGTAGGCTGCGGCACCACGTGCAGCCGCTCTCGTGCAGGCGTTTGCAGTGTGCAGCTGAGTTCGGCAGCTCACACAGCACCCCTTTCAAGTTGTTTTGCAGTGGGTGCCTCTTGTGAGACACTGTTTCTGAGAGCAGCTTTTGTGGCATCTTACAGGGCAGATTTCTGGTCCCACCCACCTCTGCCTCCGCC
UTR5:ENST00000617065.1|gene_type=protein_coding|gene_name=ACTL8::chr1:17822981-17823008(+)	74.0741	0	CAGGTCCCACCCACCTCTGCCTCCGCC
UTR5:ENST00000251296.4|gene_type=protein_coding|gene_name=IGSF21::chr1:18107797-18108128(+)	79.7583	2	GATTCGGCTCCAAACTCCGGCGCTGCAGCCGATCGGACTCTGGGCCGCGGTGGGCACCGCGCGCAGCTAGGGAGCCGAGAACCGCGGCGAGCCCCGAGGACGCCCAGAGCGCGAGGGTCGCTGCGCCTCGCAGAGCCGGAGCCGAGTCGAGCCGGGCGCCCGGGCTGCCTGGCCGCGGCGGCATGGGGGCGCCCCCGCGGCTCTCCGCGCTGCCCGCCACCGCCTCGGCCAGTGGCCGGAGGCAGGAGCGCGTCTGAGCCCATGGCGAGGGGACCCGCCGCCACCGCCTCCACCCCCGCCGCCCCGCCACCGCCGCCAGCTCCCGGGCACC
UTR5:ENST00000400664.3|gene_type=protein_coding|gene_name=KLHDC7A::chr1:18480929-18480981(+)	44.2308	0	AATTATTAATCAGATTCTTGACATTCCTCAGCCCCAGGTTGGCTGGAGAAGC
UTR5:ENST00000420770.7|gene_type=protein_coding|gene_name=PAX7::chr1:18630845-18631603(+)	61.8734	0	AACACTTTTGCACAACTTACCCAGCTGATCACTCGCGCCCCCTCGCTTTTCCATTTCTCTTTCCCCAACCCCGTCACCCCCTGTCTCCTCCGTCCAGCCCTGAAACCCGAGGAGGCTCCTTCTTCCGTCTGTCCCCGGGTCTCCTAGGGGACGGGGCTGTGAAAGCTGGTGTGGAGGGAGAAGCGAGTGTGGTCCGGAGAAAGAAGGCGTGGAGAAGAGGGAGGGAGCGAGAGCGAGAGAATAAATATATAAATAAATACGAGAACGAAATCCACTCCGCAGTCTCCGGGCTCGGAAACTTTGGCCCCGAGCGCCAGAGCGCCAGAGCGCGAGAGCGCGGCGCTCGCCACTCTGAGGCTGGCGGCCTCGATTCCGGCCGCGTTCCCCCGGCCCCCCTCC…
UTR5:ENST00000375375.7|gene_type=protein_coding|gene_name=PAX7::chr1:18631005-18631603(+)	62.2074	0	GAAAGCTGGTGTGGAGGGAGAAGCGAGTGTGGTCCGGAGAAAGAAGGCGTGGAGAAGAGGGAGGGAGCGAGAGCGAGAGAATAAATATATAAATAAATACGAGAACGAAATCCACTCCGCAGTCTCCGGGCTCGGAAACTTTGGCCCCGAGCGCCAGAGCGCCAGAGCGCGAGAGCGCGGCGCTCGCCACTCTGAGGCTGGCGGCCTCGATTCCGGCCGCGTTCCCCCGGCCCCCCTCCGCCGCGGGGCCTGGTCTCCGGGTTCTGCCAGGCGCATCAGCCCGCACAACTTCTGGCCGAGGCCAGCCGGCAGAGGCGGACTTGGGGTTGGAGTGTTTGTTTGTTTGAACTTCCTCGTCGTCGCCACCTTCCCTCCCCCCAACCTCCACCCCACCTCACC…
UTR5:ENST00000400661.3|gene_type=protein_coding|gene_name=PAX7::chr1:18631523-18631603(+)	60	0	AAGAGATCGCAGCAGGGGTGAAGGGAGCGGACGGGAAGCGATTTTTGCCGACTTTGGATTCGTCCCCGGCGTGCGCAAGA
UTR5:ENST00000375371.3|gene_type=protein_coding|gene_name=TAS1R2::chr1:18859660-18859682(-)	59.0909	0	CTGAGACCATCACTTCCCAGCC
UTR5:ENST00000538309.5|gene_type=protein_coding|gene_name=ALDH4A1::chr1:18889430-18890891(-)	53.1646	3	GTGCCAAGGGGATCTCAGCTGGTTCACATTCTGAGACTGTGTTCTGGAATGTGCTGCCCTTTCAGCTTAGAGAGAGGAGTTTGGGTCTTTTTGGGATAAAGCCTGCCTTGTGGGAGAAGAAAGGGAGAGTAACGCTTTGCATGTGGAAAATACTTCAACGTGGTTTTGCATCTGTGTGTTTAAACTTCAAACAACCGCCCTGCGGTGGAAGCACACCTCCTCCCTGAAGGTGGCCAACGAGCCCGTCTTAGCCTTCACGCAGGGCAGCCCTGAGCGAGATGCCCTGCAAAAGGCCTTGAAGGACCTGAAGGGCCGG
UTR5:ENST00000290597.9|gene_type=protein_coding|gene_name=ALDH4A1::chr1:18902523-18902553(-)	63.3333	0	TCCAGCGAACAGCCCCGCTTCTAACCCGAG
UTR5:ENST00000375341.8|gene_type=protein_coding|gene_name=ALDH4A1::chr1:18902523-18902555(-)	62.5	0	GATCCAGCGAACAGCCCCGCTTCTAACCCGAG
UTR5:ENST00000432718.1|gene_type=protein_coding|gene_name=ALDH4A1::chr1:18902523-18902724(-)	58.7065	2	AATGCCCCCGTTATGGCACTAGAAATATTTTTTATTAGCCGAAGCTAAATATAGTGGGACTTTGGCTGATCCCGAGCTCGGAGGACAGCCGGGGTGATCCGTTTCCCCCCGAGGATCGAGGTGGTGCGCTCTGGACGGGGTTGTGCATTCTCGCCGCGCCCGGGCGGACGATCCAGCGAACAGCCCCGCTTCTAACCCGAG
UTR5:ENST00000538839.5|gene_type=protein_coding|gene_name=ALDH4A1::chr1:18902523-18902528(-)	80	0	CCGAG
UTR5:ENST00000455833.7|gene_type=protein_coding|gene_name=IFFO2::chr1:18956332-18956676(-)	79.0698	0	AGTGCCGGCCGAGAGTCCTCTGCGTGCGGCTGCCGCGGCCCCTCCACAGCGTCTCTGACAGCCCGGGCGGTGAGACCCGCGACCCTTCTGGCCCCGCGCAGATACCGCGGCCTCCACCGCGTCCCGAGGAGCGGCCGAGTGCCCTCTCTCGCCTCGGCGCCCGCATCCGGGGCCATCCGTCCTGCCGTCTCTGCGGAGGCCGCATCTGGCGCGCATCTGGAACCGCCCGGCCGGCCGCGCTGGAGCCCGCGCCCACCCTGGCCCGGCCGCGCCGGGAGCCCTGCCCGGAGCTGGAGCCGCACCTGGAGCCGCGGGCCCGGGGCCCTGAGCCGCGCAGCCGGCGC
UTR5:ENST00000375225.7|gene_type=protein_coding|gene_name=UBR4::chr1:19081806-19082240(-)	48.3871	7	CACTGAGTCTGGTGTGGTCATCATCATCATCATCATTGCAACTTAGGACGCATGAGGACAAGAAGCAGCGCTCATCTGGAAGAGGCTGTTCTAACGAAGGCGGGAGGATCCTAGATCAGAAGAAGACAAACCGGAAGAGGGAGCCTAGGAAAGGAACCACATGCACATTTAGTGCAAACCATGTAAACATAACATAACAAGACTATGTGGAGCAAGGGGGAGTCAGGCTGTGGACCCACCAGGGAATCTTGATTCATGTTTTTGGCCCCATCACTCACTAGCTTGCTGACTTTGGGCAAGTCACTTCACTTTTCTGGGCCTCTGGAGTTACTAGCACAGTTCCATGTTGGGGAGATTGTGAACGTCCCTGATATATGGTGCTCAGGAACCAGTAGTTGC…
UTR5:ENST00000375224.1|gene_type=protein_coding|gene_name=UBR4::chr1:19104105-19104916(-)	48.1405	7	TTTTATGACTTCATTGTATTTATTATGTAGCTGTAGCAAACTCTTGGGAGCATTTGGACTGTTTACAGTTTTTAAGCAATCCCTTACCAGCGCTGTGACTGTTGGCTTCCTGGAAAGGAGTTCTGCAAGGGTTCGATTAAGAAGATGTAACTACAGAGTGTCTGGTGCTGCAAGCTCCTGGGACAGTGGTGGAGGTAACTGGTATCCTTGGCAGTGATATCACACTGACTGCACTTGTCATCCTGTTTAGGAAATAGCTCGTCTGCTGGCCCTGGAGGAGGCTACCCTGAGTACCGATCTGCAGCAGGGTTATGCCCTTAAAAGTCTCACAGGCCTTCTCTCCTCCTTTGTTGAGGTGGAATCCATCAAAAGACATTTTAAAAGTCGCTTGGTGGGTAC…
UTR5:ENST00000375218.3|gene_type=protein_coding|gene_name=UBR4::chr1:19117288-19118849(-)	40.9367	16	CCTGTGGGAAGCTCAGTCAGCATTCTGAGGAGTTATTTGCATGGTGATAGGCTCTTACATAGGAATTGACAAGCGCCTGAGAGAAGAGCGAATCTGCCTAGTTGAGATTCCAATCCCCTCCATGTAGGCCAGGGTCTTGCAAATAGAAGGTACTCAAAATGTCATTGCTGAGTTCAGGGTTTGGTGAGTAGTAATGTAGAAAGGTCTGTATAGCCTGGGCAACATAGTGAGACTTCATCTCTTAAAAAAAAATTTAAAAAAGTTAGCCAGGCGTGGTGGCGTGTACCTGTGGTCCCAGCTGCTGGGGAGGCTGAGGCAGGAGGATGGCTTGGGGCCAGAAGTTCGAGGGTGCAATGAACTGTGATCCACGCCACTGCACTCCAGCCTGGGTGACAGAGT…
UTR5:ENST00000375254.8|gene_type=protein_coding|gene_name=UBR4::chr1:19210248-19210266(-)	55.5556	0	GCAGTAGTACGACGGAAG
UTR5:ENST00000375208.7|gene_type=protein_coding|gene_name=EMC1::chr1:19251509-19251522(-)	61.5385	1	ATGCGCTCGCATC
UTR5:ENST00000475079.1|gene_type=protein_coding|gene_name=EMC1::chr1:19251509-19251525(-)	62.5	1	TGCATGCGCTCGCATC
UTR5:ENST00000477853.6|gene_type=protein_coding|gene_name=EMC1::chr1:19251509-19251524(-)	66.6667	1	GCATGCGCTCGCATC
UTR5:ENST00000488681.2|gene_type=protein_coding|gene_name=EMC1::chr1:19251509-19251526(-)	64.7059	1	GTGCATGCGCTCGCATC
UTR5:ENST00000685099.1|gene_type=protein_coding|gene_name=EMC1::chr1:19251509-19251542(-)	72.7273	1	GGGACGGCGGTGGGTGGTGCATGCGCTCGCATC
UTR5:ENST00000685594.1|gene_type=protein_coding|gene_name=EMC1::chr1:19251509-19251524(-)	66.6667	1	GCATGCGCTCGCATC
UTR5:ENST00000688219.1|gene_type=protein_coding|gene_name=EMC1::chr1:19251509-19251524(-)	66.6667	1	GCATGCGCTCGCATC
UTR5:ENST00000688538.1|gene_type=protein_coding|gene_name=EMC1::chr1:19251509-19251522(-)	61.5385	1	ATGCGCTCGCATC
UTR5:ENST00000688667.1|gene_type=protein_coding|gene_name=EMC1::chr1:19251509-19251542(-)	72.7273	1	GGGACGGCGGTGGGTGGTGCATGCGCTCGCATC
UTR5:ENST00000690732.1|gene_type=protein_coding|gene_name=EMC1::chr1:19251509-19251524(-)	66.6667	1	GCATGCGCTCGCATC
UTR5:ENST00000690823.1|gene_type=protein_coding|gene_name=EMC1::chr1:19251509-19251523(-)	64.2857	1	CATGCGCTCGCATC
UTR5:ENST00000692207.1|gene_type=protein_coding|gene_name=EMC1::chr1:19251509-19251514(-)	60	0	GCATC
UTR5:ENST00000330263.5|gene_type=protein_coding|gene_name=MRTO4::chr1:19251804-19251835(+)	67.7419	0	ACCGTCTTCCGCCGCACGTGGATTCAGCGCG
UTR5:ENST00000429712.5|gene_type=polymorphic_pseudogene|gene_name=AKR7L::chr1:19274074-19274194(-)	74.1667	0	ACCACCGGTGGGCGCGGCCCGAGCCAGTCCCTAAAGCCACGAGGCCGCCCGCTCCGAGCCTGGTGCTTCCGACCGCTGCGCGCGGCTCCTGGGCTGTCACAGTCTCCCGTTGCCGCCGTC
UTR5:ENST00000361640.5|gene_type=protein_coding|gene_name=AKR7A3::chr1:19288709-19288770(-)	72.1311	0	CTGGTGCTTCCGACCGCTGCGCGCGGCTCCTGGGCTGTCACAGTCTCCCGTTGCCGCCGTC
UTR5:ENST00000235835.8|gene_type=protein_coding|gene_name=AKR7A2::chr1:19312124-19312144(-)	75	0	AACGCGCAGGCGCCGCTGCT
UTR5:ENST00000375153.8|gene_type=protein_coding|gene_name=SLC66A1::chr1:19312325-19317677(+)	71.3396	1	AGAAGCTGGGCCCTGGCGGCGGATCTGGACGTGGTGAGCCGGACCGGGGGCAGGTGGCAAACTTCACGGCTGGGGGTCGGGGCTCCTGGGCTTCCCTGCCACATCCTTCCAGCCCTCTCCTCCGGCCGCTGGACTGTCCCGGCTCCTGCGCCCTCCTTGTGGCGCGATATCGTGGGACGAGGCTCCGGGCCGGGACTGGGTGGCCCTCGGGAATCCGCAGCCAGTGGCCCCCCACCTCAAAGGCGACCAGCGCGGCCTCTCGAGCTGGCCTGGCCAGGAGTTGCCCTGCCCCGGCCGACCGGCCCCTTGGCATCTGATGGCTTCGTTTTTCCCGGGCCGGCCGGGCGAGGGGCCCTCGCGGCGCTGGCCCCAGCAGCTGTCCTATCATTATCCCTCCAA…
UTR5:ENST00000375155.7|gene_type=protein_coding|gene_name=SLC66A1::chr1:19312325-19317677(+)	71.6912	0	AGAAGCTGGGCCCTGGCGGCGGATCTGGACGTGGCGGCCCGCGCCGGGCTGAGTCACCAGGAGGGAGCTGTGGCCGAGGACGCCGAGGCCTGGAGTGGGTGGTAGCCCCGAGCTGGGACGCTCCTCCCTCCACAATCTCCCCAGGTCTGCAGGGACCGAGGGCCTACACTGCCTCCTCCCACGCCGTGCTTAGGAACCCTTGCTGGCCTCAGAACACCAGCGCCCTCCCTCCGGTGCAGCCCTGCCTGGCCGGGGGCCCCTCCTCCACAGCC
UTR5:ENST00000469076.5|gene_type=protein_coding|gene_name=SLC66A1::chr1:19312329-19324663(+)	69.2308	0	GCTGGGCCCTGGCGGCGGATCTGGACGTGGCGGCCCGCGCCGGGCTGAGTCACCAGGAGGGAGCTGTGGCCGAGGACGCCGAGGCCTGGAGTGGGTGGTAGCCCCGAGCTGGGACGCTCCTCCCTCCACAATCTCCCCAGGTCTGCAGGGACCGAGGGCCTACACTGCCTCCTCCCACGCCGTGCTTAGGCCAGTTCATCAAAGCCTACAAGACGGGCAAC
UTR5:ENST00000400548.6|gene_type=protein_coding|gene_name=SLC66A1::chr1:19312340-19324663(+)	68.5714	0	GCGGCGGATCTGGACGTGGCGGCCCGCGCCGGGCTGAGTCACCAGGAGGGAGCTGTGGCCGAGGACGCCGAGGCCTGGAGTGGGTGGTAGCCCCGAGCTGGGACGCTCCTCCCTCCACAATCTCCCCAGGTCTGCAGGGACCGAGGGCCTACACTGCCTCCTCCCACGCCGTGCTTAGGCCAGTTCATCAAAGCCTACAAGACGGGCAAC
UTR5:ENST00000497827.1|gene_type=protein_coding|gene_name=SLC66A1::chr1:19312728-19317677(+)	71.9665	0	GCGGCCCGCGCCGGGCTGAGTCACCAGGAGGGAGCTGTGGCCGAGGACGCCGAGGCCTGGAGTGGGTGGTAGCCCCGAGCTGGGACGCTCCTCCCTCCACAATCTCCCCAGGTCTGCAGGGACCGAGGGCCTACACTGCCTCCTCCCACGCCGTGCTTAGGAACCCTTGCTGGCCTCAGAACACCAGCGCCCTCCCTCCGGTGCAGCCCTGCCTGGCCGGGGGCCCCTCCTCCACAGCC
UTR5:ENST00000264203.7|gene_type=protein_coding|gene_name=CAPZB::chr1:19448914-19485513(-)	58.502	8	GTGGAAGCGCCGGGCCCTGCTGCGGGGGGGAGAGCCACTGACGCCGGGACCGGGACCGCCGCCGCCGCCGCCACCATGCTCCATGCCTGACCGTGACTCGCATCTCGCCAGGCCAGTGCATTTCCTCTTCTGGCTGTCATCGGAATTTTCAAGTGTCAAGACCCCACTTTGTTCCTGTTGTCCTGGTTCCGGCTTTGGGAAGCATGACCTTTCAGGCCTGCTCAGAGACACCGCAGTGCACTTTGTGCGTTATCAGCCTTACAGAGACTCTACGGTCAGGAGTTTTTGTGGCAATGGAACTGCTGGGGTTTCATCTGCAAATGAAAACCATCTGGCCAGCTGCTTGGGTCAGATGGAAACCAGATGGGAGAAGTCAGGAGCGGGCAGCGAGCAGCCTGG…
UTR5:ENST00000433834.5|gene_type=protein_coding|gene_name=CAPZB::chr1:19484279-19484664(-)	68.8312	4	TCCCTGTACCTGGGGCGCGCCTTCTTTGCAGCCTTTGGGGAGCGAGGGGAGCTCTCCATCAGGGATGGGGTGGTCCCGGTGCTGTGCCTTCTCAGTTGCCGCTTCTAGGGAGGCCGCCTAGGAGCCAGCGAGGGAAGGGCGGGCATCGGTGTGCCCAGAAGGCAGCGCGCTGCTCTGCGGGCCCTTCTCGAGGCTGCCGCCGTGGGTGCTGTGCGTGCGAAGCATTCTGCAGGGCAGGCCGGGGTCCACGGCGCCCGGGCCTGAGTGGGAGCCGAGGGGCGAGGATGGGTGGCCCACAGGACAAGGATGAACGCACAATCGCCCTTGTGAGGCCGTGGCCTTGGGGGGCCACCAGGCCCTGGATCCAGCATATGGCCTGGACACG
UTR5:ENST00000648702.1|gene_type=protein_coding|gene_name=MICOS10::chr1:19484402-19623478(+)	63.7255	3	AGGCCCGGGCGCCGTGGACCCCGGCCTGCCCTGCAGAATGCTTCGCACGCACAGCACCCACGGCGGCAGCCTCGAGAAGGGCCCGCAGAGCAGCGCGCTGCCTTCTGGGCACACCGATGCCCGCCCTTCCCTCGCTGGCTCCTAGGCGGCCTCCCTAGAAGCGGCAACTGAGAAGGCACAGCACCGGGACCACCCCATCCCTGATGGAGAGCTCCCCTCGCTCCCCAAAGGCTGCAAAGAAGGCGCGCCCCAGGTACTGGTTTTGGATTAGGAATTGTTTTCTCACTTACCTTCTTTAAAAGAAGA
UTR5:ENST00000264202.8|gene_type=protein_coding|gene_name=CAPZB::chr1:19485438-19485539(-)	77.2277	1	ATGTTCACTCCTGGGCACCCGGGGAAGTGGAAGCGCCGGGCCCTGCTGCGGGGGGGAGAGCCACTGACGCCGGGACCGGGACCGCCGCCGCCGCCGCCACC
UTR5:ENST00000375142.5|gene_type=protein_coding|gene_name=CAPZB::chr1:19485438-19485485(-)	82.9787	0	GGAGAGCCACTGACGCCGGGACCGGGACCGCCGCCGCCGCCGCCACC
UTR5:ENST00000375144.6|gene_type=protein_coding|gene_name=CAPZB::chr1:19485438-19485537(-)	78.7879	0	GTTCACTCCTGGGCACCCGGGGAAGTGGAAGCGCCGGGCCCTGCTGCGGGGGGGAGAGCCACTGACGCCGGGACCGGGACCGCCGCCGCCGCCGCCACC
UTR5:ENST00000674432.1|gene_type=protein_coding|gene_name=CAPZB::chr1:19485438-19485537(-)	78.7879	0	GTTCACTCCTGGGCACCCGGGGAAGTGGAAGCGCCGGGCCCTGCTGCGGGGGGGAGAGCCACTGACGCCGGGACCGGGACCGCCGCCGCCGCCGCCACC
UTR5:ENST00000674449.1|gene_type=protein_coding|gene_name=CAPZB::chr1:19485438-19485477(-)	84.6154	0	ACTGACGCCGGGACCGGGACCGCCGCCGCCGCCGCCACC
UTR5:ENST00000617872.4|gene_type=protein_coding|gene_name=MICOS10::chr1:19596976-19597045(+)	72.4638	0	TCGCGAGACTTTCAGGGGTCGGAGCGCGGGGGCCGGCCGAGAGGAAAGCTGGAGGCGCGGGTGGGGAAC
UTR5:ENST00000322753.7|gene_type=protein_coding|gene_name=MICOS10::chr1:19596978-19597045(+)	73.1343	0	GCGAGACTTTCAGGGGTCGGAGCGCGGGGGCCGGCCGAGAGGAAAGCTGGAGGCGCGGGTGGGGAAC
UTR5:ENST00000602662.1|gene_type=protein_coding|gene_name=NBL1::chr1:19596978-19655030(+)	68.6667	2	GCGAGACTTTCAGGGGTCGGAGCGCGGGGGCCGGCCGAGAGGAAAGCTGGAGGCGCGGGTGGGGAACATGTCTGAGTCGGAGCTCGGCAGGAAGTGGGACCGGTGTCTGGCGGATGCGGTCGTGAAGATAGGGCTCTGGAGGCCACGGGC
UTR5:ENST00000602293.5|gene_type=protein_coding|gene_name=MICOS10-NBL1::chr1:19597066-19617296(+)	54.878	2	AGGAAGTGGGACCGGTGTCTGGCGGATGCGGTCGTGAAGATAGAATCCTGGTAATTGATGTCCACCCGAGAAATCCCTGCAG
UTR5:ENST00000428975.5|gene_type=protein_coding|gene_name=NBL1::chr1:19640553-19655030(+)	57.9487	0	CTTTTGCTTGTTTTCATTCTATTTCTCCAGCGAGAGTGCAGAGGTTTGGACCCCCGTTGAGGCCAGACTGACAGGATTAGAGGAAACAGCTGGGCTGAGTCCGTGCCCTGCAGGAGGGAGCTCACATTCCCGGACTCTGGGAGAGAGCAGCTCCCCACAGCTCAGTCACATTCCAGGGCTCTGGAGGCCACGGGC
UTR5:ENST00000289749.6|gene_type=protein_coding|gene_name=NBL1::chr1:19643231-19643311(+)	65	1	GATGCAGGCTGGGTGTGGAGGGTGCGAGTAGGCTGGAGTACACCAGGGAGTTCCCAGCAGGCCACTAGGAGCCACCCAGG
UTR5:ENST00000451758.5|gene_type=protein_coding|gene_name=NBL1::chr1:19643408-19655030(+)	55.5085	0	GTAAAGCAAAATCCCCAAGTCCTACAATCGTGTCCCAGTGGTGTCCCTGGGCCACCACTTTCCAGAAGCAAAGTTATTTTCTCACCCCGTTGTTAAGCACACAGAATAGAGAAGGTACGGCCGCAATCCACCCAAGTGCCCACTGATTAGATAGGAACCCCCGAGGTGAGGCTGGAAGCTGGGGCCAGGAGCTCCACTCTTCCCAGGAGTCAGAGAAGGCTCTGGAGGCCACGGGC
UTR5:ENST00000622566.4|gene_type=protein_coding|gene_name=NBL1::chr1:19643408-19655030(+)	55.5085	0	GTAAAGCAAAATCCCCAAGTCCTACAATCGTGTCCCAGTGGTGTCCCTGGGCCACCACTTTCCAGAAGCAAAGTTATTTTCTCACCCCGTTGTTAAGCACACAGAATAGAGAAGGTACGGCCGCAATCCACCCAAGTGCCCACTGATTAGATAGGAACCCCCGAGGTGAGGCTGGAAGCTGGGGCCAGGAGCTCCACTCTTCCCAGGAGTCAGAGAAGGCTCTGGAGGCCACGGGC
UTR5:ENST00000439664.5|gene_type=protein_coding|gene_name=NBL1::chr1:19643713-19655030(+)	66.5385	3	ACTAGGATAACACTAGGCAAGGCTGAGCAACCCAGGCTACCAACAGCACGGACTTGAACCGGGTCGCATGCCGGAGCGGACGGGATGAGGTGCACCGCAGAACTGGGGACTCCTGGTGCCGGGACGCGGCGGGCTGGGGCGCCCCACTCTCGGGGCAAGTCTGCAATGCCCGGTGCCCACAAAAAGGACACATCCATCTTTGTCACCCCGAGGCCTGGCACGGCCTGACGGCCCAGGCTCGGGCTCTGGAGGCCACGGGC
UTR5:ENST00000621723.4|gene_type=protein_coding|gene_name=NBL1::chr1:19643713-19655030(+)	66.5385	3	ACTAGGATAACACTAGGCAAGGCTGAGCAACCCAGGCTACCAACAGCACGGACTTGAACCGGGTCGCATGCCGGAGCGGACGGGATGAGGTGCACCGCAGAACTGGGGACTCCTGGTGCCGGGACGCGGCGGGCTGGGGCGCCCCACTCTCGGGGCAAGTCTGCAATGCCCGGTGCCCACAAAAAGGACACATCCATCTTTGTCACCCCGAGGCCTGGCACGGCCTGACGGCCCAGGCTCGGGCTCTGGAGGCCACGGGC
UTR5:ENST00000375136.8|gene_type=protein_coding|gene_name=NBL1::chr1:19644310-19655030(+)	85.1613	0	GCAGACAGCGCGCAGCGCAGCCCAGCCGAGCGTCGCGGGGCCGCCCCCCGCCCTGCCGGCCGCCTCGCCGAGCCTCCTGGGGCGCCCGGGCCCGCGACCCCCGCACCCAGCTCCGCAGGACCGGCGGGCGCGCGCGGGCTCTGGAGGCCACGGGC
UTR5:ENST00000425400.5|gene_type=protein_coding|gene_name=NBL1::chr1:19645371-19655030(+)	66.2921	0	GTTTACAAGCGGCGGCAAAGGGGGCAGCCGCCTGCCTTGGCGTGGCCGGAGGTTGGCGGGCATCAAGGGAGAAAGCCACACTTCCAGGCTTTCGGAGGCCCTCGCTCCCCAAGCTGGACGCCACCAGCCTGTAACTAGGGGCACCCCAGGAAAACAGAGGGCTCTGGAGGCCACGGGC
UTR5:ENST00000618761.4|gene_type=protein_coding|gene_name=NBL1::chr1:19645371-19655030(+)	66.2921	0	GTTTACAAGCGGCGGCAAAGGGGGCAGCCGCCTGCCTTGGCGTGGCCGGAGGTTGGCGGGCATCAAGGGAGAAAGCCACACTTCCAGGCTTTCGGAGGCCCTCGCTCCCCAAGCTGGACGCCACCAGCCTGTAACTAGGGGCACCCCAGGAAAACAGAGGGCTCTGGAGGCCACGGGC
UTR5:ENST00000439278.5|gene_type=protein_coding|gene_name=NBL1::chr1:19645765-19645950(+)	55.6757	0	GTGTTTTGGAGGGGTGGACAGGGGAGTAGGTGTTCTGCATCGGCCAGGGATATCGCCTCATTATTTTAAAGTGAAATTTCAGGCTGAGTTTAGCTGCTTCCCCCCACCCACAACCTCAAGGGTCGGAGGCTGCCGGAGCGGGCAGGGTTGTTGGTGAGGTCTGCAGTGGAACTTCTGCTGAGCAG
UTR5:ENST00000615215.4|gene_type=protein_coding|gene_name=NBL1::chr1:19645765-19645950(+)	55.6757	0	GTGTTTTGGAGGGGTGGACAGGGGAGTAGGTGTTCTGCATCGGCCAGGGATATCGCCTCATTATTTTAAAGTGAAATTTCAGGCTGAGTTTAGCTGCTTCCCCCCACCCACAACCTCAAGGGTCGGAGGCTGCCGGAGCGGGCAGGGTTGTTGGTGAGGTCTGCAGTGGAACTTCTGCTGAGCAG
UTR5:ENST00000427894.5|gene_type=protein_coding|gene_name=NBL1::chr1:19647609-19655033(+)	62.6506	3	CAAACGCTGCGTGCTCGTTGTGCATGCGGACTGTGGTGTCACCTGAATGCTGAGCCCACAGGGCTCTGGAGGCCACGGGCATG
UTR5:ENST00000548815.2|gene_type=protein_coding|gene_name=NBL1::chr1:19647609-19655030(+)	63.75	2	CAAACGCTGCGTGCTCGTTGTGCATGCGGACTGTGGTGTCACCTGAATGCTGAGCCCACAGGGCTCTGGAGGCCACGGGC
UTR5:ENST00000289753.2|gene_type=protein_coding|gene_name=HTR6::chr1:19664874-19665753(+)	75.0853	1	GCACCCGGCCTCTCCTCCGCGCGTGCGGGCCCCTCGCGGCGCCTCCCGGGCTCGGGAGACCCGGTCCCGCCGCCCGCCCGGCCCGCGGCCGCCTCTTCCTCTCGCAGCCCCGCGGCGCTTGCCGCAGTCGCAGGCGGCGGAGCAGCCAGAGCGCCCCAGGTACCAGTGCGGGCGGGAGACGGAGGCGACCCTGCTGCCGGGTGGGGAGGGGGCGCCGCGCGGCCGCTGCCCTCCTCTTCCCGCGGGGCCTGGCGGCCCCGGCGAACCCCCGCGCCGCACAGGCCGTGTGCGCCGGATCCCGGTGCCTCCGCGCCAGCTGAGACCTGCCTTTCCCAGGGGCGGCTTTGCTCCGGCCCCTAGGCCCCCGCCCTGGTACCCCACACGCCCACCGGCCGCGGG…
UTR5:ENST00000294543.11|gene_type=protein_coding|gene_name=TMCO4::chr1:19780758-19799916(-)	58.0913	1	GGGCGGGAGGAGCCGCTCGCCGGTTTTGCCGCCTCCGCCTTTGCCTTCGCAGCCGCCTCCAGTGTTGTACATTATAAACCGGGGCTGCTGATGAGGAGTGGGGAACTGGCTCTCTGGAACGTGTGACAGCAGGCAGAAGGGGGCAATTTGCATATTTCTCCAAAGAACCATCCAGAACCTGAGCAGCCTGTCTTCAGACAGAGAGAGGCCCACGGCTGTTTCTTGAAATCTGGCGCTGGGA
UTR5:ENST00000375127.5|gene_type=protein_coding|gene_name=TMCO4::chr1:19780758-19799344(-)	50.5535	3	CAAACAGAGAATTCCAGGAGGGCTTGGGGAGCCTCTGGAGAAAAACCAGGCTCCTCATGTTACAAGGAGGCCATGTCTTCTGGTGCCCATGCCTGAAGTTACAGGAGGGAAGAATTACTGCTGCTGACTTTTGAGTGGATTTTACAGCTGGGTAAACTGAGGCTCAGAGAGGGCAATTTGCATATTTCTCCAAAGAACCATCCAGAACCTGAGCAGCCTGTCTTCAGACAGAGAGAGGCCCACGGCTGTTTCTTGAAATCTGGCGCTGGGA
UTR5:ENST00000375121.4|gene_type=protein_coding|gene_name=RNF186::chr1:19815101-19815283(-)	59.8901	1	AAGCCAAGAAACAAGCTGGGCAGCTCTGGGAGAGAGGAGTGTCAGACAGCTGTTGTCAACAGGCACCTGGCCAGAGTGAAAAGGAGGGGCAGATTCCATCCAAGTCCCAGCGGCGCCAGCTGACACTCTCTGCCAATGCCCAGGTGCTGAGCGACAGTGTCCCACCGGTCCCTGTGCCCAGA
UTR5:ENST00000375120.4|gene_type=protein_coding|gene_name=OTUD3::chr1:19882394-19882513(+)	68.9076	0	GCTGCGTAGTCGTCGCCGGGCTCCGTTGCCCGCGCTGTTTTACCTTCCCAACGCTTGAGGCGGACGCTGGGGGGTCCTGCGCCTTTCCCTCCTGCCGCTGGGGACTGCAGGCTAAGGCC
UTR5:ENST00000375116.3|gene_type=protein_coding|gene_name=PLA2G2E::chr1:19923559-19923617(-)	56.8966	1	CTGCTTTCTTCTGCTGCCTTTTATGCTCCTTGTGCACCTCCCTTCCCCCCAACCTGGG
UTR5:ENST00000649436.1|gene_type=protein_coding|gene_name=PLA2G2A::chr1:19978483-19979621(-)	55.5556	2	AACAAGACGGCCTGGGGATACAACTCTGGAGTCCTCTGAGAGAGCCACCAAGGAGGAGCAGGGGAGCGACGGCCGGGGCAGAAGTTGAGACCACCCAGCAGAGGAGCTAGGCCAGTCCATCTGCATTTGTCACCCAAGAACTCTTACCATGAAGACCCTCCTACTGTTGGCAGTGATCATGATCTTTGA
UTR5:ENST00000375111.7|gene_type=protein_coding|gene_name=PLA2G2A::chr1:19978773-19980416(-)	56.9853	0	GAAGGAAAAAGAGCAACAGATCCAGGGAGCATTCACCTGCCCTGTCTCCAAACAGCCTTGTGCCTCACCTACCCCCAACCTCCCAGAGGGAGCAGCTATTTAAGGGGAGCAGGAGTGCAGAACAAACAAGACGGCCTGGGGATACAACTCTGGAGTCCTCTGAGAGAGCCACCAAGGAGGAGCAGGGGAGCGACGGCCGGGGCAGAAGTTGAGACCACCCAGCAGAGGAGCTAGGCCAGTCCATCTGCATTTGTCACCCAAGAACTCTTACC
UTR5:ENST00000400520.8|gene_type=protein_coding|gene_name=PLA2G2A::chr1:19978773-19979607(-)	57.8313	2	GGGATACAACTCTGGAGTCCTCTGAGAGGTTGGATGGGAGAGCATGTCTGTGTGTCTCAGAGCCACCAAGGAGGAGCAGGGGAGCGACGGCCGGGGCAGAAGTTGAGACCACCCAGCAGAGGAGCTAGGCCAGTCCATCTGCATTTGTCACCCAAGAACTCTTACC
UTR5:ENST00000482011.2|gene_type=protein_coding|gene_name=PLA2G2A::chr1:19978773-19979618(-)	59.3103	0	AAGACGGCCTGGGGATACAACTCTGGAGTCCTCTGAGAGAGCCACCAAGGAGGAGCAGGGGAGCGACGGCCGGGGCAGAAGTTGAGACCACCCAGCAGAGGAGCTAGGCCAGTCCATCTGCATTTGTCACCCAAGAACTCTTACC
UTR5:ENST00000375108.4|gene_type=protein_coding|gene_name=PLA2G5::chr1:20070193-20084830(+)	58.5106	3	AGTCGGGGGCTGAGCAGGGTTCTACCCGGCTGGGTCCAGGCAGAAGTTTTTCCTCCCCACCTCCGGGTTTGTCCTCATCATCGGTCACTCCCATTCACAGCTTTAAGATTCTGGAGGCCAAGAATTTGACTCCCCCCGGATCCATGGTCTGTGGATACCAATGTTCCGACTGGAGACGGGGAGCCCGCGAGACCCGGGTCTCCAGGGTCTGCCCAAGGAAGTTGCTCATGGGAGCAGACCTCTAGAGCAGGATTTGAGGCCAGGCCAAAGAGAACCCCAGAG
UTR5:ENST00000375105.8|gene_type=protein_coding|gene_name=PLA2G2D::chr1:20119498-20119536(-)	60.5263	0	ACTGCCAGCATCTGCCTCCACTGCTCTGTGCTGGGATC
UTR5:ENST00000617227.1|gene_type=protein_coding|gene_name=PLA2G2D::chr1:20119498-20119566(-)	58.8235	1	GATATAAGGGGGCAGCCTGCATGGAAAGGGACTGCCAGCATCTGCCTCCACTGCTCTGTGCTGGGATC
UTR5:ENST00000375102.4|gene_type=protein_coding|gene_name=PLA2G2F::chr1:20139322-20139427(+)	65.7143	1	GCCAGTGTGCGAGGCAGCGTGAAGCTGGGGCCTGCTCCCCGCAGCCTCTGGAGCGCATCTCAGACCTTCTGAGACCTATGTTGCTGGCCCCCCAGAACCCGCAAC
UTR5:ENST00000429261.2|gene_type=protein_coding|gene_name=PLA2G2C::chr1:20177363-20177424(-)	60.6557	0	ACCCCTCACACACAGGTGAAGGCGTGGCTGTAGAACCTCAGACCCCCTGGTCTCCTCAGGA
UTR5:ENST00000679259.1|gene_type=protein_coding|gene_name=PLA2G2C::chr1:20177363-20186518(-)	60.4255	1	CTCTGGTTCTCGTCTCTGCCCTGCCGGAGACTGGGACATCCTTTTCTCTCCCTGGGTCTGTGTCCCCGTCGCTACATCCCAGCCTGGAGGGCATGGCCCAGCGGTTGCATAGGTCCCTCGGTTTCTGCAGAGCCCGGGAGTCACCCTATTTTGGTAAAGAGGTTCAGCTGGGAGACCCCTCACACACAGGTGAAGGCGTGGCTGTAGAACCTCAGACCCCCTGGTCTCCTCAGGA
UTR5:ENST00000375099.4|gene_type=protein_coding|gene_name=UBXN10::chr1:20186095-20190561(+)	64.3836	1	GTTGTTTACCAGCAGGACAGAGCCCGGGCGCAGGCGGCGGATGGAGCGGAACGGCTAGGGGTCTTGAGAAGCA
UTR5:ENST00000289815.13|gene_type=protein_coding|gene_name=VWA5B1::chr1:20290874-20310601(+)	61.25	2	GACAAAACAAATGGCTCGGCCTCCTGCAGGCCACCTAAACAGCTATCGCAATGTGGGCATTGATCAAGCCAGCTGCCAGGGCAGCGGGCGCAGGGCTTGGGCACTGGAGCCCAGCCCCGGACCGCACCTCCAGCAGTGCTGGGTGCAGAAGGCAGTCACTGTGGCAGTGGAGAGACAGAGTGTGTACCCAGACACGTGTTGCTTCTGGGGTAAGGTTCTGAAGGCTGAGTAGCCAGCGGG
UTR5:ENST00000375079.6|gene_type=protein_coding|gene_name=VWA5B1::chr1:20290918-20310601(+)	62.7551	1	ATCGCAATGTGGGCATTGATCAAGCCAGCTGCCAGGGCAGCGGGCGCAGGGCTTGGGCACTGGAGCCCAGCCCCGGACCGCACCTCCAGCAGTGCTGGGTGCAGAAGGCAGTCACTGTGGCAGTGGAGAGACAGAGTGTGTACCCAGACACGTGTTGCTTCTGGGGTAAGGTTCTGAAGGCTGAGTAGCCAGCGGG
UTR5:ENST00000485375.6|gene_type=protein_coding|gene_name=VWA5B1::chr1:20290918-20310601(+)	62.7551	1	ATCGCAATGTGGGCATTGATCAAGCCAGCTGCCAGGGCAGCGGGCGCAGGGCTTGGGCACTGGAGCCCAGCCCCGGACCGCACCTCCAGCAGTGCTGGGTGCAGAAGGCAGTCACTGTGGCAGTGGAGAGACAGAGTGTGTACCCAGACACGTGTTGCTTCTGGGGTAAGGTTCTGAAGGCTGAGTAGCCAGCGGG
UTR5:ENST00000473325.5|gene_type=protein_coding|gene_name=VWA5B1::chr1:20290936-20310601(+)	64.0449	0	ATCAAGCCAGCTGCCAGGGCAGCGGGCGCAGGGCTTGGGCACTGGAGCCCAGCCCCGGACCGCACCTCCAGCAGTGCTGGGTGCAGAAGGCAGTCACTGTGGCAGTGGAGAGACAGAGTGTGTACCCAGACACGTGTTGCTTCTGGGGTAAGGTTCTGAAGGCTGAGTAGCCAGCGGG
UTR5:ENST00000530722.5|gene_type=protein_coding|gene_name=VWA5B1::chr1:20303080-20310601(+)	55.5932	3	ACTTTGATAAGAGTGTTGGTGCTATTGGTGATTGGGTGGCCCTTAGAGCACGGGCTTCTAAAGGGGACATGAAAGCAGGACTTCCTAGAGGGGGCTGGAGATAAGAAAAGAAGCAAAGGCCCCTAGCCCCAGGTAAGAGGGCAGGTGGCAAGCCCAGAATTGCTTGTGGGCTCACAGTCTTCATCTAGCCCAGGCCTGGCTGAGCCCACACAGGTAGGGGACCCCAACTCTATGGAGAAGCATCTAGGAGGGATCAGGCCAGGATGAGGGTTCTGAAGGCTGAGTAGCCAGCGGG
UTR5:ENST00000534075.1|gene_type=protein_coding|gene_name=VWA5B1::chr1:20303080-20310601(+)	53.1646	1	ACTTTGATAAGAGTGTTGGTGCTATTGGTGATTGGGTGGCCCTTAGAGCACGGGCTTCTAAAGGGGACATGAAAGCAGGACTTCCTAGAGGGGGCTGGAGATAAGAAAAGAAGCAAAGGCCCCTAGCCCCAGGTTCTGAAGGCTGAGTAGCCAGCGGG
UTR5:ENST00000375078.4|gene_type=protein_coding|gene_name=CAMK2N1::chr1:20485379-20486210(-)	74.2479	1	ATTTCTCCTCGCAGCTCGCTGCCTCCTCTATCCCTGCCTCCCTCTCCCCCCTCTGTTTTTCTCCCTTCCTTCCCTCTCCGACCCTCTTCCTCTCCCTCCCGATCCTTTCCCTCCTCCTCTCATCTTTCCCCTGTCTCTCCGTTCTAGCTCGTCCCCCACCCCACCTTTTCTTCTTTCTCCTCCTCTCCTTCCTCTCCCCCTCTCCTCTGTCTCCTTCCACCGTCTCCCCTGCCTCCCTGTCTTTCAGTCCCTGTTTTTCAGCCCCGTCTCCCTCTCGGTTTCTCTCCCCCACCCTCCCTCCGGGTTTCCTCCCCGGTGCCCTCCCTCCTCTCTCCCTCCCCTCCCCCTCCGCCCCTCGCAGCCCCGCCGCTCGCAGCTCCCAGTCTGCCTCCCCGAACC…
UTR5:ENST00000264198.5|gene_type=protein_coding|gene_name=MUL1::chr1:20508024-20508151(-)	68.5039	0	GACTGATTTCGAGTTTCCGGTCAGGTTAGGCCGGGGGGGTGCGGTCCTGGTCGGAAGGAGGTGGAGAGTCGGGGGTCACCAGGCCTATCCTTGGCGCCACAGTCGGCCACCGGGGCTCGCCGCCGTC
UTR5:ENST00000332947.6|gene_type=protein_coding|gene_name=FAM43B::chr1:20552572-20552973(+)	72.3192	0	GGTCTGCCCCACTAAGCAGCCGCCAGCGGCTCCGGCGACCCAAATTGCGGCGGCAGGGACCGCGGAAATCCCACCGTTTGGGCTTGGTGGACGTCCAGCCCACCTCACCCCCAGCCCCGGCCCCTCCTCGCTTCCCAGACGGCTGGAGACACTCCCGGGAAAAGCGGTCCTCAGCCACTCGGCCGCCGTCCGCACCTCGGCTGCTGGCCCGGCTGGGCACCGGGCATCTGCGAAGCTAGCCCTGCCTGGCACTGGGCATCTCCAGGCAACGACTGTCCCCGGCCCTGCCCAGCTTCTCGCGACTCCAGGGCGGTGGACTTCTGCGCGCCTTCCCTCCCCCGGTCTCCCGACAGGACGCCGGTGAGCTCCCTGCGCCCCCAGCCCCTTTCGCCGCCGCCG…
UTR5:ENST00000375071.4|gene_type=protein_coding|gene_name=CDA::chr1:20589096-20589129(+)	72.7273	0	CCCGCTGCTCTGCTGCCTGCCCGGGGTACCAAC
UTR5:ENST00000321556.5|gene_type=protein_coding|gene_name=PINK1::chr1:20633457-20633548(+)	79.1209	0	AGAGGCACCGCCCCAAGTTTGTTGTGACCGGCGGGGGACGCCGGTGGTGGCGGCAGCGGCGGCTGCGGGGGCACCGGGCCGCGGCGCCACC
UTR5:ENST00000464364.1|gene_type=protein_coding|gene_name=DDOST::chr1:20661350-20661388(-)	65.7895	0	GGTGTGCACGTGCTGGGTCCTTCGGCAGGAGGAGGAAG
UTR5:ENST00000602624.7|gene_type=protein_coding|gene_name=DDOST::chr1:20661350-20661369(-)	63.1579	0	CTTCGGCAGGAGGAGGAAG
UTR5:ENST00000415136.6|gene_type=protein_coding|gene_name=DDOST::chr1:20661401-20661544(-)	67.8322	0	AATCCACCTCCCACCAGGGCACTTCCGGCGGCGCTCTCCGCGCCTTATCGCCAAAGCTGCGGCTCTGGACGCCCAGCCGCGGCGTATCCCGATCACTTCCGGGTAGTGCTCCACGGGCACGAGCCGCGATTGGGCTACCGTAG
UTR5:ENST00000375044.5|gene_type=protein_coding|gene_name=KIF17::chr1:20715570-20717491(-)	71.2264	2	CTATCCGCTGGTGGAGGTGAGGGCGCCCGGCAGGCCGCCCTGCAGGCGGCAGGGCATGAGGCCGCCCCGAGAGTCCCCAGGGGGCTGCGCTGCCCCCCAGCCAGGAGGAAAGGCCCTCGAGGGGCGCAGGCGGACGGGAACAGGGCGTCACTGAGGGCTACAATGGCACCATCTTTGCCTACGGCCAGACAGGCAGCGGGAAGTCCTTCACC
UTR5:ENST00000247986.2|gene_type=protein_coding|gene_name=KIF17::chr1:20717706-20718017(-)	83.6013	0	GGGCGGCTCCGGGCTCGGGTTCTGCGGCGGCGCCTGCAGCGCGGATCCCCCACGTCCCCGCTCGGGCCGGGCCTCAGAAACGGGCGAGCCCGGGCGCGGGAGGAAGCGGCGGCCCCGGCTCGGGTCCTGCGACGCCCAGCTCCCCTCCGGGGCGCCCCCCGAGGGGTCCCCGCCCCCCGCCGCGGCCCCGCCCCTGCCTCAAGGCCCCGCCCCCCGTGGCCGGCGCTGGCCCCGCCCCTTGGCCCGGGCTGCTGGGAGTCCCCGGCGGGGCGGGGGTCAGCTCTGGTCCCGTTGGTCCTGGGCGCGGCGCC
UTR5:ENST00000400463.8|gene_type=protein_coding|gene_name=KIF17::chr1:20717706-20718007(-)	83.3887	0	GGGCTCGGGTTCTGCGGCGGCGCCTGCAGCGCGGATCCCCCACGTCCCCGCTCGGGCCGGGCCTCAGAAACGGGCGAGCCCGGGCGCGGGAGGAAGCGGCGGCCCCGGCTCGGGTCCTGCGACGCCCAGCTCCCCTCCGGGGCGCCCCCCGAGGGGTCCCCGCCCCCCGCCGCGGCCCCGCCCCTGCCTCAAGGCCCCGCCCCCCGTGGCCGGCGCTGGCCCCGCCCCTTGGCCCGGGCTGCTGGGAGTCCCCGGCGGGGCGGGGGTCAGCTCTGGTCCCGTTGGTCCTGGGCGCGGCGCC
UTR5:ENST00000375031.5|gene_type=protein_coding|gene_name=SH2D5::chr1:20726057-20732640(-)	68.16	4	ACTCACAAGGGCCGGGCCCGAACCACCCTGAGCGCCTCCTCCGAGCCAGGCTCGATCCTTCACACTGGGAACGGAGACACTCCGGTCCAGTGTCACTTGTCCTCGAGTAAGAGGAGAGGGATGACAGGCGAGCAACGGAGTCACAAGGGCTCTGCAGAGAATGAAGCGTGAGTGGTGGTCGTGGAAGGCTTCCCGGAGGAGGCGGTGCGGTAGCCGCGGCTCGGATGACGCGGAGGAGCCAGCCAGAGAGGGGAGGGGCAGAGGCCCTCCAGGAGGAGGGACCCGTGAGTGAGGCGCGGGGGATTCAGCGCCCCCAGCCCGGGAGGAGGTGCCTTCTGAGCTCCGGGCGAGCCCCTCCCGCCCTTCCAGGCGGAGCGCCGGGCGTGGGCAGTGCCAGGG…
UTR5:ENST00000444387.7|gene_type=protein_coding|gene_name=SH2D5::chr1:20728044-20732703(-)	69.5575	4	AGTTCCCGGCTGAGAACGTCCCGGCAGGAAGAAAGTGAGGAGGAGGATGCGCAACGACCCTCCACTCACAAGGGCCGGGCCCGAACCACCCTGAGCGCCTCCTCCGAGCCAGGCTCGATCCTTCACACTGGGAACGGAGACACTCCGGTCCAGTGTCACTTGTCCTCGAGTAAGAGGAGAGGGATGACAGGCGAGCAACGGAGTCACAAGGGCTCTGCAGAGAATGAAGCGTGAGTGGTGGTCGTGGAAGGCTTCCCGGAGGAGGCGGTGCGGTAGCCGCGGCTCGGATGACGCGGAGGAGCCAGCCAGAGAGGGGAGGGGCAGAGGCCCTCCAGGAGGAGGGACCCGTGAGTGAGGCGCGGGGGATTCAGCGCCCCCAGCCCGGGAGGAGGTGCCTTC…
UTR5:ENST00000447746.6|gene_type=protein_coding|gene_name=SH2D5::chr1:20728044-20732278(-)	77.8571	0	CTTCCAGGCGGAGCGCCGGGCGTGGGCAGTGCCAGGGCCCCTCGCGGCCGCTGATTGGGTGGTGCGGCCGAGCGGAGCGGCTCCGCGGGCGCCGATTGCCTCCCCTCCCGTGGAGCTGGAAGCCAGGCACCCTGGGGGCC
UTR5:ENST00000517430.5|gene_type=protein_coding|gene_name=SH2D5::chr1:20728044-20731591(-)	68.8172	1	TCACTTTACCCCCCATGCCGCCTCCACCACCCCAGCTGGGTGCCCCCAGAGGGCGGGCACCTTCGTCCACCGGCGGCGGGGCCTGACACACAGTCAGCCTCGGAAACATTCCAAGAAGGACCAGAGCTACGAGCACCCCAGGAGCCTCCCCTCCCGTGGAGCTGGAAGCCAGGCACCCTGGGGGCC
UTR5:ENST00000518294.5|gene_type=protein_coding|gene_name=SH2D5::chr1:20728044-20732837(-)	70.6897	2	AGTGCCGTGGCTGGAGCTGCTAGCCCGATTCCCCACCTAAAGGGCCCGAAGGATGGGGCCACGGCCCATGTGCGCCTCCCCTCCCGTGGAGCTGGAAGCCAGGCACCCTGGGGGCC
UTR5:ENST00000519434.1|gene_type=protein_coding|gene_name=SH2D5::chr1:20728044-20731175(-)	60.2564	3	CTCCTCGTGGACTGGCAGGGACCCCCACCAAACTCCAAGAGTGGACACCCTACTTATCTGTGGGAGGGGAGTCCGAGCAGAAAGGCACCGCCATGGCCTGAGGAAACAGCTCCAGAGACATGGATTTGCTTCCCTGCTCTCCCACTGAAGCTGTGTGACTATGGGGCCACCTGGAAAACCTCAGAGGACAGCTCCAGCCTCATTCCAAGTGTGTCCCCTTCGGAAGGTGCTGGCCCAGCCAGACTCCAGTGTAAAGCCTCAGAAAAGCAGCCTCCCCTCCCGTGGAGCTGGAAGCCAGGCACCCTGGGGGCC
UTR5:ENST00000375003.6|gene_type=protein_coding|gene_name=HP1BP3::chr1:20773504-20775005(-)	39.7069	23	TTTTTTTTTTTTTTTGAGATGGAGTCTTACTCTGTCACCCAGGTTGGAGTGTGGAGTGCAGTGGCGCGATCTGGGCTCACTGCAACCTCCACCTCCCAGGTTCAAGCGATTCTCCTGCCTCAACCTGCCAAGTAGCTGGGACTACAGGCGTGCACCTCCACACCTAGCTAATTTTTGTATTTTCAGGAGAGACGGGGGTTTCACCATGTTGGCCAGGATGGTCTCAATCTTTTGACCTTGTGATCCGCCCACCTTGGCCTCCCAAAGTGCTGGGATTACAGGCATGAGTCACCGCGCCCAGCCAATATGCTATATTTTTGTATGACTGGCAGCACTGTAGGTTTGTTTACACCAATGTCACCACAAACAAGTGAGTAACGTGCTGCGCTGTGATATTAC…
UTR5:ENST00000419490.5|gene_type=protein_coding|gene_name=HP1BP3::chr1:20779893-20786652(-)	70.0957	1	AGTGGTGAGTGTGCGGAGCGCCGAGGCTCGCGTTCCGCCGCTGCTTCCGTCGCCGGGGCGGGCGCCGCGGTGTCCCTGCCGAGCGTGAGCCCCGAACTGTCACCGCGCCGAGCCCCAGCCTCATCCGTCGGTGTCCGCGGTCCGAGCTTTCCCCGCCTCGCTGGCGGCCCGCGCTCTCCCCCGCCGTGCGCGTTCGCCGCTGTGGCCTGTAGCTACCTCGCCTCGCTGCTTTGTCTCCGCTGCTCTTGCCGTCCTTCCCGCGGCCTTCTGCGGGCGGGGCTGTCGGCTGTCGCTTTGCTGCTCCGCGACGGCGGCCTTGAGTCTCGCTCCCCCGGTGGGAAACGTAGAACTGGTTACTCGCCACCTTAGGCGGTGGGGTTTGAATGAGAGCGGTGCCTC…
UTR5:ENST00000424732.5|gene_type=protein_coding|gene_name=HP1BP3::chr1:20779893-20787312(-)	74.2647	0	GCGGCAGAGCTCGGCGGCTGGGACTGGAGGACAGCGGTGGCGGAGGCGACTAGCGGCGGCGGGAGCGGCGCCGAGAGGCCGTGCGGGACGCGGGCGCCAGGACCGGCCGAACGCAGAGAAGGTAGAAGATAGCACC
UTR5:ENST00000437575.5|gene_type=protein_coding|gene_name=HP1BP3::chr1:20779893-20787323(-)	58.5799	1	AGGGGGGCGGGGCGGCAGAGCTCGGCGGCTGGGACTGGAGGACAGCGGTGGCGGAGGCGACTAGCGGCGGCGGGAGCGGCGCCGAGAGGCCGTGCGGGACGCGGGCGCCAGGACCGGCCGAACGCAGAGGTTGATTCTTCACCACACTGAAACCATTAGGAAAAATCCTTGTGGTTAACAGCAGAGGCTTCAGAGTGTAACCTGTACTCGGGCCTAGAAATTATTTAAAATGGCGACTGATACGTCTCAAGGTGAACTCGTCCATCCTAAGGCACTCCCACTTATAGTAGGAGCTCAGCTGATCCACGCGGACAAGTTAGAAGGTAGAAGATAGCACC
UTR5:ENST00000443615.1|gene_type=protein_coding|gene_name=HP1BP3::chr1:20779893-20786666(-)	67.3347	2	ATTACGGAGCTCCCAGTGGTGAGTGTGCGGAGCGCCGAGGCTCGCGTTCCGCCGCTGCTTCCGTCGCCGGGGCGGGCGCCGCGGTGTCCCTGCCGAGCGTGAGCCCCGAACTGTCACCGCGCCGAGCCCCAGCCTCATCCGTCGGTGTCCGCGGTCCGAGCTTTCCCCGCCTCGCTGGCGGCCCGCGCTCTCCCCCGCCGTGCGCGTTCGCCGCTGTGGCCTGTAGCTACCTCGCCTCGCTGCTTTGTCTCCGCTGCTCTTGCCGTCCTTCCCGCGGCCTTCTGCGGGCGGGGCTGTCGGCTGTCGCTTTGCTGCTCCGCGACGGCGGCCTTGAGTCTCGCTCCCCCGGTGGGAAACGTAGAACTGGTTACTCGCCACCTTAGGCGGTGGGGTTTGAAT…
UTR5:ENST00000312239.10|gene_type=protein_coding|gene_name=HP1BP3::chr1:20780440-20786652(-)	40.3846	0	AGTGGTTGATTCTTCACCACACTGAAACCATTAGGAAAAATCCTTGTGGTTAACAGCAGAGGCTTCAGAGTGTAACCTGTACTCGGGCCTAGAAATTATTTAAA
UTR5:ENST00000375000.5|gene_type=protein_coding|gene_name=HP1BP3::chr1:20780440-20786640(-)	61.2335	0	GCGGAGCGCCGAGGCTCGCGTTCCGCCGCTGCTTCCGTCGCCGGGGCGGGCGCCGCGGTGTCCCTGCCGAGCGTGAGCCCCGAACTGTCACCGCGCCGAGCCCCAGCCTCATCCGTCGGTGTCCGCGGTTGATTCTTCACCACACTGAAACCATTAGGAAAAATCCTTGTGGTTAACAGCAGAGGCTTCAGAGTGTAACCTGTACTCGGGCCTAGAAATTATTTAAA
UTR5:ENST00000414993.1|gene_type=protein_coding|gene_name=HP1BP3::chr1:20780440-20786652(-)	65	1	AGTGGTGAGTGTGCGGAGCGCCGAGGCTCGCGTTCCGCCGCTGCTTCCGTCGCCGGGGCGGGCGCCGCGGTGTCCCTGCCGAGCGTGAGCCCCGAACTGTCACCGCGCCGAGCCCCAGCCTCATCCGTCGGTGTCCGCGGTCCGAGCTTTCCCCGCCTCGCTGGCGGCCCGCGCTCTCCCCCGCCGTGCGCGTTCGCCGCTGTGGCCTGTAGCTACCTCGCCTCGCTGCTTTGTCTCCGCTGCTCTTGCCGTCCTTCCCGCGGCCTTCTGCGGGCGGGGCTGTCGGCTGTCGCTTTGCTGCTCCGCGACGGCGGCCTTGAGTCTCGCTCCCCCGGTGGGAAACGTAGAACTGGTTACTCGCCACCTTAGGCGGTGGGGTTTGAATGAGAGCGGTGCCTC…
UTR5:ENST00000417710.5|gene_type=protein_coding|gene_name=HP1BP3::chr1:20780440-20786283(-)	47.9798	2	GCGGTGGGGTTTGAATGAGAGCGGTGCCTCGGTAGGTCGTCAGAAAGTTACAGTCGCCCATCTGAGCGTTTGTAAGAGATGGAGGCAGGAGTGGTGAGGTTGATTCTTCACCACACTGAAACCATTAGGAAAAATCCTTGTGGTTAACAGCAGAGGCTTCAGAGTGTAACCTGTACTCGGGCCTAGAAATTATTTAAA
UTR5:ENST00000438032.6|gene_type=protein_coding|gene_name=HP1BP3::chr1:20780440-20787307(-)	60.0939	0	AGAGCTCGGCGGCTGGGACTGGAGGACAGCGGTGGCGGAGGCGACTAGCGGCGGCGGGAGCGGCGCCGAGAGGCCGTGCGGGACGCGGGCGCCAGGACCGGCCGAACGCAGAGGTTGATTCTTCACCACACTGAAACCATTAGGAAAAATCCTTGTGGTTAACAGCAGAGGCTTCAGAGTGTAACCTGTACTCGGGCCTAGAAATTATTTAAA
UTR5:ENST00000264211.13|gene_type=protein_coding|gene_name=EIF4G3::chr1:21002742-21050994(-)	54.8718	3	GTAACACAAGTGGCAAGACAGCCGGGAACCCCTACCCCATCCCCTTATTCAGCACATGAAATAAACAAGGGGCATCCAAATCTTGCGGCAACGCCCCCGGGACATGCATCGTCCCCTGGACTCTCTCAAACCCCTTATCCCTCTGGACAGAATGCAGGTCCAACCACGCTGGTATACCCTCAAACCCCTCAGACA
UTR5:ENST00000356916.7|gene_type=protein_coding|gene_name=EIF4G3::chr1:21002742-21174737(-)	46.8813	8	TAACTTAGCGTTGCTTATGGAAAACCTGATGGAATAGCATTGACCCAGTTTACAAAGCCATCTGAAGTGCCTGAGTTGTATTTGAAGGAATATTTTTTCACCTTTGGCTTTTAGCTTAGAAGTTATGACTGCACATTACAAAGGGGAATGTTCAAACCTTTATCACAATCCCACAGAGTATTGATGAGGAAACTGAAGTTTGGAGCGATCACATCATTTTCCCAAGAATTCCTAGAGGACCTGTGCAACAACCTCTTGAGGATCGAATCTTCACTCCCGCTGTCTCAGCAGTCTACAGCACGGTAACACAAGTGGCAAGACAGCCGGGAACCCCTACCCCATCCCCTTATTCAGCACATGAAATAAACAAGGGGCATCCAAATCTTGCGGCAACGCCCC…
UTR5:ENST00000374935.7|gene_type=protein_coding|gene_name=EIF4G3::chr1:21002742-21176888(-)	64.3087	6	GCCGGACTGCTGGAGGCGGCCACAGCGCCATGTTGGATGCTCTGCTCGTTGAGTGAAGAAAATCCACCGGCATCGCCTGAGCCCCGCTACCGAGAAGGGCGCCGCTTCCTCCGGGGAGGGGGATAAAGATCCCCCGCCGCCGGCCCATGAGGATATTGCCGTGAAAGGCACAGCGACTGCAGCAGGAACCGGACCCGGCACCGGAGCGGCGGCGGCGGCGGCAGCAGCGGTACCGCCTCCTCACCCGGCGGCGGCAGCAGCGGCGGCGGCGGCGGCGGCGGCGGCGGCGGCGGCAGCGGTCCCCCCTCCTCACCCGAACATCAGGGCCCTCCAGACTCAGGCGCCCCAACAAATTCCTAGAGGACCTGTGCAACAACCTCTTGAGGATCGAATCTTCAC…
UTR5:ENST00000400422.6|gene_type=protein_coding|gene_name=EIF4G3::chr1:21002742-21176847(-)	64.0275	4	CTGCTCGTTGAGTGAAGAAAATCCACCGGCATCGCCTGAGCCCCGCTACCGAGAAGGGCGCCGCTTCCTCCGGGGAGGGGGATAAAGATCCCCCGCCGCCGGCCCATGAGGATATTGCCGTGAAAGGCACAGCGACTGCAGCAGGAACCGGACCCGGCACCGGAGCGGCGGCGGCGGCGGCAGCAGCGGTACCGCCTCCTCACCCGGCGGCGGCAGCAGCGGCGGCGGCGGCGGCGGCGGCGGCGGCGGCGGCAGCGGTCCCCCCTCCTCACCCGAACATCAGGGCCCTCCAGACTCAGGCGCCCCAACAAATTCCTAGAGGACCTGTGCAACAACCTCTTGAGGATCGAATCTTCACTCCCGCTGTCTCAGCAGTCTACAGCACGGTAACACAAGTGG…
UTR5:ENST00000411888.5|gene_type=protein_coding|gene_name=EIF4G3::chr1:21002742-21176857(-)	66.2338	3	GTTGGATGCTCTGCTCGTTGAGTGAAGAAAATCCACCGGCATCGCCTGAGCCCCGCTACCGAGAAGGGCGCCGCTTCCTCCGGGGAGGGGGATAAAGATCCCCCGCCGCCGGCCCATGAGGATATTGCCGTGAAAGGCACAGCGACTGCAGCAGGAACCGGACCCGGCACCGGAGCGGCGGCGGCGGCGGCAGCAGCGGTACCGCCTCCTCACCCGGCGGCGGCAGCAGCGGCGGCGGCGGCGGCGGCGGCGGCGGCGGCGGCAGCGGTCCCCCCTCCTCACCCGAACATCAGGGCCCTCCAGACTCAGGCGCCCCAACAAATTCCTAGAGGACCTGTGCAACAACCTCTTGAGGATCGAATCTTCACTCCCGCTGTCTCAGCAGTCTACAGCACGACC…
UTR5:ENST00000438975.5|gene_type=protein_coding|gene_name=EIF4G3::chr1:21002742-21176884(-)	64.0777	6	GACTGCTGGAGGCGGCCACAGCGCCATGTTGGATGCTCTGCTCGTTGAGTGAAGAAAATCCACCGGCATCGCCTGAGCCCCGCTACCGAGAAGGGCGCCGCTTCCTCCGGGGAGGGGGATAAAGATCCCCCGCCGCCGGCCCATGAGGATATTGCCGTGAAAGGCACAGCGACTGCAGCAGGAACCGGACCCGGCACCGGAGCGGCGGCGGCGGCGGCAGCAGCGGTACCGCCTCCTCACCCGGCGGCGGCAGCAGCGGCGGCGGCGGCGGCGGCGGCGGCGGCGGCGGCAGCGGTCCCCCCTCCTCACCCGAACATCAGGGCCCTCCAGACTCAGGCGCCCCAACAAATTCCTAGAGGACCTGTGCAACAACCTCTTGAGGATCGAATCTTCACTCCC…
UTR5:ENST00000602326.6|gene_type=protein_coding|gene_name=EIF4G3::chr1:21002742-21176897(-)	64.3423	6	AGCCGTCCTGCCGGACTGCTGGAGGCGGCCACAGCGCCATGTTGGATGCTCTGCTCGTTGAGTGAAGAAAATCCACCGGCATCGCCTGAGCCCCGCTACCGAGAAGGGCGCCGCTTCCTCCGGGGAGGGGGATAAAGATCCCCCGCCGCCGGCCCATGAGGATATTGCCGTGAAAGGCACAGCGACTGCAGCAGGAACCGGACCCGGCACCGGAGCGGCGGCGGCGGCGGCAGCAGCGGTACCGCCTCCTCACCCGGCGGCGGCAGCAGCGGCGGCGGCGGCGGCGGCGGCGGCGGCGGCGGCAGCGGTCCCCCCTCCTCACCCGAACATCAGGGCCCTCCAGACTCAGGCGCCCCAACAAATTCCTAGAGGACCTGTGCAACAACCTCTTGAGGATCG…
UTR5:ENST00000682284.1|gene_type=protein_coding|gene_name=EIF4G3::chr1:21002742-21168039(-)	48.4185	6	GGAATATTTTTTCACCTTTGGCTTTTAGCTTAGAAGTTATGACTGCACATTACAAAGGGGAATGTTCAAACCTTTATCACAATCCCACAGAGTATTGATGAGGAAACTGAAGTTTGGAGCGATCACATCATTTTCCCAAGAATTCCTAGAGGACCTGTGCAACAACCTCTTGAGGATCGAATCTTCACTCCCGCTGTCTCAGCAGTCTACAGCACGGTAACACAAGTGGCAAGACAGCCGGGAACCCCTACCCCATCCCCTTATTCAGCACATGAAATAAACAAGGGGCATCCAAATCTTGCGGCAACGCCCCCGGGACATGCATCGTCCCCTGGACTCTCTCAAACCCCTTATCCCTCTGGACAGAATGCAGGTCCAACCACGCTGGTATACCCTCAA…
UTR5:ENST00000684485.1|gene_type=protein_coding|gene_name=EIF4G3::chr1:21002742-21113129(-)	37.0549	46	AGCCAGGCCGGAGTACAGTGGTGCAATCATAGCTCACTGCAGCTTCGACTCCTGGGCTCAAGCCATTCTCAGCCTCCCAAAGTGCTGGGATTACAGGCATGAGCCACTGCACTCAGCCCTTTTTCTAAATATTTATATGTTTCTGATTTTTACCACTCACATTTATTTTAAAGTCTTTATAAGTTGGCTATCTTTGAGAAATGGCATTTGATTTTTCAAAACTTTTTTTGGTAGAGTTTTAAATTTGGACTTACGATACTGGATAAGTAGTGATTAGATTGTGCTGAAATTTATGGAAGAAAGTCACTTTGAGTATGCCCCTTCTACATAAGAACATAGAATGTGCTGAAAAGCTTTCTATTTGAGAATATTTTTATTATAACATGCTTTCCTTTAGGC…
UTR5:ENST00000686579.1|gene_type=protein_coding|gene_name=EIF4G3::chr1:21002742-21177285(-)	64.475	6	ATTCCGGTTAAGCGGTTCCTTCTCCAGGGGTTTTTCGCCTCGCCGCTGCCTCTCCGCCCCTGCGAGCGGGGCTCAGCGAACAGCCGACTCCGGGGCCATTACCATTGTTCTTCGAGGCTGGGCCGCAGGGGAGGACTCTCGCAAGCCAGACCTCGCCTTTGGTCTTTCCCTCCGCCCCGCACCCGCGCCGCTGTAAGCCAGCGAAGCCTCCCTCGCCGATCTTTGCCGAGGAAGCGAGTTAGCCCCTGAGCCCTCCCGAACGGCGGCCGAGGACGCACCCGAGCGTCTCCGAAGAATCCCGACCCCTAGCAGTCTCCGGAAAGAGCCGAAGAGGCTTCCCACCCTCGGTTTCCCGAGCCATTCCGAAAAAGTCCGAAGTTTTCCGAGCAGCCGTCCTGC…
UTR5:ENST00000688741.1|gene_type=protein_coding|gene_name=EIF4G3::chr1:21002742-21176234(-)	56.7976	3	GGCAGCGGTCCCCCCTCCTCACCCGAACATCAGGGCCCTCCAGACTCAGGCGCCCCAACAAATTCCTAGAGGACCTGTGCAACAACCTCTTGAGGATCGAATCTTCACTCCCGCTGTCTCAGCAGTCTACAGCACGGTAACACAAGTGGCAAGACAGCCGGGAACCCCTACCCCATCCCCTTATTCAGCACATGAAATAAACAAGGGGCATCCAAATCTTGCGGCAACGCCCCCGGGACATGCATCGTCCCCTGGACTCTCTCAAACCCCTTATCCCTCTGGACAGAATGCAGGTCCAACCACGCTGGTATACCCTCAAACCCCTCAGACA
UTR5:ENST00000685872.1|gene_type=protein_coding|gene_name=EIF4G3::chr1:21176392-21176836(-)	78.3784	1	GTGAAGAAAATCCACCGGCATCGCCTGAGCCCCGCTACCGAGAAGGGCGCCGCTTCCTCCGGGGAGGGGGATAAAGATCCCCCGCCGCCGGCCCATGAGGATATTGCCGTGAAAGGTCCGGTCTCTCCGCCTCCTGCCCCCGCCGGGTCCGGCCCCCCCCCTGGGGTCGCGTTGTCACGGAGACCGGCAGCCGGTGGTGCTGGCCCGCGGGGCGGCTGCTGCTGCCGGCGGCGGCGGCGGCGGAGGCGGCGGCGGCGGCGGCGGCGGCGTCGGGCGTGTGTGACCGGCCCCGGCCCCCTCCTCCTCCTCCCCCCAGGCTCCCCCCAGCCCCCCGCTCCCGCCGCCTCCCCGGGTCTGCCCCCATCCCGCCCCCCCGCTGCCCCCGGCCCCTGCACCCCG…
UTR5:ENST00000473505.5|gene_type=protein_coding|gene_name=ECE1::chr1:21272849-21280069(-)	55.9819	1	GTTTAGCTAGACTGTTAGGCTGGAGGGATTTTTCCTCCCTTTCAGGACCTGAATGGAGCTATTTCTCCTTGCATCTCTGCCAACATCTCCCAGGATCCACCTCTGATCCACTGGTGGGCTCGGGCATCAACAGCTTTGGGTTCCAATCCCAGCTGTCCCCATTCAGCTGGGTGGTGAGAAGCCAGGGTCTCACCTCTCTGGACCTCAGTTTCCTCACTTGTAAAAAGAAAAATAACAAGGTGAACTTCCACAGCCCCCGGAGTGGCCAGAGGTGCTGGGCTGCACGGACCCAGGTGGAGAAGCGGCTGGTGGTGTTGGTGGTACTTCTGGCGGCAGGACTGGTGGCCTGCTTGGCAGCACTGGGCATCCAGTACCAGACAAGATCCCCCTCTGTGTGCC…
UTR5:ENST00000357071.8|gene_type=protein_coding|gene_name=ECE1::chr1:21279434-21279549(-)	58.2609	1	GACTCTCTGATGTTTGGGAGCAGATCCGAGCAGCTGAGCAGGGTGGCTGTTCCTTTCCTGGATTAGGGCTGAATCTGTGGGAACCAGACCACCCCTGAGACAGGAGGCAGCCCTG
UTR5:ENST00000264205.10|gene_type=protein_coding|gene_name=ECE1::chr1:21290198-21290257(-)	84.7458	0	GGGGCGCGGCGGCGGCGGCGCCAGGGTCGGGGCCGCTTCCCCATTCGGGCGCGAGAGCC
UTR5:ENST00000374893.11|gene_type=protein_coding|gene_name=ECE1::chr1:21290414-21290463(-)	75.5102	0	ATCCCATCCCGGCCACCCGGGCAGCGGGACCAGGCGTCTGGGGCACAGC
UTR5:ENST00000436918.6|gene_type=protein_coding|gene_name=ECE1::chr1:21290414-21290464(-)	76	0	CATCCCATCCCGGCCACCCGGGCAGCGGGACCAGGCGTCTGGGGCACAGC
UTR5:ENST00000527991.2|gene_type=protein_coding|gene_name=ECE1::chr1:21294153-21294424(-)	56.0886	1	AGATTCAACCCAGATTTCTCCTCCACGGCTGCACAGTGCCAGGAAGGGAACTGAGAAGACCAAAGTGGAGGTTCTTTACCTTCCCCAACACACTCGGGGCCAGGCGTGGCACCCACAACTGCAAATGAGACAATTAGGGAGAATAAGTGCTGGCTGCCCTGTCAGCCCAGAGCCTCAGTCTGCCCAGGGCACCCAGACTCTGTGAGGTTCCCACCTGAAGAAGCAGTTCCATCTTCCACAAGGAGCACAGGACCAAGAGTCCAGGACCCAG
UTR5:ENST00000481130.6|gene_type=protein_coding|gene_name=ECE1::chr1:21298825-21298999(-)	55.7471	1	AGGACATCACACAGGAGCACAGGAGCATGAGGAGGTGCAGGGGCATCTGTGGGTAGCCCTGGAGTCAGGACCAGCTGCTTTCTGGTCTGCTTTGCAGTTTGTGCTTGGAGAAGATCAGAGTGGACAACTCAGCCCCTTAAACCCAGCTGGGAGGTGACACCTGAAGTCGTAAGG
UTR5:ENST00000415912.6|gene_type=protein_coding|gene_name=ECE1::chr1:21345378-21345504(-)	77.7778	0	GAGCGCGCCGCCTGGGCCAGGCAGCCGAGCCGTCCGAGCAGCTGGGCTGGGAGCAGGGAACCCGGAGCTGGGAATCGGGAGCCGGGCGCGGGGAGCTGCGCGAAGCCGGGGCGGAGCACGCGAGCT
UTR5:ENST00000649812.1|gene_type=protein_coding|gene_name=ECE1::chr1:21345378-21345572(-)	78.866	0	ATTGGCCCCGCGGCGGCCCCGCCCCTCCGGCACTCGGCGCCGAAGCCGCGAGCTCGCCCGCTGGAGCTGAGCGCGCCGCCTGGGCCAGGCAGCCGAGCCGTCCGAGCAGCTGGGCTGGGAGCAGGGAACCCGGAGCTGGGAATCGGGAGCCGGGCGCGGGGAGCTGCGCGAAGCCGGGGCGGAGCACGCGAGCT
UTR5:ENST00000454000.6|gene_type=protein_coding|gene_name=NBPF3::chr1:21440127-21445086(+)	64.7222	2	GGCGCAGGCACAGGCGAGGGGTTGGGTGGCGGTTGAGACAGCGGCGGTACTGGGATGGGTAGGTGAGGATCCCGAGACTGAGTGAGCTTCTGCGCGCGGTGCTTTTGGGAACGCGGGACTGGCAACCTGCGGCGCCAGGAGCTGGGCCGAGGCGCGGCGGCGCGGCTGCGGGCCGCCGTCTGGATGGGAAGTTACGGCGAAGTCCACCCAGCGTTTCTCAGGCAATCTGAAGGCAAATCCTGTTTAGACCCAGGCGAAGGTTCCTGGTGACCCAGGCTCTCACCAGCCAATTGTCCCTTGCCGTCCTCCTGAGGGTATCTGGAGCTTCAGTGCTGTGTGCTCTTGGCCTCCACACTGGGG
UTR5:ENST00000318220.10|gene_type=protein_coding|gene_name=NBPF3::chr1:21440136-21445086(+)	64.1026	2	ACAGGCGAGGGGTTGGGTGGCGGTTGAGACAGCGGCGGTACTGGGATGGGTAGGTGAGGATCCCGAGACTGAGTGAGCTTCTGCGCGCGGTGCTTTTGGGAACGCGGGACTGGCAACCTGCGGCGCCAGGAGCTGGGCCGAGGCGCGGCGGCGCGGCTGCGGGCCGCCGTCTGGATGGGAAGTTACGGCGAAGTCCACCCAGCGTTTCTCAGGCAATCTGAAGGCAAATCCTGTTTAGACCCAGGCGAAGGTTCCTGGTGACCCAGGCTCTCACCAGCCAATTGTCCCTTGCCGTCCTCCTGAGGGTATCTGGAGCTTCAGTGCTGTGTGCTCTTGGCCTCCACACTGGGG
UTR5:ENST00000318249.10|gene_type=protein_coding|gene_name=NBPF3::chr1:21440136-21445086(+)	64.1026	2	ACAGGCGAGGGGTTGGGTGGCGGTTGAGACAGCGGCGGTACTGGGATGGGTAGGTGAGGATCCCGAGACTGAGTGAGCTTCTGCGCGCGGTGCTTTTGGGAACGCGGGACTGGCAACCTGCGGCGCCAGGAGCTGGGCCGAGGCGCGGCGGCGCGGCTGCGGGCCGCCGTCTGGATGGGAAGTTACGGCGAAGTCCACCCAGCGTTTCTCAGGCAATCTGAAGGCAAATCCTGTTTAGACCCAGGCGAAGGTTCCTGGTGACCCAGGCTCTCACCAGCCAATTGTCCCTTGCCGTCCTCCTGAGGGTATCTGGAGCTTCAGTGCTGTGTGCTCTTGGCCTCCACACTGGGG
UTR5:ENST00000342104.9|gene_type=protein_coding|gene_name=NBPF3::chr1:21440163-21445086(+)	63.8889	2	GACAGCGGCGGTACTGGGATGGGTAGGTGAGGATCCCGAGACTGAGTGAGCTTCTGCGCGCGGTGCTTTTGGGAACGCGGGACTGGCAACCTGCGGCGCCAGGAGCTGGGCCGAGGCGCGGCGGCGCGGCTGCGGGCCGCCGTCTGGATGGGAAGTTACGGCGAAGTCCACCCAGCGTTTCTCAGGCAATCTGAAGGCAAATCCTGTTTAGACCCAGGCGAAGGTTCCTGGTGACCCAGGCTCTCACCAGCCAATTGTCCCTTGCCGTCCTCCTGAGGGTATCTGGAGCTTCAGTGCTGTGTGCTCTTGGCCTCCACACTGGGG
UTR5:ENST00000486229.5|gene_type=protein_coding|gene_name=NBPF3::chr1:21440237-21445086(+)	64.4	1	ACGCGGGACTGGCAACCTGCGGCGCCAGGAGCTGGGCCGAGGCGCGGCGGCGCGGCTGCGGGCCGCCGTCTGGATGGGAAGTTACGGCGAAGTCCACCCAGCGTTTCTCAGGCAATCTGAAGGCAAATCCTGTTTAGACCCAGGCGAAGGTTCCTGGTGACCCAGGCTCTCACCAGCCAATTGTCCCTTGCCGTCCTCCTGAGGGTATCTGGAGCTTCAGTGCTGTGTGCTCTTGGCCTCCACACTGGGG
UTR5:ENST00000434838.6|gene_type=protein_coding|gene_name=NBPF3::chr1:21444943-21445086(+)	57.3427	0	ACAGGCAATCTGAAGGCAAATCCTGTTTAGACCCAGGCGAAGGTTCCTGGTGACCCAGGCTCTCACCAGCCAATTGTCCCTTGCCGTCCTCCTGAGGGTATCTGGAGCTTCAGTGCTGTGTGCTCTTGGCCTCCACACTGGGG
UTR5:ENST00000467103.2|gene_type=protein_coding|gene_name=NBPF3::chr1:21444991-21445086(+)	61.0526	0	GGTGACCCAGGCTCTCACCAGCCAATTGTCCCTTGCCGTCCTCCTGAGGGTATCTGGAGCTTCAGTGCTGTGTGCTCTTGGCCTCCACACTGGGG
UTR5:ENST00000619554.1|gene_type=protein_coding|gene_name=NBPF3::chr1:21468549-21468722(+)	53.5211	0	AAAGTGCTGCGGGGACTGATCACATTTTTCTCAACATCCCTGGCCCCACCTCTTCTGCCACAAACGTCAGC
UTR5:ENST00000374840.8|gene_type=protein_coding|gene_name=ALPL::chr1:21509422-21554081(+)	65.3266	0	GCCGCGTTGCGCTCCCGCCACTCCGCGCCCGCTATCCTGGCTCCGTGCTCCCACGCGCTTGTGCCTGGACGGACCCTCGCCAGTGCTCTGCGCAGGATTGGAACATCAGTTAACATCTGACCACTGCCAGCCCACCCCCTCCCACCCACGTCGATTGCATCTCTGGGCTCCAGGGATAAAGCAGGTCTTGGGGTGCACC
UTR5:ENST00000539907.5|gene_type=protein_coding|gene_name=ALPL::chr1:21509425-21560679(+)	63.6986	0	GCGTTGCGCTCCCGCCACTCCGCGCCCGCTATCCTGGCTCCGTGCTCCCACGCGCTTGTGCCTGGACGGACCCTCGCCAGTGCTCTGCGCAGAGAAAGAGAAAGACCCCAAGTACTGGCGAGACCAAGCGCAAGAGACACTGAAAT
UTR5:ENST00000540617.5|gene_type=protein_coding|gene_name=ALPL::chr1:21509427-21560729(+)	59.7938	2	GTTGCGCTCCCGCCACTCCGCGCCCGCTATCCTGGCTCCGTGCTCCCACGCGCTTGTGCCTGGACGGACCCTCGCCAGTGCTCTGCGCAGAGAAAGAGAAAGACCCCAAGTACTGGCGAGACCAAGCGCAAGAGACACTGAAATATGCCCTGGAGCTTCAGAAGCTCAACACCAACGTGGCTAAGAATGTCATC
UTR5:ENST00000374832.5|gene_type=protein_coding|gene_name=ALPL::chr1:21551278-21554081(+)	51.5748	5	AGAAACTCCCGGTGTGGCAGCTGAGATGGCCCAGGAAAGAACTATATTACCTTCAAAAAGAGAGGTACATGCGATGTTTGAGGTGGCATGAAGCTCAGTGGTGTTATATTGGAATGAGTGAGTGACCATCCTGGAGCCTTCCTGAAAGAGGATTGGAACATCAGTTAACATCTGACCACTGCCAGCCCACCCCCTCCCACCCACGTCGATTGCATCTCTGGGCTCCAGGGATAAAGCAGGTCTTGGGGTGCACC
UTR5:ENST00000317967.11|gene_type=protein_coding|gene_name=RAP1GAP::chr1:21620032-21669308(-)	58.3871	1	GCGGCCGCGGGCACCAGAGTGCCGAGCCCAGGACGCCCCCGGCCCAGGCCCTTGGGTTAATACCTCTGCCAACCGAGGCCACCCTCCCTCGGACCCCCATTCGGAGGAAGCAGACCCAAGTTCGAATTCTGACATTGCCACTGAGCAGCCGTACAACTTTTGGGTGGACAAGTCCTTCACTTCTCGCCGGAGTGTGTGGAGGAGCGATGGGCAGAACCAGCACTTCCCTCAGGCACTAGACCTGTCACGAGTGAACTTAGTTCCCTCCTATACTCCTTCACTCTACCCTAAGAACACAGATCTATTTGAG
UTR5:ENST00000374763.6|gene_type=protein_coding|gene_name=RAP1GAP::chr1:21620032-21620041(-)	33.3333	0	CTATTTGAG
UTR5:ENST00000374765.9|gene_type=protein_coding|gene_name=RAP1GAP::chr1:21620032-21669357(-)	63.0952	1	GAACTGCGGCGGCGGCGAGCGCCGGCCGCATCTGAGCAGAGCTGCAGCGGCGGCCGCGGGCACCAGAGTGCCGAGCCCAGGACGCCCCCGGCCCAGGCCCTTGGGGTGGACAAGTCCTTCACTTCTCGCCGGAGTGTGTGGAGGAGCGATGGGCAGAACCAGCACTTCCCTCAGGCACTAGACCTGTCACGAGTGAACTTAGTTCCCTCCTATACTCCTTCACTCTACCCTAAGAACACAGATCTATTTGAG
UTR5:ENST00000447293.5|gene_type=protein_coding|gene_name=RAP1GAP::chr1:21620032-21653307(-)	54.0373	3	AAGGGGCTCTTGAGGGCTCCTGCACCCACCAGAATGTGCAGAGAAGAGGTCCCAGGTGGGAGCCGAGAGGGGGCTGAGGGCAGATCCCCAAGAGAGAAGTAATTGGTGTGAGAGAGGATCTCAATTTCTTCGTGTCTAAAATGGGGAAACTGCAGCGCCACTTACCCTGCCTAGGGTGGACAAGTCCTTCACTTCTCGCCGGAGTGTGTGGAGGAGCGATGGGCAGAACCAGCACTTCCCTCAGGCACTAGACCTGTCACGAGTGAACTTAGTTCCCTCCTATACTCCTTCACTCTACCCTAAGAACACAGATCTATTTGAG
UTR5:ENST00000471600.6|gene_type=protein_coding|gene_name=RAP1GAP::chr1:21620032-21651820(-)	56.8421	1	GAGCGGCCGGAAGCGCAGCTTCACCTTCGGGGCCTACGGCGGGGTGGACAAGTCCTTCACTTCTCGCCGGAGTGTGTGGAGGAGCGATGGGCAGAACCAGCACTTCCCTCAGGCACTAGACCTGTCACGAGTGAACTTAGTTCCCTCCTATACTCCTTCACTCTACCCTAAGAACACAGATCTATTTGAG
UTR5:ENST00000542643.6|gene_type=protein_coding|gene_name=RAP1GAP::chr1:21620032-21669301(-)	57.4257	1	CGGGCACCAGAGTGCCGAGCCCAGGACGCCCCCGGCCCAGGCCCTTGGGTTAATACCTCTGCCAACCGAGGCCACCCTCCCTCGGACCCCCATTCGGAGGAAGCAGACCCAAGTTCGAATTCTGACATTGCCACTGAGCAGCCGTACAACTTTTGGGTGGACAAGTCCTTCACTTCTCGCCGGAGTGTGTGGAGGAGCGATGGGCAGAACCAGCACTTCCCTCAGGCACTAGACCTGTCACGAGTGAACTTAGTTCCCTCCTATACTCCTTCACTCTACCCTAAGAACACAGATCTATTTGAG
UTR5:ENST00000374761.6|gene_type=protein_coding|gene_name=RAP1GAP::chr1:21622413-21622568(-)	85.1613	0	CGTGGGGCGAGCCCATCGCAGGCAGCGCCGCCGCCGGGAGCCGGGAGCGCGGAGCTCAGCGCTGCGGGGCCCGGACCCGGGCGCGCGCGGGCCAGGAGCCGGCTGGGCCAGCTGAAGTGCCGCCCCGGCGGGGGCCGGGCCGGGCCGCGCTCAGG
UTR5:ENST00000495204.5|gene_type=protein_coding|gene_name=RAP1GAP::chr1:21651822-21651836(-)	92.8571	0	GCGGCGGCGGCACC
UTR5:ENST00000374732.7|gene_type=protein_coding|gene_name=USP48::chr1:21724162-21725119(-)	36.9906	23	AATTGAGATGGTTTACTGTAAAATTAAAATGGGAGTTAGTTTTCTAGACATGTAACTCTCTGGGGAGTATAAAACTGGTCACAATGGGCTTTGCGTTGAAGTATCTGTCCCTCAGATCTCATCAGAAGGAGTATATAATACAAAAATATAAATTCAACCTCTGTATGTTTTCTTCTATGTTTTATGCTGGGACTCACTGGAGATCTTTGTAAGTAATCAAAGCTGGCCCTTTATCTTTGATTTTGGCTTTTAGGGAATTCTAGGGACTTCCTTTCCCCAAATTAAAACTCATTTTGAGGTGTTTGGTTTTGTCTTTTAATTTTTGCAACTTCAAAATTGATGACTCAGTTCTAGTGTACTTTATCCTCGAACTTGTTTAAAATAGGTTACTTTCTTGAA…
UTR5:ENST00000526044.5|gene_type=protein_coding|gene_name=USP48::chr1:21729761-21732836(-)	37.7622	2	AAGAATGTCCAGATTATATTAAATACCATAGAGGTTTTATATCCACCAGCATCCTTTTCAAGGATAACTGAACAGAACCTTCTAAGTCTCAGACACGTAAACCCAAGTGTGGCAAAGGAACTCATTGCTCTCGAAATGCATAT
UTR5:ENST00000534705.5|gene_type=protein_coding|gene_name=USP48::chr1:21732700-21732826(-)	29.3651	0	AGATTATATTAAATACCATAGAGGTTTTATATCCACCAGCATCCTTTTCAAGGATAACTGAACAGGTCTTGTTTTATAGTAGGCATTTTTAACAATTCTATTTTCTTCTGTACTACTATTTCCATT
UTR5:ENST00000527823.5|gene_type=protein_coding|gene_name=USP48::chr1:21756576-21782020(-)	42.439	7	ATTCCGCTGGGGGATCCGGAAGGAATGGAAGTCATGGTCTCTGGCTTTGGAGCTTAAAGTCTAGTATGAGAAGTGAAATAAGTTAGGGAGTTTCTATAAAGCAAACGAATAAGTCCAAGCTCTGGGCGTCTGTCTCACAAGGAGGGTAAATCTGACTTTAACAACGAAACTGCAAAGGAAATCCGAATTGCTTGGTTGGTATTGGTGAGCATATTTGGTTAGGAGAAATAGATGAAAATAGTTTTCATAACATCGATGATCCCAACTGTGAGAGGAGAAAAAAGAACTCATTTGTGGGCCTGACTAACCTTGGAGCCACTTGTTATGTCAACACATTTCTTCAAGTGTGGTTTCTCAACTTGGAGCTTCGGCAGGCACTCTACTTATGTCCAAGCACTT…
UTR5:ENST00000532737.1|gene_type=protein_coding|gene_name=USP48::chr1:21756576-21783226(-)	59.0426	5	ATGCGCTCAGCGCGGCGGGGAGTCCACCTTTAACGTCCGCGGGCGCGGGGTGTGTCGGGTGTCGACGGCGGCGCTTTGCGGCCGGTCGTGCGGGTCGGGCGCGGGCGGGCGCGGCGGCAGTGGCGCGCACAGGTGATTGACTGGCCAGCTGCCTGAAGGAGCGCCAGGTCCTCCTTGCTGGCAGGTGGCGAAGCCCATTGGGGCGGCGGTGCAGACCGCGGCGGCGGCTGCGGCGGTCTGGCTCGGGAGGTGTCGCAGGAGCACATCGAGACCGCTTACCGCATCTGGCTGGAGCCCTGCATTCGCGGCGTGTGCAGACGAAACTGCAAAGGAAATCCGAATTGCTTGGTTGGTATTGGTGAGCATATTTGGTTAGGAGAAATAGATGAAAATAGTTTT…
UTR5:ENST00000308271.14|gene_type=protein_coding|gene_name=USP48::chr1:21782957-21783149(-)	76.5625	0	GCGGCCGGTCGTGCGGGTCGGGCGCGGGCGGGCGCGGCGGCAGTGGCGCGCACAGGTGATTGACTGGCCAGCTGCCTGAAGGAGCGCCAGGTCCTCCTTGCTGGCAGGTGGCGAAGCCCATTGGGGCGGCGGTGCAGACCGCGGCGGCGGCTGCGGCGGTCTGGCTCGGGAGGCGTTCCTGGGGCCAAGGCC
UTR5:ENST00000400301.5|gene_type=protein_coding|gene_name=USP48::chr1:21782957-21783195(-)	76.0504	0	AACGTCCGCGGGCGCGGGGTGTGTCGGGTGTCGACGGCGGCGCTTTGCGGCCGGTCGTGCGGGTCGGGCGCGGGCGGGCGCGGCGGCAGTGGCGCGCACAGGTGATTGACTGGCCAGCTGCCTGAAGGAGCGCCAGGTCCTCCTTGCTGGCAGGTGGCGAAGCCCATTGGGGCGGCGGTGCAGACCGCGGCGGCGGCTGCGGCGGTCTGGCTCGGGAGGCGTTCCTGGGGCCAAGGCC
UTR5:ENST00000421625.6|gene_type=protein_coding|gene_name=USP48::chr1:21782957-21783606(-)	64.869	2	GCTCGGGAAAGGGGTTCGGAACCGGTCTAGGCTCAAGTTAAATCTCCCTCTAAAGAGCCAACACTGGTTTCTTTGGCGACTCGGTTTCTACTCTAAACAGGTCCCGCTCCACAGTCTGGGCGGGCCTGTGTGTGCGTTGAGTAGCCTCTAGCGTGAAAACTTCATGGTTAAAAGGGAAGTACCGGAGGCAAGAAATAGCTTTCGAGGCACTGGTTTGTTAGAGTAGTGGTACGTAGTGCGCCGCCCTGAACGGGGGCTGAGACGCTGCTTTTCCAGAAGTGCCAGTGAGGACGTGGCAAGACCGCCTCGGACGTACGCTTCCTCTACCTCAGCCCGTCGGGTTAGGGGCGCGGGAGGCGCAGAGGCTGCTGGGAACGCGCATGCGCTCAGCGCGGCGGG…
UTR5:ENST00000529637.5|gene_type=protein_coding|gene_name=USP48::chr1:21782957-21782991(-)	73.5294	0	GTCTGGCTCGGGAGGCGTTCCTGGGGCCAAGGCC
UTR5:ENST00000344642.7|gene_type=protein_coding|gene_name=LDLRAD2::chr1:21812264-21812451(+)	57.2193	1	CTGAACCAAATGAAGAGGATCTGGAAGGCAAAGCACTAAGATCATAGTGAAGACTTGCCTCCCCCTTCTCCTTGTGTCCCACCAGCCTCCCTGCTGGCCTGACCAGGCCCCATACTCCAGTCTCCCCAGAGACCCCAAGCTGAAGATTCTGTGGGTCTGCCCCATTGCTGGGCACAGCAGAGCCTGG
UTR5:ENST00000543870.1|gene_type=protein_coding|gene_name=LDLRAD2::chr1:21812362-21812451(+)	61.7978	0	CTGACCAGGCCCCATACTCCAGTCTCCCCAGAGACCCCAAGCTGAAGATTCTGTGGGTCTGCCCCATTGCTGGGCACAGCAGAGCCTGG
UTR5:ENST00000374695.8|gene_type=protein_coding|gene_name=HSPG2::chr1:21937217-21937310(-)	86.0215	0	GCTGTCCCGAGCTGGCCGGCGAGCGGGCGGCTGCGGGCGGCGCGGAGCGGGCGGCGCGGAGCGAGCGAGCGAGAGAGCGGCGCGGGCCGGGCC
UTR5:ENST00000337107.11|gene_type=protein_coding|gene_name=CELA3B::chr1:21977021-21977039(+)	44.4444	0	CCTATCATCGCAAAACTC
UTR5:ENST00000290122.8|gene_type=protein_coding|gene_name=CELA3A::chr1:22001656-22001674(+)	38.8889	0	CCTATCATCACAAAACTC
UTR5:ENST00000695855.1|gene_type=protein_coding|gene_name=ENSG00000289694::chr1:22025141-22078478(+)	45.1957	2	AAACAGCAGCCAGCCACCCCTCTCTCTTGGTTTCCTTCCTTTGAGTGGTGCAAAGGCTTAAGGGTGTAACCTCAGAATGGGGCCCTGAATCAGCTGTGGGCGAGCTCCTAGAGTATCTTAATTCCTGCTTCATCTCTTTCCATTTTGCAGTTGGGCAAACTGCGGCTCAGAAAGATAAAGAACTTCTCCGGAGCGAAAAAGCTGCTAAGAATGTATCCAAAACTCCGCACGGTCATCATCAGATTTGAAATATTTAAAGTGGATACAAAACTATTTCAGCA
UTR5:ENST00000695856.1|gene_type=protein_coding|gene_name=ENSG00000289694::chr1:22025510-22078478(+)	53.6313	0	GGTTCCCGCGCGGCGCTCCAAAGCTCGGGGAGTGGTGGTCTCCCTTTCCTGGAGTCATTTGTGGGAGTTAGGGTCTTATCCTGATCTTTCCTCGTCCCCCGCTCCCCCGTCCTCCGAGGTGGCAGCTGCGTCATCATCAGATTTGAAATATTTAAAGTGGATACAAAACTATTTCAGCA
UTR5:ENST00000344548.8|gene_type=protein_coding|gene_name=CDC42::chr1:22052626-22078478(+)	59.589	0	ACTTCCGCGGGCACCCAACTGTGCGTCTCCTGCGCGCTGACGTCAGGTGCGTGCCCCTGTCCGGCAGCCGAGGAGACCCCGCGCAGTGCTGCCAACGCCCCGGTGGAGAAGCTGAGACGGAGTCTCACTGTGTTGCCCAGGCTGGAGTGCAGTGGCGCCATCTTGGCTCACTGCAGTGCGCCTCTGCCCCCCGAGTTCAAGCGATTCTCCTGCCTCAGGCTCCTGAGTAGCTGGGACTACAGGTCATCATCAGATTTGAAATATTTAAAGTGGATACAAAACTATTTCAGCA
UTR5:ENST00000400259.5|gene_type=protein_coding|gene_name=CDC42::chr1:22052626-22078478(+)	65.0685	0	ACTTCCGCGGGCACCCAACTGTGCGTCTCCTGCGCGCTGACGTCAGGTGCGTGCCCCTGTCCGGCAGCCGAGGAGACCCCGCGCAGTGCTGCCAACGCCCCGGTGGAGAAGCTGAGGTGAGTGCGGGGCCCGAGGTTCCCCGCGGGAGCTGCCACCCTACCTTCCCATCCCCGCCGTCTCCGTCCTCTCCCAGTCCTCGGGGACACCCCGTCTGCGGGATCGTGGGGGGCCCGGGAGCACGGGTCATCATCAGATTTGAAATATTTAAAGTGGATACAAAACTATTTCAGCA
UTR5:ENST00000667384.2|gene_type=protein_coding|gene_name=CDC42::chr1:22052650-22078478(+)	56.338	0	GTCTCCTGCGCGCTGACGTCAGGTGCGTGCCCCTGTCCGGCAGCCGAGGAGACCCCGCGCAGTGCTGCCAACGCCCCGGTGGAGAAGCTGAGGTCATCATCAGATTTGAAATATTTAAAGTGGATACAAAACTATTTCAGCA
UTR5:ENST00000411827.2|gene_type=protein_coding|gene_name=CDC42::chr1:22052660-22078478(+)	75.0911	0	CGCTGACGTCAGGTGCGTGCCCCTGTCCGGCAGCCGAGGAGACCCCGCGCAGTGCTGCCAACGCCCCGGTGGAGAAGCTGAGGTGAGTGCGGGGCCCGAGGTTCCCCGCGGGAGCTGCCACCCTACCTTCCCATCCCCGCCGTCTCCGTCCTCTCCCAGTCCTCGGGGACACCCCGTCTGCGGGATCGTGGGGGGCCCGGGAGCACGGGTTGTGGGGGAGTGCCCGGCTCGCGCTGCGTCCTCCGGGCGGGCGCGGGTCCGCGTTCTGTGGGGGAGCCGGGGCGGGGGTCGCGGCCGGGGAGGCAGGGGGCGCCCGTCTGAGGAGGGGCGCGCGGCCGGGGCTCGGGGCGCGAGCGGGACCGGGCTGTCACCGGCAGCGGCGGAAGGAAGGGGGTCACA…
UTR5:ENST00000695857.1|gene_type=protein_coding|gene_name=CDC42::chr1:22052670-22078478(+)	58.0645	0	AGGTGCGTGCCCCTGTCCGGCAGCCGAGGAGACCCCGCGCAGTGCTGCCAACGCCCCGGTGGAGAAGCTGAGACGGAGTCTCACTGTGTTGCCCAGGCTGGAGTGCAGTGGCGCCATCTTGGCTCACTGCAGTGCGCCTCTGCCCCCCGAGTTCAAGCGATTCTCCTGCCTCAGGCTCCTGAGTAGCTGGGACTACAGGTCATCATCAGATTTGAAATATTTAAAGTGGATACAAAACTATTTCAGCA
UTR5:ENST00000695858.1|gene_type=protein_coding|gene_name=CDC42::chr1:22052670-22078478(+)	54.0984	0	AGGTGCGTGCCCCTGTCCGGCAGCCGAGGAGACCCCGCGCAGTGCTGCCAACGCCCCGGTGGAGAAGCTGAGGTCATCATCAGATTTGAAATATTTAAAGTGGATACAAAACTATTTCAGCA
UTR5:ENST00000315554.14|gene_type=protein_coding|gene_name=CDC42::chr1:22052674-22078478(+)	54.2373	0	GCGTGCCCCTGTCCGGCAGCCGAGGAGACCCCGCGCAGTGCTGCCAACGCCCCGGTGGAGAAGCTGAGGTCATCATCAGATTTGAAATATTTAAAGTGGATACAAAACTATTTCAGCA
UTR5:ENST00000695859.1|gene_type=protein_coding|gene_name=CDC42::chr1:22052678-22078478(+)	57.9167	0	GCCCCTGTCCGGCAGCCGAGGAGACCCCGCGCAGTGCTGCCAACGCCCCGGTGGAGAAGCTGAGACGGAGTCTCACTGTGTTGCCCAGGCTGGAGTGCAGTGGCGCCATCTTGGCTCACTGCAGTGCGCCTCTGCCCCCCGAGTTCAAGCGATTCTCCTGCCTCAGGCTCCTGAGTAGCTGGGACTACAGGTCATCATCAGATTTGAAATATTTAAAGTGGATACAAAACTATTTCAGCA
UTR5:ENST00000498236.1|gene_type=protein_coding|gene_name=CDC42::chr1:22052706-22078478(+)	45.3488	0	GCGCAGTGCTGCCAACGCCCCGGTGGAGAAGCTGAGGTCATCATCAGATTTGAAATATTTAAAGTGGATACAAAACTATTTCAGCA
UTR5:ENST00000656825.1|gene_type=protein_coding|gene_name=CDC42::chr1:22052708-22078478(+)	44.0476	0	GCAGTGCTGCCAACGCCCCGGTGGAGAAGCTGAGGTCATCATCAGATTTGAAATATTTAAAGTGGATACAAAACTATTTCAGCA
UTR5:ENST00000651171.1|gene_type=protein_coding|gene_name=CDC42::chr1:22052709-22078478(+)	50.2762	0	CAGTGCTGCCAACGCCCCGGTGGAGAAGCTGAGGCTGGAGTGCAGTGGCACAATCACGGCTCATTGCAACCTCTGCCTCCTGGGTTCAAGCAATTCTCCTGCCTCACCCTCCCAAATAGCTGGGACTACAGGTCATCATCAGATTTGAAATATTTAAAGTGGATACAAAACTATTTCAGCA
UTR5:ENST00000652582.1|gene_type=protein_coding|gene_name=CDC42::chr1:22052711-22078478(+)	43.2099	0	GTGCTGCCAACGCCCCGGTGGAGAAGCTGAGGTCATCATCAGATTTGAAATATTTAAAGTGGATACAAAACTATTTCAGCA
UTR5:ENST00000695860.1|gene_type=protein_coding|gene_name=CDC42::chr1:22052759-22078478(+)	59.7484	0	GGTTCCCCGCGGGAGCTGCCACCCTACCTTCCCATCCCCGCCGTCTCCGTCCTCTCCCAGTCCTCGGGGACACCCCGTCTGCGGGATCGTGGGGGGCCCGGGAGCACGGGTCATCATCAGATTTGAAATATTTAAAGTGGATACAAAACTATTTCAGCA
UTR5:ENST00000695796.1|gene_type=protein_coding|gene_name=CDC42::chr1:22052864-22078478(+)	62.4007	5	ACGGGTTGTGGGGGAGTGCCCGGCTCGCGCTGCGTCCTCCGGGCGGGCGCGGGTCCGCGTTCTGTGGGGGAGCCGGGGCGGGGGTCGCGGCCGGGGAGGCAGGGGGCGCCCGTCTGAGGAGGGGCGCGCGGCCGGGGCTCGGGGCGCGAGCGGGACCGGGCTGTCACCGGCAGCGGCGGAAGGAAGGGGGTCACACCCATCCTGGGCGCCCGGGCTCCCCTCCCCCCAGCCCGGCCCGGCGGGCTCCTAAGGGCGGCCGGGGGCCTCAGAGCGACTCGCGGGCGCTTGGGCCGGGCCGGGCGCCGGTCTTCCGTGCTGGCAGGCTGCGTTCCGTGCCCTGCGCTCCGGCCTGGACTTCCTGCTTCGCCGGGCGCCGCCGCGGACATTTTGCGGCGGGGG…
UTR5:ENST00000695797.1|gene_type=protein_coding|gene_name=CDC42::chr1:22053022-22078478(+)	69.9653	0	GGCTGTCACCGGCAGCGGCGGAAGGAAGGGGGTCACACCCATCCTGGGCGCCCGGGCTCCCCTCCCCCCAGCCCGGCCCGGCGGGCTCCTAAGGGCGGCCGGGGGCCTCAGAGCGACTCGCGGGCGCTTGGGCCGGGCCGGGCGCCGGTCTTCCGTGCTGGCAGGCTGCGTTCCGTGCCCTGCGCTCCGGCCTGGACTTCCTGCTTCGCCGGGCGCCGCCGCGGACATTTTGCGGCGGGGGTGGGGGGGCGGGGGAGGGGAGTGGCGTTGCGGCCGCGGCGGGGCGGTGGCAGGAGGGCAGCTCGCTGGCTGCTCGCGGCGGTGCCTGTCCGAGCTCCCCTCCGCGCCGGCCGCGTCCTCTGGGCGGGGTGGCCCCGAGCCACGGCCTCCAGGCTGCTC…
UTR5:ENST00000662562.2|gene_type=protein_coding|gene_name=CDC42::chr1:22053485-22078478(+)	43.0693	14	AGCTGAAGCTTCCCTTTCGGGGAGTTACCTAACTACCTCCCGAAGCCGTCGTTCTGCTGCTTGGTTAATTCCTCTTATCGGGGGGGAATTTTCTTTGTTCGTTTGTTTTTCCTCCCCTTTAAGTCCAAGATAAATGTAGTGTGGAAGATTACGTCATCGCGGTATAAGGAGTGAGACTTAACTCCTACAAGTCAGGGACTTAAATTCAAACAGCATTTTGCAGCCTTAGTCGGTCACCCAGTGGCTTATCCTGCCTGCTTCCCAACACGTCGTATTCACAGATGATGTTTTGAAAGCTTGTTACTTGTGTTCATGACCGCCTTCAGTGCACCTAAAAGCTAGGAAGGTTTAAAATCCCAGGATTAGTTTGTGTCAGGGAATAAAGTGTAAGACAACACC…
UTR5:ENST00000695798.1|gene_type=protein_coding|gene_name=CDC42::chr1:22055029-22078478(+)	46.294	9	TGCAAGCTCCGCCTCCCAGGTTCACACCATTCTCCTGCCTCAGCCTCCCGAACAGCTGGGACTACAGGCGCCCGCCACCACGCCCGGCTAATTTTTTGTATTTTTAGTAGAGACGGGGTTTCACGGTGTTAGCCAGGATAGTCTTGATCTCCTGACCTCGTGATCCGCCCGCCTCGTCCCCGCAAAGTGCTGAGATTACAGGCGTGAGCCACCGTGCCCGGCCTGAATTTATAGTTTTTATACTGAGATGGAGATAAGAGTTTGGTAATCAACTAAGTATTGAATGAGCTCGTTTTCAGTAATTTCTTCAAGACCAGAAAGGTATCACATCCTCTGTTTATACTCTTAAAATGTTTTCATGTTACAACCAATACCTGTCCGTATTAAACTTAATTTTTT…
UTR5:ENST00000695799.1|gene_type=protein_coding|gene_name=CDC42::chr1:22062124-22078478(+)	39.2147	34	GGGGTTTCACCACGTTGGCCAGGCTGGTCTCAAACTCCTGGCCTTAAATGATGTGCCTGCCTTGGCCTCCCAAAGTGTTGGGATTACAGGCGTGAGCCTCCATGCCTGGCTGTTTGACCCATTTAAAAAATGGCTTGTGGTTTATAAGACAAATTGTTTGAGAATCTGAATGTAGGTACTTCTACCTCATCAGCTAGAACAAAGAAAGTCTAAATAATCATAGTTTGTTTTGTAGTTGGCATCTCACCTCATAACTTTTAAAAGAAAGGTTCTGAATTTGTCACGTTTGCTGCCTAGGTAATGTAGTGACTTATTTTATGCTGCAAATGTCTGCTTGTTTAGGATTTCTGATATAGGCTGGCATGATTTCATTCTTGTAGACTTACGACCAAATTACTC…
UTR5:ENST00000695800.1|gene_type=protein_coding|gene_name=CDC42::chr1:22065320-22078478(+)	43.3185	21	TTGAATCTCTTGGCTACAAATGTGACACTTATTAAATTAAATTGCTCTTTGAGATTGGAATGAAGGGATTTCTGAAAGGATTGATAAAATTAGCAAATAACCCTCCCTAGGAGAAGCAAGGATTTTTCTGAGTTCCCTCTTATTCATGATATTTAGATGCTTTTACTTAACAACTGTTCTGACCTTTTTAGGGCTGTTTCTGCAGATTTTAATTTTGCGTAAGAATAAGGTGCCATATTAGGTATTTACTCTCTGCTAGGTGGTGTGTGTACCAGTTGCTTTATATACATTACCTCATTTCTCTGTAGTGGTCTTGTGAATTAGATGTCAATTTGTAGACGAGAAAGTTAAGGCATAGAAGTGAAGTAACTTGCCAGGATCGTACACATTGAGGTGGAG…
UTR5:ENST00000695801.1|gene_type=protein_coding|gene_name=CDC42::chr1:22072454-22078478(+)	45.2342	17	AAGAGATACATAGGGCACGGTTGTGGGTGGGGAGGGATTCAGGTGACCTGCTTTCCCCTCACCTTGAAATGTTCACAGACCTGGAAGCTCTCCAAATCTTCTGTTCTGGAGTTTTCATAGAGCTCAGTTTCTAGCCCTCCTCCCCTCTCTGGAGGTTGGTGCATGGGGCTGAAAGTTACATCCCTCTAGTCACTTTGCCTTTCTGGTGACCAGCCCCATCCTGAGGCTTCCTAGCATCCCTTCCACCGCCACCCTGTCACTTTATTAACATAAATTCAGGTGTGAATTTGTTATGAAAAACAAGAGACACTCAGCACTCAGGAAATTCCTAGGGTTTTTAGGAGCTCTCTGCTAGGAAGTGGGGACGGAAACCAAATATTGCCAAATATTTGGTGTATT…
UTR5:ENST00000695802.1|gene_type=protein_coding|gene_name=CDC42::chr1:22076333-22078478(+)	41.0095	11	TGTAATCCCAGTTGCTCTGGAGGCTGAGGCAGGATAATCGCTTGAACCCGGGAGGCAGAGGTTGCAGTGAGCAGAGATCACGCCACTGCACTGACACATACACACACACACACACACAACAAGCAGGGACTTGAGAGTCAGACTGCTTGGGTTTAAATTACAGTTCTCCCAGTTACTGGCTGAATAGCCTTGGCTTAGTTACTTGCTGAGCCTCACTCTTCTTATCTGTAAAATAGGGATAATACAGCACATACTTCATAGGCTTTTTGGGAGGATGAAATGTGTGAATATGTGTAATATGTTTTGAACAGTACATAGCACTTAGTAAATGCTGTATGAGTGTTTGCTGCTTACTATTATTATTTGAGTGCTTTTAGATTTAACCAGTAATTGATTGAT…
UTR5:ENST00000695861.1|gene_type=protein_coding|gene_name=CDC42::chr1:22077803-22078478(+)	36.8889	7	TTAGAGCAATCTGACTTTTTCATTATAAAAATGTAGGTTTTGGACTAGGCATTCTGGTGCTAAAACAGCTGCTGAGGCCAGCGATCACCCTGTTCTTTGTTCAGTTCCTCACGTTACTCATATAATTACCGTGTGATCGTGTGGTGCTCTGCTGCTTGTTGGTCAGAGCCTGAGTAAGGCTGAATAAGGCTGGATCATGAACCATTCTTTAAAGCAGTGGCCTTTGTATTGCAGTCTAGTTGACATACATGCATACATACAGGTGTGTGTGCACGTGTAACTGAAGAACAGCTTTCACAAAATAATATTTAGCACACTGTGGAATTTTCTCTGATACAGCCTCTTCTCTTTCATGATAAAAATAAATTCGCTGATTATCACACCACTTTGGACCTTTTA…
UTR5:ENST00000695862.1|gene_type=protein_coding|gene_name=CDC42::chr1:22078437-22078478(+)	24.3902	0	AGATTTGAAATATTTAAAGTGGATACAAAACTATTTCAGCA
UTR5:ENST00000695863.1|gene_type=protein_coding|gene_name=CDC42::chr1:22078469-22078478(+)	33.3333	0	ATTTCAGCA
UTR5:ENST00000441048.1|gene_type=protein_coding|gene_name=WNT4::chr1:22129763-22143969(-)	61.3497	1	TGGTGAGTGAGCCAAGAGAGCTTCCCTAAACTCCTCCTGTCCTCCCAATCACAGCGTCTTAAGCCCACTTCCCGGATGAGAAAACGGAGGCTCAGAGTCAAGACCCTGCTGCCTGGGGCGCGCCCAGACCTTGTGGCTAGCCAGAAGCGAGGTTTCGGATTCCCACAGTCTCGGGCCACTGTCCCAAGCTGCCCAAAGCTGGGGAGGCCCCGTCCAGCTCCCGGAAGGCTGTAGGGAGGTACCTGGCCAAGCTGTCGTCGGTGGGGAGCATCTCAGAGGAGGAGACGTGCGAGAAACTCAAGGGCCTGATCCAGAGGCAGGTGCAG
UTR5:ENST00000290167.11|gene_type=protein_coding|gene_name=WNT4::chr1:22142922-22143097(-)	86.8571	0	AGTCTGGTCCGCGCCGGGCAGCGGGCGCAGCAGCGGGCAGGCTGCCGGCAGGCACACGGAGGCAGAGCCCCGCCGCGCGCGCCCCGGCCCGCCCGCGGGCGCCCACCTGCAGCCCCGACGGGAGGCCCCCCGCGGCCGCAGCCGCTGCCCCGGGCCGGGCGCCCGCGGCGGCACC
UTR5:ENST00000650433.1|gene_type=protein_coding|gene_name=ZBTB40::chr1:22428837-22489948(+)	47.1545	3	AATAGGATATAAGAGAAAATATGTGGGAAATTTGTCGGCAATATTCTTGAAAAGAAAGAGTTCCTTTCTTTCTTCTTTCCAGTTACCTCCTTCTTGCCGGTTGGAATATTGGATTGAAAGGTCAGAGCCATGTGCTGAGGTTGGGGAAACATCCCGGATGCCAGCCCCGGACTGCTAGGCCTGTCCTCCCAAAGCCAACTCTAAGGAGAGGAGAGGAAGAGCAGTTCTTGGGGCAGAGTTGACGCA
UTR5:ENST00000374651.8|gene_type=protein_coding|gene_name=ZBTB40::chr1:22451850-22489948(+)	56.0538	3	GATACCCATTGCGCGCCGGCCTCAAGATGGCCGCCTTCTGGCGTCTCCGGCGCTGTTGAATGGCGAAAGCTTTATTGTTCCCTTCGGGCAGGAGTGTTCGTGTCCTCTATGGCGCTGTCAATAAAGAACGGCAGTTTGAATCGGTGCTGAACAGGGCCTGTCCTCCCAAAGCCAACTCTAAGGAGAGGAGAGGAAGAGCAGTTCTTGGGGCAGAGTTGACGCA
UTR5:ENST00000375647.5|gene_type=protein_coding|gene_name=ZBTB40::chr1:22451850-22489948(+)	56.0538	3	GATACCCATTGCGCGCCGGCCTCAAGATGGCCGCCTTCTGGCGTCTCCGGCGCTGTTGAATGGCGAAAGCTTTATTGTTCCCTTCGGGCAGGAGTGTTCGTGTCCTCTATGGCGCTGTCAATAAAGAACGGCAGTTTGAATCGGTGCTGAACAGGGCCTGTCCTCCCAAAGCCAACTCTAAGGAGAGGAGAGGAAGAGCAGTTCTTGGGGCAGAGTTGACGCA
UTR5:ENST00000404138.5|gene_type=protein_coding|gene_name=ZBTB40::chr1:22451850-22489948(+)	49.1194	7	GATACCCATTGCGCGCCGGCCTCAAGATGGCCGCCTTCTGGCGTCTCCGGCGCTGTTGAATGGCGAAAGCTTTATTGTTCCCTTCGGGCAGGAGTGTTCGTGTCCTCTATGGCGCTGTCAATAAAGAACGGCAGTTTGAATCGGTGCTGAACAGCAAAAGTTTACTGACCCCTGCCCTAAACACAAGGAGATTGGATCAGTGTTGTCATTCAGCTATTCCTCTCGTCGGTTCTTCTGGAGTGGGAAAAGAGTTAAAACTGCGCGATGCACCGAGAGCACTTTAGTTGACAGAACACTCTGGCTTCCCTTCTGGTCTTACTGACTATTCAGAGTTTCTCCTGCTTTGAATAGCGTTGGTACCATGCAGCCAGTGCTGCAATGAACCAGGTGCTTTATTTA…
UTR5:ENST00000400239.6|gene_type=protein_coding|gene_name=ZBTB40::chr1:22451866-22489948(+)	48.6869	7	CGGCCTCAAGATGGCCGCCTTCTGGCGTCTCCGGCGCTGTTGAATGGCGAAAGCTTTATTGTTCCCTTCGGGCAGGAGTGTTCGTGTCCTCTATGGCGCTGTCAATAAAGAACGGCAGTTTGAATCGGTGCTGAACAGCAAAAGTTTACTGACCCCTGCCCTAAACACAAGGAGATTGGATCAGTGTTGTCATTCAGCTATTCCTCTCGTCGGTTCTTCTGGAGTGGGAAAAGAGTTAAAACTGCGCGATGCACCGAGAGCACTTTAGTTGACAGAACACTCTGGCTTCCCTTCTGGTCTTACTGACTATTCAGAGTTTCTCCTGCTTTGAATAGCGTTGGTACCATGCAGCCAGTGCTGCAATGAACCAGGTGCTTTATTTATATTCATACAAGTGTT…
UTR5:ENST00000166244.8|gene_type=protein_coding|gene_name=EPHA8::chr1:22563488-22563635(+)	84.3537	0	GTGTGCGCTGGGAGCCGCGTGTGCGCCGGGGTGTGCGCCCGGCCGGGTGTGCGGAGAGCGAGGGAGCGCGCTCCCTCCCGACGCGCGGGCCGCAGCGGCCAAGCCCGAGGGTGCGTGGCGCCCCCGCCCGCCCGGCCCGGCCCGGCC
UTR5:ENST00000374644.8|gene_type=protein_coding|gene_name=EPHA8::chr1:22563563-22563635(+)	88.8889	0	TCCCGACGCGCGGGCCGCAGCGGCCAAGCCCGAGGGTGCGTGGCGCCCCCGCCCGCCCGGCCCGGCCCGGCC
UTR5:ENST00000695738.1|gene_type=protein_coding|gene_name=C1QA::chr1:22635076-22639044(+)	67.0833	0	CAGCCTTGAGGCCCTCCCTGGCTTGAAGGGGCCCCTGGCATCCGGACAGGCATCCAAGGCCTTAAAGGAGACCAGGGGGAACCTGGGCCCTCTGGAAACCCCGGCAAGGTGGGCTACCCAGGGCCCAGCGGCCCCCTCGGAGCCCGTGGCATCCCGGGAATTAAAGGCACCAAGGGCAGCCCAGGAAACATCAAGGACCAGCCGAGGCCAGCCTTCTCCGCCATTCGGCGGAACCCCCCA
UTR5:ENST00000695739.1|gene_type=protein_coding|gene_name=C1QA::chr1:22636449-22637616(+)	61.7391	2	CCTCACTGCCCCCACTCCCACACCAGCTGTTGCTGGGGCAGGACGCCCAATGTCCCAGTCTTGCTGAAGTCTGCTTGAAATGTCCCTGGCCCTCCCGTGTCTCCACAGAGGCATC
UTR5:ENST00000695740.1|gene_type=protein_coding|gene_name=C1QA::chr1:22636462-22637616(+)	57.3171	2	ACTCCCACACCAGCTGTTGCTGGGGCAGGACGCCCAATGTCCCAGTCTTGCTGAAGTCTGCTTGAAATGTCCCTGAGGCATC
UTR5:ENST00000695747.1|gene_type=protein_coding|gene_name=ENSG00000289692::chr1:22636505-22637616(+)	59.3137	2	AGTCTTGCTGAAGTCTGCTTGAAATGTCCCTGGTGAGCTTCTGGCCACTGGGGAAGTTCAGGGGGCAGGTCTGAAGAAGGGGAAGTAGGAAGGGATGTGAAACTTGGCCACAGCCTGGAGCCACTCCTGCTGGGCAGCCCACAGGGTCCCTGGGCGGAGGGCAGGAGCATCCAGTTGGAGTTGACAACAGGAGGCAGAGGCATC
UTR5:ENST00000695741.1|gene_type=protein_coding|gene_name=C1QA::chr1:22636625-22637616(+)	65.4762	0	CCACTCCTGCTGGGCAGCCCACAGGGTCCCTGGGCGGAGGGCAGGAGCATCCAGTTGGAGTTGACAACAGGAGGCAGAGGCATC
UTR5:ENST00000695742.1|gene_type=protein_coding|gene_name=C1QA::chr1:22636625-22637616(+)	66.3462	0	CCACTCCTGCTGGGCAGCCCACAGGGTCCCTGGGCGGAGGGCAGGAGCATCCAGTTGGAGTTGACAACAGGAGGCAGGCCCTCCCGTGTCTCCACAGAGGCATC
UTR5:ENST00000695743.1|gene_type=protein_coding|gene_name=C1QA::chr1:22636625-22637616(+)	66.3462	0	CCACTCCTGCTGGGCAGCCCACAGGGTCCCTGGGCGGAGGGCAGGAGCATCCAGTTGGAGTTGACAACAGGAGGCAGGCCCTCCCGTGTCTCCACAGAGGCATC
UTR5:ENST00000695744.1|gene_type=protein_coding|gene_name=C1QA::chr1:22636625-22637616(+)	52.9506	14	CCACTCCTGCTGGGCAGCCCACAGGGTCCCTGGGCGGAGGGCAGGAGCATCCAGTTGGAGTTGACAACAGGAGGCAGGTGGATGCTGAAAGGCGCTGAGCATGCAGAAGAGTGAGCAGGTGTCGCTTTGGGCGTTTGTGAATTCCTGTGTGTATGCAGAGCTCCACCATCTGGGTGAGCCAGTGTTAATTAAATAAGGAGCAGGCGCTCAATACATATTTGTTCAATGAAATCGATTACCTGTGGGAGTGTATGAATGTGTGTGTCCGTGCAAGTGAGGGACAGGGTCTATTTGGGTATCAGTTGTGTGTCTAGGGGGGTATAGTGGATTTCTGAGTTTGCCTACTGTGTTTTGTAGGTGCGTGGATGAGAGCTGTGTTTGTGTGAGTGTGTGAAGATG…
UTR5:ENST00000695745.1|gene_type=protein_coding|gene_name=C1QA::chr1:22636625-22639044(+)	57.7515	7	CCACTCCTGCTGGGCAGCCCACAGGGTCCCTGGGCGGAGGGCAGGAGCATCCAGTTGGAGTTGACAACAGGAGGCAGCACCCCCAACACTGTCCCTGCTTCCCCCTCCCCAGCCCCTTCAGGCTTCAGAGACTCACATTCTAGAAGAAAGGCCAGGGGTAATGGAAAAGGGAAGAGGTCCTGACCAAAGTAGAAAGGGAGTCTCATGGAATCACCCTGGGCCTCCTAGTCCAAAGCAGACCAGAAGGATCACATAGACATTTGCAGTAATTTGCATCCGGGCATCCTACATGTGGTACCTGAACCTGAAGCCAAGTCAAGGTCAGTGCCCCAGAGGGGTATGAAGTCCTCAGCCTTGGGCAGGAACACAGCAGAGCAGCCAGAGTTCCATGCATTTCCC…
UTR5:ENST00000695746.1|gene_type=protein_coding|gene_name=C1QA::chr1:22636625-22637616(+)	64.4628	2	CCACTCCTGCTGGGCAGCCCACAGGGTCCCTGGGCGGAGGGCAGGAGCATCCAGTTGGAGTTGACAACAGGAGGCAGGTGAGGCCAGAGTCCCAGAGGGAGGGGGCTGCAGAGTTCTGGGACCCAGGGGAGCTGGCCCAGGAGGCTGGGCAGCTGAGGCAGGGAGGGAGGGAAATAACTGTGCCTGATTCTAGGACAGGGATGGGGGTGCAGCACTGATCCAGGACCCAGAATGGAGGCATC
UTR5:ENST00000374642.8|gene_type=protein_coding|gene_name=C1QA::chr1:22636627-22637616(+)	64.6341	0	ACTCCTGCTGGGCAGCCCACAGGGTCCCTGGGCGGAGGGCAGGAGCATCCAGTTGGAGTTGACAACAGGAGGCAGAGGCATC
UTR5:ENST00000695748.1|gene_type=protein_coding|gene_name=ENSG00000289692::chr1:22636675-22637616(+)	55.8824	0	CCAGTTGGAGTTGACAACAGGAGGCAGAGGCATC
UTR5:ENST00000402322.2|gene_type=protein_coding|gene_name=C1QA::chr1:22636687-22637616(+)	64.2857	0	GACAACAGGAGGCAGGCCCTCCCGTGTCTCCACAGAGGCATC
UTR5:ENST00000438241.2|gene_type=protein_coding|gene_name=C1QA::chr1:22636761-22637616(+)	60.3774	2	CCAGGAGGCTGGGCAGCTGAGGCAGGGAGGGAGGGAAATAACTGTGCCTGATTCTAGGACAGGGATGGGGGTGCAGCACTGATCCAGGACCCAGAATGGAGGCATC
UTR5:ENST00000695749.1|gene_type=protein_coding|gene_name=C1QC::chr1:22643013-22647312(+)	60.3636	3	CTGCCTGCCGCCAAAGCGGGTCCATCCTGGGGGTCCACCTCCAAGTGTGGCCACTGGGATGGGGCACATGGAAGTTTCTAGAACAAGGCTTGCAACTTGACAAGTGCATACACCGTGTCCTCTTGCCTGGGAGAGGGGAAGCAGATCTGAGGACATCTCTGTGCCAGGCCAGAAACCGCCCACCTGCAGGAATCCCAGCCATTCCCGGGATCCGAGGACCCAAAGGGCAGAAGGGAGAACCCGGCTTACCCGGCCATCCTGGGAAAAATGGCCCC
UTR5:ENST00000695750.1|gene_type=protein_coding|gene_name=C1QC::chr1:22643625-22644023(+)	61.5385	0	ACCACTCAGACACCGTGTCCTCTTGCCTGGGAGAGGGGAAGCAGATCTGAGGACATCTCTGTGCCAGGCCAGAAACCGCCCACCTGCAGCTCTCTCCCTCCCAGTTCCTTCTCCGGG
UTR5:ENST00000695751.1|gene_type=protein_coding|gene_name=C1QC::chr1:22643625-22644023(+)	64.2857	0	ACCACTCAGACACCGTGTCCTCTTGCCTGGGAGAGGGGAAGCAGATCTGAGGACATCTCTGTGCCAGGCCAGAAACCGCCCACCTGCAGGTGAGGCCCGGACCCCTGCCCAGCTCTCTCCCTCCCAGTTCCTTCTCCGGG
UTR5:ENST00000695752.1|gene_type=protein_coding|gene_name=C1QC::chr1:22643625-22644023(+)	65.5779	5	ACCACTCAGACACCGTGTCCTCTTGCCTGGGAGAGGGGAAGCAGATCTGAGGACATCTCTGTGCCAGGCCAGAAACCGCCCACCTGCAGGTGAGGCCCGGACCCCTGCCCAGGTATGGGCAGATGGCCGTTTCCTCCACCTTCCGCCACCTTCCTGAAATGTGGTGCCAGGGGCAGCTTGGTGTGTGAGGGGAAGGAGGGTTCCCACTCCTGCTGGGCCCCGGGGCCTGGGCTGAAGAAAAGGCCCCACCATCCATCCATGGTGAGGCTCCTGGGGGAGGAAGGAAGGCGAGCTCCCGAGGGCTGAGGAGGACGGGCCCTGGGGAATGAGAGGGTTGGGGGCAGGTGAGGGGCTGGCGGGGACAGCTCAGCTCTCTCCCTCCCAGTTCCTTCTCCGGG
UTR5:ENST00000695753.1|gene_type=protein_coding|gene_name=C1QC::chr1:22643631-22647312(+)	63.6364	5	CAGACACCGTGTCCTCTTGCCTGGGAGAGGGGAAGCAGATCTGAGGACATCTCTGTGCCAGGCCAGAAACCGCCCACCTGCAGGTGAGGCCCGGACCCCTGCCCAGGTATGGGCAGATGGCCGTTTCCTCCACCTTCCGCCACCTTCCTGAAATGTGGTGCCAGGGGCAGCTTGGTGTGTGAGGGGAAGGAGGGTTCCCACTCCTGCTGGGCCCCGGGGCCTGGGCTGAAGAAAAGGCCCCACCATCCATCCATGGAATCCCAGCCATTCCCGGGATCCGAGGACCCAAAGGGCAGAAGGGAGAACCCGGCTTACCCGGCCATCCTGGGAAAAATGGCCCC
UTR5:ENST00000374639.7|gene_type=protein_coding|gene_name=C1QC::chr1:22643632-22644023(+)	64.4068	0	AGACACCGTGTCCTCTTGCCTGGGAGAGGGGAAGCAGATCTGAGGACATCTCTGTGCCAGGCCAGAAACCGCCCACCTGCAGGTGAGGCCCGGACCCCTGCCCAGTTCCTTCTCCGGG
UTR5:ENST00000374640.9|gene_type=protein_coding|gene_name=C1QC::chr1:22643632-22644023(+)	61.0526	0	AGACACCGTGTCCTCTTGCCTGGGAGAGGGGAAGCAGATCTGAGGACATCTCTGTGCCAGGCCAGAAACCGCCCACCTGCAGTTCCTTCTCCGGG
UTR5:ENST00000374637.1|gene_type=protein_coding|gene_name=C1QC::chr1:22643652-22644023(+)	63.9676	4	TGGGAGAGGGGAAGCAGATCTGAGGACATCTCTGTGCCAGGCCAGAAACCGCCCACCTGCAGGTGAGGCCCGGACCCCTGCCCAGGTATGGGCAGATGGCCGTTTCCTCCACCTTCCGCCACCTTCCTGAAATGTGGTGCCAGGGGCAGCTTGGTGTGTGAGGGGAAGGAGGGTTCCCACTCCTGCTGGGCCCCGGGGCCTGGGCTGAAGAAAAGGCCCCACCATCCATCCATGTTCCTTCTCCGGG
UTR5:ENST00000510260.5|gene_type=protein_coding|gene_name=C1QB::chr1:22652761-22659462(+)	53.4562	5	AGCAGGTACAATTATGGTCCCATCCTATAGCAGAGAAAATTGGGGCTCCCTTGACTGACAACACATCAACTGGCAAGTGGCAGAGGCGGGATTGGAATCAAAGGCTCTGACTGTAAGCCAGCACTCAGGCAGCGGGCCCGCCACATGATGCTCACTGAGGAACACCCCTGCCCAGTGTAGAAGAAGATCACGAGGAGGCGTCTGACACAGTATGATG
UTR5:ENST00000432749.6|gene_type=protein_coding|gene_name=C1QB::chr1:22653188-22659462(+)	58.7629	6	GCCCTTCCCGCCTCTGGGGAAGGGAACTTCCGCTTCGGACCGAGGGCAGTAGGCTCTCGGCTCCTGGTCCCACTGCTGCTCAGCCCAGTGGCCTCACAGGACACCAGCTTCCCAGCCCTGTCAGGTTGAAATCAGCATTGCCAAGAGGCTCAGAGAGGTTAAGGCACTTGCCTGAGGTTATGCAGCCGGTAGCAGATGGGGCTTTAAAGTCAAGTGGGCCTGACTCCATGTTGCGGAAAGGGACTGCTGGACCGAAGGAGATGGAAAGGAGGCGTCTGACACAGTATGATG
UTR5:ENST00000695754.1|gene_type=protein_coding|gene_name=C1QB::chr1:22653189-22659462(+)	64.3564	3	CCCTTCCCGCCTCTGGGGAAGGGAACTTCCGCTTCGGACCGAGGGCAGTAGGCTCTCGGCTCCTGGTCCCACTGCTGCTCAGCCCAGTGGCCTCACAGGACACCAGCTTCCCAGGTGAGGACGGGGCTTGGCGCCTGGGGGAGGCTGGCAGGGCCAATATGGCAGAAAGTGGTGATTCCGAGGCGTCTGACACAGTATGATG
UTR5:ENST00000695755.1|gene_type=protein_coding|gene_name=C1QB::chr1:22653189-22659462(+)	61.8421	4	CCCTTCCCGCCTCTGGGGAAGGGAACTTCCGCTTCGGACCGAGGGCAGTAGGCTCTCGGCTCCTGGTCCCACTGCTGCTCAGCCCAGTGGCCTCACAGGACACCAGCTTCCCAGGTGAGGACGGGGCTTGGCGCCTGGGGGAGGCTGGCAGGGCCAATATGGCAGAAAGTGGTGATTCCGTAAGTGTGAGCTTTGCGTCACCTGCCTCGGAGCCAGTTAGGCTGTTTAACAGTGCAGGTAGCTGGGCCCAATCCCAGACCTATGGGACCCAGATCTCTGGGGAGGCGTCTGACACAGTATGATG
UTR5:ENST00000695756.1|gene_type=protein_coding|gene_name=C1QB::chr1:22653189-22659462(+)	59.7183	7	CCCTTCCCGCCTCTGGGGAAGGGAACTTCCGCTTCGGACCGAGGGCAGTAGGCTCTCGGCTCCTGGTCCCACTGCTGCTCAGCCCAGTGGCCTCACAGGACACCAGCTTCCCAGGTGAGGACGGGGCTTGGCGCCTGGGGGAGGCTGGCAGGGCCAATATGGCAGAAAGTGGTGATTCCCCCTGTCAGGTTGAAATCAGCATTGCCAAGAGGCTCAGAGAGGTTAAGGCACTTGCCTGAGGTTATGCAGCCGGTAGCAGATGGGGCTTTAAAGTCAAGTGGGCCTGACTCCATGTTGCGGAAAGGGACTGCTGGACCGAAGGAGATGGAAAGGAGGCGTCTGACACAGTATGATG
UTR5:ENST00000695757.1|gene_type=protein_coding|gene_name=C1QB::chr1:22653189-22659462(+)	61.9231	3	CCCTTCCCGCCTCTGGGGAAGGGAACTTCCGCTTCGGACCGAGGGCAGTAGGCTCTCGGCTCCTGGTCCCACTGCTGCTCAGCCCAGTGGCCTCACAGGACACCAGCTTCCCAGGTGAGGACGGGGCTTGGCGCCTGGGGGAGGCTGGCAGGGCCAATATGGCAGAAAGTGGTGATTCCGTAAGTGTGAGCTTTGCGTCACCTGCCTCGGAGCCAGTTAGGCTGTTTAACAGTGCAGGAGGCGTCTGACACAGTATGATG
UTR5:ENST00000695758.1|gene_type=protein_coding|gene_name=C1QB::chr1:22653189-22659462(+)	64.2336	2	CCCTTCCCGCCTCTGGGGAAGGGAACTTCCGCTTCGGACCGAGGGCAGTAGGCTCTCGGCTCCTGGTCCCACTGCTGCTCAGCCCAGTGGCCTCACAGGACACCAGCTTCCCAGGAGGCGTCTGACACAGTATGATG
UTR5:ENST00000695759.1|gene_type=protein_coding|gene_name=C1QB::chr1:22653189-22659462(+)	64.2336	2	CCCTTCCCGCCTCTGGGGAAGGGAACTTCCGCTTCGGACCGAGGGCAGTAGGCTCTCGGCTCCTGGTCCCACTGCTGCTCAGCCCAGTGGCCTCACAGGACACCAGCTTCCCAGGAGGCGTCTGACACAGTATGATG
UTR5:ENST00000695760.1|gene_type=protein_coding|gene_name=C1QB::chr1:22653189-22659462(+)	64.2336	2	CCCTTCCCGCCTCTGGGGAAGGGAACTTCCGCTTCGGACCGAGGGCAGTAGGCTCTCGGCTCCTGGTCCCACTGCTGCTCAGCCCAGTGGCCTCACAGGACACCAGCTTCCCAGGAGGCGTCTGACACAGTATGATG
UTR5:ENST00000695761.1|gene_type=protein_coding|gene_name=C1QB::chr1:22653189-22659462(+)	64.2336	2	CCCTTCCCGCCTCTGGGGAAGGGAACTTCCGCTTCGGACCGAGGGCAGTAGGCTCTCGGCTCCTGGTCCCACTGCTGCTCAGCCCAGTGGCCTCACAGGACACCAGCTTCCCAGGAGGCGTCTGACACAGTATGATG
UTR5:ENST00000695762.1|gene_type=protein_coding|gene_name=C1QB::chr1:22653202-22659462(+)	62.9032	2	TGGGGAAGGGAACTTCCGCTTCGGACCGAGGGCAGTAGGCTCTCGGCTCCTGGTCCCACTGCTGCTCAGCCCAGTGGCCTCACAGGACACCAGCTTCCCAGGAGGCGTCTGACACAGTATGATG
UTR5:ENST00000509305.6|gene_type=protein_coding|gene_name=C1QB::chr1:22653235-22659462(+)	61.5385	2	AGTAGGCTCTCGGCTCCTGGTCCCACTGCTGCTCAGCCCAGTGGCCTCACAGGACACCAGCTTCCCAGGAGGCGTCTGACACAGTATGATG
UTR5:ENST00000695763.1|gene_type=protein_coding|gene_name=C1QB::chr1:22659398-22659462(+)	51.5625	2	GATCACCACGGTGGTAACCTCTCACATTGTCTTCTCCACAGGAGGCGTCTGACACAGTATGATG
UTR5:ENST00000374630.8|gene_type=protein_coding|gene_name=EPHB2::chr1:22710838-22710982(+)	85.4167	0	ATTCTGCTGGCTGCGCGGTGGCGGCGGCTGTGTGTGCGCCGCGCCTTGCCGCCCCCCCTGGCCCCCCGAGCCCGGGGCGCGCGCTCCCGCCCGGGCCGTCCGGGCCCCGCGGCGCCGCGGCCCGAGGCCCCGGGAAGCGCAGCC
UTR5:ENST00000544305.5|gene_type=protein_coding|gene_name=EPHB2::chr1:22710838-22710982(+)	85.4167	0	ATTCTGCTGGCTGCGCGGTGGCGGCGGCTGTGTGTGCGCCGCGCCTTGCCGCCCCCCCTGGCCCCCCGAGCCCGGGGCGCGCGCTCCCGCCCGGGCCGTCCGGGCCCCGCGGCGCCGCGGCCCGAGGCCCCGGGAAGCGCAGCC
UTR5:ENST00000400191.7|gene_type=protein_coding|gene_name=EPHB2::chr1:22710964-22710982(+)	83.3333	0	GCCCCGGGAAGCGCAGCC
UTR5:ENST00000374632.7|gene_type=protein_coding|gene_name=EPHB2::chr1:22710969-22710982(+)	76.9231	0	GGGAAGCGCAGCC
UTR5:ENST00000374627.1|gene_type=protein_coding|gene_name=EPHB2::chr1:22775177-22775201(+)	33.3333	1	TAACACAGTTGTGAAAATAGATGG
UTR5:ENST00000426928.7|gene_type=protein_coding|gene_name=LACTBL1::chr1:22972316-22972866(-)	54.2857	1	ATTCCTGTCCTCTGGAACACAGGGGACTCCCAGAGGCACTGTCAGCCAAACTGGGGCCCTAACTGCCCTGTTCTTGCTGGTACCTTCTGGAGAGGCCCCTCAGGACCTCTTTTTGCCTTCACTCCTCTGACTCAGTTTCCTGCTTACGGGATCTCCTGTGGTGTAGACCTGAATCCTCAAAGAGCCAGAATCTTCCATGCCTTGGAGAGA
UTR5:ENST00000622840.2|gene_type=protein_coding|gene_name=TEX46::chr1:23014074-23014094(-)	60	0	CTGTGTGCCTCCACGCCATA
UTR5:ENST00000566855.4|gene_type=protein_coding|gene_name=TEX46::chr1:23015773-23015852(-)	46.8354	1	ACATTTGCCCCTCCTTCCAGACCCTGGCAGCCACCATTCTACTCTTTGCCTCTATGAATTTGACTATTGTAGATAGCTC
UTR5:ENST00000440767.3|gene_type=protein_coding|gene_name=TEX46::chr1:23019001-23019100(-)	43.4343	2	AATGGGGGAAAACACTGAAATATGTTGGTAGAGCGTCTTACTTATTCATAATTGCCCTGCTTGGACTGGGCAAAAAACTTGGAGAGCACAGCAGTTTCG
UTR5:ENST00000465864.2|gene_type=protein_coding|gene_name=KDM1A::chr1:23019442-23019596(+)	78.5714	0	GTCCCGGCGCGGCGGGAGCGCGCTTGGCGCGTGCGTACGCGACGGCGGTTGGCGGCGCGCGGGCAGCGTGAAGCGAGGCGAGGCAAGGCTTTTCGGACCCACGGAGCGACAGAGCGAGCGGCCCCTACGGCCGTCGGCGGCCCGGCGGCCCGAG
UTR5:ENST00000685102.1|gene_type=protein_coding|gene_name=KDM1A::chr1:23019442-23019596(+)	78.5714	0	GTCCCGGCGCGGCGGGAGCGCGCTTGGCGCGTGCGTACGCGACGGCGGTTGGCGGCGCGCGGGCAGCGTGAAGCGAGGCGAGGCAAGGCTTTTCGGACCCACGGAGCGACAGAGCGAGCGGCCCCTACGGCCGTCGGCGGCCCGGCGGCCCGAG
UTR5:ENST00000686270.1|gene_type=protein_coding|gene_name=KDM1A::chr1:23019442-23019596(+)	78.5714	0	GTCCCGGCGCGGCGGGAGCGCGCTTGGCGCGTGCGTACGCGACGGCGGTTGGCGGCGCGCGGGCAGCGTGAAGCGAGGCGAGGCAAGGCTTTTCGGACCCACGGAGCGACAGAGCGAGCGGCCCCTACGGCCGTCGGCGGCCCGGCGGCCCGAG
UTR5:ENST00000686339.1|gene_type=protein_coding|gene_name=KDM1A::chr1:23019442-23019596(+)	78.5714	0	GTCCCGGCGCGGCGGGAGCGCGCTTGGCGCGTGCGTACGCGACGGCGGTTGGCGGCGCGCGGGCAGCGTGAAGCGAGGCGAGGCAAGGCTTTTCGGACCCACGGAGCGACAGAGCGAGCGGCCCCTACGGCCGTCGGCGGCCCGGCGGCCCGAG
UTR5:ENST00000686771.1|gene_type=protein_coding|gene_name=KDM1A::chr1:23019442-23019596(+)	78.5714	0	GTCCCGGCGCGGCGGGAGCGCGCTTGGCGCGTGCGTACGCGACGGCGGTTGGCGGCGCGCGGGCAGCGTGAAGCGAGGCGAGGCAAGGCTTTTCGGACCCACGGAGCGACAGAGCGAGCGGCCCCTACGGCCGTCGGCGGCCCGGCGGCCCGAG
UTR5:ENST00000686934.1|gene_type=protein_coding|gene_name=KDM1A::chr1:23019442-23019596(+)	78.5714	0	GTCCCGGCGCGGCGGGAGCGCGCTTGGCGCGTGCGTACGCGACGGCGGTTGGCGGCGCGCGGGCAGCGTGAAGCGAGGCGAGGCAAGGCTTTTCGGACCCACGGAGCGACAGAGCGAGCGGCCCCTACGGCCGTCGGCGGCCCGGCGGCCCGAG
UTR5:ENST00000688680.1|gene_type=protein_coding|gene_name=KDM1A::chr1:23019442-23019596(+)	78.5714	0	GTCCCGGCGCGGCGGGAGCGCGCTTGGCGCGTGCGTACGCGACGGCGGTTGGCGGCGCGCGGGCAGCGTGAAGCGAGGCGAGGCAAGGCTTTTCGGACCCACGGAGCGACAGAGCGAGCGGCCCCTACGGCCGTCGGCGGCCCGGCGGCCCGAG
UTR5:ENST00000689853.1|gene_type=protein_coding|gene_name=KDM1A::chr1:23019442-23019596(+)	78.5714	0	GTCCCGGCGCGGCGGGAGCGCGCTTGGCGCGTGCGTACGCGACGGCGGTTGGCGGCGCGCGGGCAGCGTGAAGCGAGGCGAGGCAAGGCTTTTCGGACCCACGGAGCGACAGAGCGAGCGGCCCCTACGGCCGTCGGCGGCCCGGCGGCCCGAG
UTR5:ENST00000690627.1|gene_type=protein_coding|gene_name=KDM1A::chr1:23019442-23019596(+)	78.5714	0	GTCCCGGCGCGGCGGGAGCGCGCTTGGCGCGTGCGTACGCGACGGCGGTTGGCGGCGCGCGGGCAGCGTGAAGCGAGGCGAGGCAAGGCTTTTCGGACCCACGGAGCGACAGAGCGAGCGGCCCCTACGGCCGTCGGCGGCCCGGCGGCCCGAG
UTR5:ENST00000691256.1|gene_type=protein_coding|gene_name=KDM1A::chr1:23019442-23019596(+)	78.5714	0	GTCCCGGCGCGGCGGGAGCGCGCTTGGCGCGTGCGTACGCGACGGCGGTTGGCGGCGCGCGGGCAGCGTGAAGCGAGGCGAGGCAAGGCTTTTCGGACCCACGGAGCGACAGAGCGAGCGGCCCCTACGGCCGTCGGCGGCCCGGCGGCCCGAG
UTR5:ENST00000691404.1|gene_type=protein_coding|gene_name=KDM1A::chr1:23019442-23019596(+)	78.5714	0	GTCCCGGCGCGGCGGGAGCGCGCTTGGCGCGTGCGTACGCGACGGCGGTTGGCGGCGCGCGGGCAGCGTGAAGCGAGGCGAGGCAAGGCTTTTCGGACCCACGGAGCGACAGAGCGAGCGGCCCCTACGGCCGTCGGCGGCCCGGCGGCCCGAG
UTR5:ENST00000691682.1|gene_type=protein_coding|gene_name=KDM1A::chr1:23019442-23019596(+)	78.5714	0	GTCCCGGCGCGGCGGGAGCGCGCTTGGCGCGTGCGTACGCGACGGCGGTTGGCGGCGCGCGGGCAGCGTGAAGCGAGGCGAGGCAAGGCTTTTCGGACCCACGGAGCGACAGAGCGAGCGGCCCCTACGGCCGTCGGCGGCCCGGCGGCCCGAG
UTR5:ENST00000691694.1|gene_type=protein_coding|gene_name=KDM1A::chr1:23019442-23019596(+)	78.5714	0	GTCCCGGCGCGGCGGGAGCGCGCTTGGCGCGTGCGTACGCGACGGCGGTTGGCGGCGCGCGGGCAGCGTGAAGCGAGGCGAGGCAAGGCTTTTCGGACCCACGGAGCGACAGAGCGAGCGGCCCCTACGGCCGTCGGCGGCCCGGCGGCCCGAG
UTR5:ENST00000691813.1|gene_type=protein_coding|gene_name=KDM1A::chr1:23019442-23019596(+)	78.5714	0	GTCCCGGCGCGGCGGGAGCGCGCTTGGCGCGTGCGTACGCGACGGCGGTTGGCGGCGCGCGGGCAGCGTGAAGCGAGGCGAGGCAAGGCTTTTCGGACCCACGGAGCGACAGAGCGAGCGGCCCCTACGGCCGTCGGCGGCCCGGCGGCCCGAG
UTR5:ENST00000692056.1|gene_type=protein_coding|gene_name=KDM1A::chr1:23019442-23019596(+)	78.5714	0	GTCCCGGCGCGGCGGGAGCGCGCTTGGCGCGTGCGTACGCGACGGCGGTTGGCGGCGCGCGGGCAGCGTGAAGCGAGGCGAGGCAAGGCTTTTCGGACCCACGGAGCGACAGAGCGAGCGGCCCCTACGGCCGTCGGCGGCCCGGCGGCCCGAG
UTR5:ENST00000692209.1|gene_type=protein_coding|gene_name=KDM1A::chr1:23019442-23019596(+)	78.5714	0	GTCCCGGCGCGGCGGGAGCGCGCTTGGCGCGTGCGTACGCGACGGCGGTTGGCGGCGCGCGGGCAGCGTGAAGCGAGGCGAGGCAAGGCTTTTCGGACCCACGGAGCGACAGAGCGAGCGGCCCCTACGGCCGTCGGCGGCCCGGCGGCCCGAG
UTR5:ENST00000692853.1|gene_type=protein_coding|gene_name=KDM1A::chr1:23019442-23019596(+)	78.5714	0	GTCCCGGCGCGGCGGGAGCGCGCTTGGCGCGTGCGTACGCGACGGCGGTTGGCGGCGCGCGGGCAGCGTGAAGCGAGGCGAGGCAAGGCTTTTCGGACCCACGGAGCGACAGAGCGAGCGGCCCCTACGGCCGTCGGCGGCCCGGCGGCCCGAG
UTR5:ENST00000692975.1|gene_type=protein_coding|gene_name=KDM1A::chr1:23019442-23019596(+)	78.5714	0	GTCCCGGCGCGGCGGGAGCGCGCTTGGCGCGTGCGTACGCGACGGCGGTTGGCGGCGCGCGGGCAGCGTGAAGCGAGGCGAGGCAAGGCTTTTCGGACCCACGGAGCGACAGAGCGAGCGGCCCCTACGGCCGTCGGCGGCCCGGCGGCCCGAG
UTR5:ENST00000693156.1|gene_type=protein_coding|gene_name=KDM1A::chr1:23019442-23019596(+)	78.5714	0	GTCCCGGCGCGGCGGGAGCGCGCTTGGCGCGTGCGTACGCGACGGCGGTTGGCGGCGCGCGGGCAGCGTGAAGCGAGGCGAGGCAAGGCTTTTCGGACCCACGGAGCGACAGAGCGAGCGGCCCCTACGGCCGTCGGCGGCCCGGCGGCCCGAG
UTR5:ENST00000356634.7|gene_type=protein_coding|gene_name=KDM1A::chr1:23019447-23019596(+)	78.5235	0	GGCGCGGCGGGAGCGCGCTTGGCGCGTGCGTACGCGACGGCGGTTGGCGGCGCGCGGGCAGCGTGAAGCGAGGCGAGGCAAGGCTTTTCGGACCCACGGAGCGACAGAGCGAGCGGCCCCTACGGCCGTCGGCGGCCCGGCGGCCCGAG
UTR5:ENST00000400181.9|gene_type=protein_coding|gene_name=KDM1A::chr1:23019467-23019596(+)	77.5194	0	GGCGCGTGCGTACGCGACGGCGGTTGGCGGCGCGCGGGCAGCGTGAAGCGAGGCGAGGCAAGGCTTTTCGGACCCACGGAGCGACAGAGCGAGCGGCCCCTACGGCCGTCGGCGGCCCGGCGGCCCGAG
UTR5:ENST00000302291.8|gene_type=protein_coding|gene_name=LUZP1::chr1:23094261-23177808(-)	62.3441	8	GAGAGCGCGCCCGGCACCGGCGGCTTCCCAGGCCCGCGGCCGGCTGGCGGCGCGGAGCTGTCACTGCGGCAAACGGCGAACGCGCCGGCCCCCTCCCCCGCCGCCCGCAAGCCTGGTGCAGTCGGCCCATGAGTATTTCATGAAGTGCCGCAGCCGGATTCATGGCTCACTGGCGCAGGAGGGGAGAGAGGCTGAGTCCTGTCAAGCGCCAGCGCCCCACCCGTCACGGAGCGCACGCCGCGGGGGCCAGGCTGGGGAGGGAAGGGTGTCCAGCCCTCTCTTTTGGGTGGTGAGATGCTGAGGCCTGAGGGTTTCTAGGGCGCCTAGCACAGGACCCAGCTACGGAGGCAATAAAAACTTGGTGGAGTCTAAGTCCTGGGAAGGGAAAAAAAGGACGGA…
UTR5:ENST00000314174.5|gene_type=protein_coding|gene_name=LUZP1::chr1:23094261-23168817(-)	56.1404	3	AGCTGAGCGGCGGAACCCTTCGCTGGCGGGAGCGCGGTTCGGGGCCGCAGAGATTGATGATGGTCTCCAGCTGTCAAAGAAGATTGTGGTTGCCAAGAGAAAGGTAACCATTTCTCATCCCCTTGAGTGGAATTGGATGCCTCTAGGAGCCCACATTGGCTGGCAGTAGAC
UTR5:ENST00000471849.5|gene_type=protein_coding|gene_name=LUZP1::chr1:23094261-23168845(-)	52.5606	5	GGAGCCAGAGGAGGCGCCGGTCGCTGGCAGCTGAGCGGCGGAACCCTTCGCTGGCGGGAGCGCGGTTCGGGGCCGCAGAGGGGACATTGAATAAACCTGAGTATTGTGTGCCTGTATTTTGACTGCGACCTATCAGATGAGATCAGGTCAAGAGACAACTGCCTTTGAAAGAGAGTGAGTGACTGTTTCCAAAACAGCAAGCATAGGGAGAGCCGCCGGAAGTATTGACGGAAAGCTTGAATTACCTACATGATTGATGATGGTCTCCAGCTGTCAAAGAAGATTGTGGTTGCCAAGAGAAAGGTAACCATTTCTCATCCCCTTGAGTGGAATTGGATGCCTCTAGGAGCCCACATTGGCTGGCAGTAGAC
UTR5:ENST00000475164.2|gene_type=protein_coding|gene_name=LUZP1::chr1:23094261-23133679(-)	48.419	9	GTGATCCTCCCGCCTCAGCCTCCCAAGAAGCTGGGATGACAAGTGTGTGCCACCATGCCTGGCTAATTTTTGTATTTTTAGTAGAAACAGGGTTTCACCATTTTGGCCAGGCTGTTCTCAAACTCCTGACTTCAAGTCATCCACTCGCCTCGGCCTTCCAGAGTGCTGGGATTACAGGCATGAGCCACTGCGCCCAGTCTGTCTCATTGTTGATGGGGACATTGAATAAACCTGAGTATTGTGTGCCTGTATTTTGACTGCGACCTATCAGATGAGATCAGGTCAAGAGACAACTGCCTTTGAAAGAGAGTGAGTGACTGTTTCCAAAACAGCAAGCATAGGGAGAGCCGCCGGAAGTATTGACGGAAAGCTTGAATTACCTACATGATTGATGATGGT…
UTR5:ENST00000374619.2|gene_type=protein_coding|gene_name=HTR1D::chr1:23194219-23217502(-)	52.4145	11	GGAGAAGGAGCCGCAGGGCTCTGGGAGAGGCGGAGGCAGGTGCGGGATCGCGAGGGCGCGAGCCGGAAAGGGCCCCGGGGCGGCGGGGCGGGCGGCCCCCGAGTTCGGCGGGGGTCGCGGCGGAGACAAGGCGGCCGCGACGGGGAGACGCCGCGCGAGGAAGTGGATCGGGCGGGTACGCCGGGTGTGCGCACCTGCCCGCCGGGCAGCGGATCTTCTGAATGTGTCCCTGCTCTGTGAGCCCACAGTGATCTGTTTGTTTTGCCTGGTCCCAGCTTATGCATTCTTCGAGTCTTGGTAACCAGGATGTTTTGTCTGTTCAGGCTCTAAAACGATCAGTGGGATAGGAACCGAAGTTAAGTAGCTCAGGATGCGTCAAGATGAACCTGGGAAAACCGC…
UTR5:ENST00000476451.2|gene_type=protein_coding|gene_name=HNRNPR::chr1:23337834-23344281(-)	45.9119	7	ATTTCTAGTCGTTTTCAAAGCGCCTCGCGCTGATTCTCACGGGCCCGGCTGCCGGCCCCCGCTCTGCCCTGGATTGGTAGCTTATGTCGATCTTGATGAAAGAGCAATTGATGCTCTCAGGGAATTTAATGAAGAAGGAGCTCTGTCTGTACTACAGCAGTTCAAGGAAAGTGACTTATCACATGTTCAGGAAAATGTAGGTGGGAGGAATAGTTTCCGACATCTGGCAAAGACAGTCTAGATACAGTCACATATCAACAAGTGGAAGACTGTGTTTTCCCAGGGTAGAAGAACAAAAGTGCATTTTTATGTGGAGTT
UTR5:ENST00000478691.5|gene_type=protein_coding|gene_name=HNRNPR::chr1:23337834-23344336(-)	53.3088	6	GCTGCCGGGATCGCGTCTCAGTCCATCAGGGGGGGGAGGGGGTGGCGCGCGCGCCATTTCTAGTCGTTTTCAAAGCGCCTCGCGCTGATTCTCACGGGCCCGGCTGCCGGCCCCCGCTCTGCCCTGGATTGGTAGCTTATGTCGATCTTGATGAAAGAGCAATTGATGCTCTCAGGGAATTTAATGAAGAAGGAGCTCTGTCTGTACTACAGCAGTTCAAGGAAAGTGACTTATCACATGTTCAGAACAAAAGTGCATTTTTATGTGGAGTT
UTR5:ENST00000606561.5|gene_type=protein_coding|gene_name=HNRNPR::chr1:23337834-23344295(-)	49.7835	6	GTGGCGCGCGCGCCATTTCTAGTCGTTTTCAAAGCGCCTCGCGCTGATTCTCACGGGCCCGGCTGCCGGCCCCCGCTCTGCCCTGGATTGGTAGCTTATGTCGATCTTGATGAAAGAGCAATTGATGCTCTCAGGGAATTTAATGAAGAAGGAGCTCTGTCTGTACTACAGCAGTTCAAGGAAAGTGACTTATCACATGTTCAGAACAAAAGTGCATTTTTATGTGGAGTT
UTR5:ENST00000302271.11|gene_type=protein_coding|gene_name=HNRNPR::chr1:23341008-23344284(-)	60.241	0	GCCATTTCTAGTCGTTTTCAAAGCGCCTCGCGCTGATTCTCACGGGCCCGGCTGCCGGCCCCCGCTCTGCCCTGCATAATAAA
UTR5:ENST00000374612.5|gene_type=protein_coding|gene_name=HNRNPR::chr1:23341008-23344322(-)	65.3226	0	GTCTCAGTCCATCAGGGGGGGGAGGGGGTGGCGCGCGCGCCATTTCTAGTCGTTTTCAAAGCGCCTCGCGCTGATTCTCACGGGCCCGGCTGCCGGCCCCCGCTCTGCCCTGCAGCATAATAAA
UTR5:ENST00000374616.7|gene_type=protein_coding|gene_name=HNRNPR::chr1:23341008-23344310(-)	66.9725	0	CAGGGGGGGGAGGGGGTGGCGCGCGCGCCATTTCTAGTCGTTTTCAAAGCGCCTCGCGCTGATTCTCACGGGCCCGGCTGCCGGCCCCCGCTCTGCCCTGCATAATAAA
UTR5:ENST00000675048.1|gene_type=protein_coding|gene_name=HNRNPR::chr1:23341008-23344330(-)	65.8915	0	GGGATCGCGTCTCAGTCCATCAGGGGGGGGAGGGGGTGGCGCGCGCGCCATTTCTAGTCGTTTTCAAAGCGCCTCGCGCTGATTCTCACGGGCCCGGCTGCCGGCCCCCGCTCTGCCCTGCATAATAAA
UTR5:ENST00000314011.9|gene_type=protein_coding|gene_name=ZNF436::chr1:23368005-23369836(-)	57.6271	3	CTTCCCTCTCCAAGGCTACAGCGAGCTGGGAGCTCTTCCCCACGCAGAATGCCTGCTTTCCCCAGTGCTCGACTTCCATTGTCTAATTCCCTCATCCTGGCTGGGGAAAGGGAGAGCTGCGAGTCCTCCCGTTCCGAGGAACTCCAGCTGAATGCAGCTTAGTTGCTGGTGGTTTCTCGGCCAGCCTCTGTGGTCTCAGGGATCTGCCTATGAGCCTGTGGTTTCTGAGCTGCCTGCGAGTCTGAGGCCTCGGGAATCTGAGTCTTTAGGATCAGCCTACGATATCTGGGCTTCGCCTGCAAGTCTACGAATTCGAGATCTACCTGCGGGTCTGAGACCTCCGGGACCTGCCCGTGCTCTCTAGAATCTTCCTGAACGCCAGGTCTGAGAGAACGCTGC…
UTR5:ENST00000374608.3|gene_type=protein_coding|gene_name=ZNF436::chr1:23368005-23368386(-)	68.2415	1	GCCGGAAAGGACCCGGCCTCGAGATGGCAGAGCGGAGGCGTTCCCTGGGCTGAGCTGAGCACCTCCTCCCTGAGACAGCAGCGGTCTAACCCCCGGCGCGGGAGGGACCCAGCCAGGGGGCTGTCCTAGTAGATTCCGGCATTGCCTCCACCCCGCTGTGGCGGAGACGCAGAGGGCGGGTCGCGCTCGAGGGTCAGGGAGGAGAGTGACCCGGCCCTGGTCCAGGGCCCTCCCTGCCCGCCTTGGGGCCAGAACTCCAGCCCTGGGGAGTGGGCAGGGCCTGTTTTCCGTGCCTCACGCCCTGCTTTTCGCCTCCTTCAGCGCTGTCTGCTAGCTGCTTTTCCTGCTCTCTCTCCCTGGAGGCGAACCCTTGTGCTCGAG
UTR5:ENST00000461794.1|gene_type=protein_coding|gene_name=TCEA3::chr1:23419097-23419386(-)	58.1315	2	GCAGAACCAAAGGCTGGAGGTCAGGAGCCTGGCTCAGAGGGTTTGAACCCAGCAGGTGGCGGGGGATGAAGTTAGAGCACCACCTAGGACAGATTGTTTCTCGTCTCTCTCCTTCCTTCTGCCCCTTGCCTGTCCTTCGGCCACATGTCTGTCTGTATCCTCCTGCTCTCTGTACCAAGACCACACAATAGTCAGAGAAGCCTGGTCAGGACCCAGGCCCCAGTCCTCACCTTGTGGCCTCCCACAGGAAGGGGCCCTGGACCTTCTGAAGAAGCTGCACAGCTGCCAG
UTR5:ENST00000374601.7|gene_type=protein_coding|gene_name=TCEA3::chr1:23424633-23424707(-)	79.7297	0	CCTTCGCGCCTCCTGCCCCCGAGGCCCTACTGCTGCCCCTGTGCCCCTCGCCCCGCCGGGCGTCGCGGGCCAAC
UTR5:ENST00000450454.7|gene_type=protein_coding|gene_name=TCEA3::chr1:23424633-23424748(-)	78.2609	0	GTCGTGTGTGTTTGGGGCCCGCGCGGGTTGCGCGCCCTCCGCCTTCGCGCCTCCTGCCCCCGAGGCCCTACTGCTGCCCCTGTGCCCCTCGCCCCGCCGGGCGTCGCGGGCCAAC
UTR5:ENST00000495646.5|gene_type=protein_coding|gene_name=ASAP3::chr1:23436642-23436677(-)	51.4286	0	CGTCTATTTTCCTACGACTCCAGCTGGCCTTGAAC
UTR5:ENST00000336689.8|gene_type=protein_coding|gene_name=ASAP3::chr1:23484133-23484179(-)	84.7826	0	AGTGCCCCCCGCGCCCCGCTCCGGCAGCTCCACGCTCGCGCCCGCC
UTR5:ENST00000437606.6|gene_type=protein_coding|gene_name=ASAP3::chr1:23484133-23484179(-)	84.7826	0	AGTGCCCCCCGCGCCCCGCTCCGGCAGCTCCACGCTCGCGCCCGCC
UTR5:ENST00000492982.6|gene_type=protein_coding|gene_name=ASAP3::chr1:23484133-23484184(-)	82.3529	0	AGCTCAGTGCCCCCCGCGCCCCGCTCCGGCAGCTCCACGCTCGCGCCCGCC
UTR5:ENST00000608765.1|gene_type=protein_coding|gene_name=ASAP3::chr1:23484133-23484568(-)	65.5172	2	GAGGAGGATTTGGAAGACCCAGAGCGGGATGAAACGGGACAGAGCCCTGAAGGGGCAGGGATGGGGGAAGGCGGAGGAGTTTCTACTGAGGCCAGGGCTCCACGCTCGCGCCCGCC
UTR5:ENST00000361729.3|gene_type=protein_coding|gene_name=E2F2::chr1:23530793-23531233(-)	72.7273	1	AGAGAAAGACTCAAGGACTAGAGAGCGAGCCGCAAGGAAGTCGGTGCAGTCGAGACCCCCCTCCCCATCCCAGCGCATCGCGTCTCCGCCGAGCTTGAGGGCACGCCGGGGACCCCTCCCCAGAGCCGGCCGGACCCCAGGTGCCGAGGCCTTGGGGAGCGCGGGGCGTCCCGGGTCGCGGTGCCCTCGGGACGAGACAGCCCCTGGCAGTGCCACCACCGCAGCCGCCGGGCGATCTCCAAGCGGCGATCTCTAAGCGCTGCTCTCTGCTCGGCCGCGGGCCAGGAGGGGAGGGTCCGGCCTTGCCCCGCAGGCGTCCATTGGCGGCTTCCCCCGGCCTCCGCGCCATGCCGCGGGCCGTGTGAAAGGCGGCAGCACCGGAACCCGCAGGTGTCCGCG…
UTR5:ENST00000374561.6|gene_type=protein_coding|gene_name=ID3::chr1:23559426-23559501(-)	54.6667	0	GCGTTGCAGGTCACTGTAGCGGGACTTCTTTTGGTTTTCTTTCTCTTTGGGGCACCTCTGGACTCACTCCCCAGC
UTR5:ENST00000374550.8|gene_type=protein_coding|gene_name=RPL11::chr1:23691741-23691823(+)	62.1951	0	TGGTTAGCCTGGGAAAAGAGCCCGCCTCCTGGCCCATAAGGCCCTCGGCCGGAAGCTCCGCTTTCTCTTCCTGCTCTCCATC
UTR5:ENST00000643754.2|gene_type=protein_coding|gene_name=RPL11::chr1:23691805-23691823(+)	55.5556	0	CTCTTCCTGCTCTCCATC
UTR5:ENST00000467075.2|gene_type=protein_coding|gene_name=RPL11::chr1:23691820-23691823(+)	33.3333	0	ATC
UTR5:ENST00000458455.2|gene_type=protein_coding|gene_name=RPL11::chr1:23692305-23692635(+)	46.6667	4	GGCCTTACAATGGGGGCGCTCTTTGTTACCCTGAGCCTCTTAGGGTTCGATCTCAGTGTCCGTATCTTTTAACACTCAATAACTGTCCTGAGTTTTCTCTTCACCCGTTCCGTTCGTGGAGGAAGGATAGGTTCCGAGCTGTCTTCTTCCCTTGATGTCCCCTAAACATTATACCTTTTAAACATTCAGGGTCTTCGTTACGATTTGGGATGAGCAGAAATAAAAATGCTGTGCAGATAGAAAGTAGTAAAACTCAGGGCCCTCAGCTGTGAGTGTATTGACTGCTGCTCTTCCCTGTTGCAGCAGGATCAAGGTGAAAAGGAGAACCCC
UTR5:ENST00000418390.7|gene_type=protein_coding|gene_name=ELOA::chr1:23743447-23743503(+)	76.7857	0	GCCCGAGGACGCGACGCGAGCCCAGTTCCGGCGAGGAGGCCGCGCCAGTGACAGCG
UTR5:ENST00000613537.5|gene_type=protein_coding|gene_name=ELOA::chr1:23743470-23743503(+)	72.7273	0	AGTTCCGGCGAGGAGGCCGCGCCAGTGACAGCG
UTR5:ENST00000246151.9|gene_type=protein_coding|gene_name=PITHD1::chr1:23778417-23778515(+)	75.5102	0	AGTTGCCGGAGCTGAACGGCGCGGAGCTGGTCTGAGGCGAGCCGAGCCGAGCGAGCGCGGCGGTGGGGCCGAGAGGACGCGCAGGTGGCGGCGTTGCC
UTR5:ENST00000415372.1|gene_type=protein_coding|gene_name=PITHD1::chr1:23779356-23779900(+)	42.6471	9	AGCAGGGTGGGAGATGCCTGAAATTGTAGGCTCTCAGCAAATATTTGTTGCTTTCTCCTCCCCCCTCCCCATCCCCTCCAGTTTGTTGAAAGTGATGCAGATGAAGAGCTTCTGTTTAATATTCCGTAAGTATCTCCTTGGTGCCTACCTCAGGCTAAATAGGCTGTACCCAGTTGCCTCAGATGGATTCATTCACTGGTGTCAAGAGCACACATTTGCTTCTAGAAATGGGATAAATTACTTTGGTGGGTTTGAGGAGGAAAGCATCATAGCTTTCTTGGTGCAGACTGGAAACAGATGTATTTGTAGAACAATAACTGAGAAATTGAGGTAGATTTCTTAGAATTGTAGAATGCTAGAGGTAGACAGGATCTTAGAAATTATCTAGTACAAGTTGAC…
UTR5:ENST00000374524.1|gene_type=protein_coding|gene_name=PITHD1::chr1:23785191-23785693(+)	48.9209	2	TGGATTAAAGATATTTGTAGGCTAGACGCGGTGGCTCATGCCTGTAATTCCAGCACTTTCGGAGACCGACGTAGGCGGATCACCTGAGGTTGGGAGTTAGAGACCAGCATTGCCAACATGGTACAAGAATATTCCACAG
UTR5:ENST00000374514.8|gene_type=protein_coding|gene_name=LYPLA2::chr1:23791144-23792682(+)	68.9394	0	GGGACTCGAACGGAAGTTCCGGCGGGGGCGGCCGAGGGGGAAGAGTGTGTCTGCGGGAGAAAGAGGAGAATCGCCCAAGCGGCCTCGGAAGTCCCAGGGAGTGGAGGCCCCCGCCGTGGAGCCGTGTGGTGT
UTR5:ENST00000374505.6|gene_type=protein_coding|gene_name=LYPLA2::chr1:23791186-23792682(+)	66.6667	0	GAGTGTGTCTGCGGGAGAAAGAGGAGAATCGCCCAAGCGGCCTCGGAAGTCCCAGGGAGTGGAGGCCCCCGCCGTGGAGCCGTGTGGTGT
UTR5:ENST00000420982.5|gene_type=protein_coding|gene_name=LYPLA2::chr1:23791186-23792719(+)	63.7795	2	GAGTGTGTCTGCGGGAGAAAGAGGAGAATCGCCCAAGCGGCCTCGGAAGTCCCAGGGAGTGGAGGCCCCCGCCGTGGAGCCGTGTGGTGTATGTGTGGTAACACCATGTCTGTGCCCCTGCTCACCG
UTR5:ENST00000374503.7|gene_type=protein_coding|gene_name=LYPLA2::chr1:23791202-23792682(+)	67.5676	0	GAAAGAGGAGAATCGCCCAAGCGGCCTCGGAAGTCCCAGGGAGTGGAGGCCCCCGCCGTGGAGCCGTGTGGTGT
UTR5:ENST00000374502.7|gene_type=protein_coding|gene_name=LYPLA2::chr1:23791220-23792682(+)	71.4286	0	AAGCGGCCTCGGAAGTCCCAGGGAGTGGAGGCCCCCGCCGTGGAGCCGTGTGGTGT
UTR5:ENST00000421070.1|gene_type=protein_coding|gene_name=LYPLA2::chr1:23791991-23792682(+)	64.3312	3	TTTGCAGTCAGTGGCAGCAGCAGCAGGACAGAACCTGGGTGCTGTGTGGGGCTGATGGCCTGGTGGCCTCTTGGGCCAGGAGTGTGTCCTGTGCCTGGTTTTGCTCTTGACCGCCGCCCCGATGTATGCAGGCCCCCGCCGTGGAGCCGTGTGGTGT
UTR5:ENST00000374501.1|gene_type=protein_coding|gene_name=LYPLA2::chr1:23793652-23793729(+)	61.039	2	GGCCTCCTCATTCCTCCTGAGCATGATGGGCCCTCTGGCTCTCTTTCCCCAGGCCTAGGATCCCTGTGACCCTCAAC
UTR5:ENST00000418277.5|gene_type=protein_coding|gene_name=GALE::chr1:23798659-23800770(-)	63.1841	0	GGCTCGGGCGTAGGAGGCGGTGCCTCTGCAGCAAGCGTGGGGCGCGGGAACCCGAGCAGGACTCTCCAGTCCTCAGTCACCTTGGACAAAGAAGTGTGGATCCTCAGATTCCATCTTTTCCAACTCCAAGGAGGGGGCTCCCTGCCTGAGAGCCTGCGGCGGGTCCAGGAGCTGACAGGCCGCTCTGTGGAGTTTGAGGAG
UTR5:ENST00000429356.5|gene_type=protein_coding|gene_name=GALE::chr1:23798659-23799533(-)	58.9958	0	GAAGGCGGAGGCATTGGACAAGCCTGGGTCTGAGCAGACAGAACCCCTTCCTGCGACCCTGGAGTCCCAATCGTGCTGCCATTTTCCTTCTGCCCAGGACTCTCCAGTCCTCAGTCACCTTGGACAAAGAAGTGTGGATCCTCAGATTCCATCTTTTCCAACTCCAAGGAGGGGGCTCCCTGCCTGAGAGCCTGCGGCGGGTCCAGGAGCTGACAGGCCGCTCTGTGGAGTTTGAGGAG
UTR5:ENST00000374497.7|gene_type=protein_coding|gene_name=GALE::chr1:23799007-23800402(-)	53.2609	0	GCGACGGCTGAGCAAGGACTCTCCAGTCCTCAGTCACCTTGGACAAAGAAGTGTGGATCCTCAGATTCCATCTTTTCCAACTCCAAGGTGCC
UTR5:ENST00000425913.5|gene_type=protein_coding|gene_name=GALE::chr1:23799007-23800523(-)	62.6712	1	ACTCCTAGCTCGGCCCCGCTCCGCGCTACAGCCCAAAGCCCAGCCTGAGACCCAGCCGCCCTCGTATGCCCACGGCCTAGCTCCCCTTCCCTCCAACAGACAGACTGGGAAAACCGAGTGGGCGACGGCTGAGCAAGGTCACTCCGCTGTCGGGGGCGCAGCCGGCCTCAGACCAGCTTTCGTGCTTCCCAGGGCCTCTCTGCGACCACTTTCGGGGACTCTCCAGTCCTCAGTCACCTTGGACAAAGAAGTGTGGATCCTCAGATTCCATCTTTTCCAACTCCAAGGTGCC
UTR5:ENST00000445705.1|gene_type=protein_coding|gene_name=GALE::chr1:23799007-23799570(-)	55.2381	0	ATTAGTCACTGCGCCCAGGAGCCAGTTTACACCTAGCGAAGGCGGAGGCATTGGACAAGCCTGGGTCTGAGCAGACAGAACCCCTTCCTGCGACCCTGGAGTCCCAATCGTGCTGCCATTTTCCTTCTGCCCAGGACTCTCCAGTCCTCAGTCACCTTGGACAAAGAAGTGTGGATCCTCAGATTCCATCTTTTCCAACTCCAAGGTGCC
UTR5:ENST00000617979.5|gene_type=protein_coding|gene_name=GALE::chr1:23799007-23800754(-)	58.8235	0	GCGGTGCCTCTGCAGCAAGCGTGGGGCGCGGGAACCCGAGCAGGACTCTCCAGTCCTCAGTCACCTTGGACAAAGAAGTGTGGATCCTCAGATTCCATCTTTTCCAACTCCAAGGTGCC
UTR5:ENST00000374490.8|gene_type=protein_coding|gene_name=HMGCL::chr1:23825415-23825429(-)	57.1429	0	GATTCTGGGCCAAG
UTR5:ENST00000436439.6|gene_type=protein_coding|gene_name=HMGCL::chr1:23825415-23825428(-)	53.8462	0	ATTCTGGGCCAAG
UTR5:ENST00000374479.4|gene_type=protein_coding|gene_name=FUCA1::chr1:23868286-23868290(-)	75	0	AGCG
UTR5:ENST00000374472.5|gene_type=protein_coding|gene_name=CNR2::chr1:23875617-23913362(-)	61.7284	0	GGCACTCAACAGGTGCTCTGAGTGGCACCCACGGCCAGGTCCTGGGAGAGGACAGAAAACAACTGGGACTCCTCAGCCCCCGGCAGCTCCCAGTGCCCAGCCACCCACAACACAACCCAAAGCCTTCTAGACAAGCTCAGTGGAATCTGAAGGGCCCACCCC
UTR5:ENST00000647887.1|gene_type=protein_coding|gene_name=PNRC2::chr1:23956838-23961457(+)	47.6082	5	CCTTTAGGGCCAGGATGGAGCCTCCTTCACTGCTGTATCCCCAGAGCGTGGCATAGTGCCTGGCACAAATTTAGGTGAGCTGTATCCTGAGAGCTGTTTGTCGGCATCAACATTTTCCTATTTGAATTGAGAACTGCTAATAGGATTGTGCTGGTGGAGCTGAGTTTAAAGACCATATGGTTCTGGCAGAGGCTGTATCAGATGTCCCAAAAAAGCTAGGACTTCTCTCAAACTTGTGTGCTGAGGAGACTCAGATGTTGGCCTCAGCTCCTAGGCTGAACTCAGCAGATCGGCCCATGAAAACTTCTGTATTGAGACAAAGGAAGGGATCTGTCAGAAAGCAACACTTGTTATCTTGGGCTTGGCAGCAAGGAAGAGGACAGGTAGTGGAGATCCTGC…
UTR5:ENST00000471915.5|gene_type=protein_coding|gene_name=PNRC2::chr1:23959108-23961457(+)	51.0753	3	TGGGTGGGGAGAGCTGCAGCCACAGGAAACGGTAACACGGCGCGTAAAGGGCTCTAATTGAACTTAAGGACCAATGGGGCCACCAAGCAGGAAGTGACTGACTTGCCCGCGTGTGTCTGAACCGCCTTCACAGGGAGGCAACTTTTGACTAGGACTTCTCTCAAACTTGTGTGCTGAGGAGACTCAGATGTTGGCCTCAGCTCCTAGGCTGAACTCAGCAGATCGGCCCATGAAAACTTCTGTATTGAGACAAAGGAAGGGATCTGTCAGAAAGCAACACTTGTTATCTTGGGCTTGGCAGCAAGGAAGAGGACAGGTAGTGGAGATCCTGCAATCTGAAAAGCAGACTGAAAGGTGACAAAGAAGCTGAAG
UTR5:ENST00000334351.8|gene_type=protein_coding|gene_name=PNRC2::chr1:23959827-23961457(+)	54.1772	2	GTCGGTAGAGGCAGAAGGAGAAGGTCGGGTTGTAGAAGCTGGGGTGGCCGGCAGCTCGCTCATCGGTGTTCGTGGGCTTTGTCGGTCCGTGCCTCGTCTCTCCCTGGAAAGGGAGGGAGGCTTCGACGTCGAGAGGGAGCCGCTGCCGCGTTAGTTCCGAGCTTGAAGTCACTAGGACTTCTCTCAAACTTGTGTGCTGAGGAGACTCAGATGTTGGCCTCAGCTCCTAGGCTGAACTCAGCAGATCGGCCCATGAAAACTTCTGTATTGAGACAAAGGAAGGGATCTGTCAGAAAGCAACACTTGTTATCTTGGGCTTGGCAGCAAGGAAGAGGACAGGTAGTGGAGATCCTGCAATCTGAAAAGCAGACTGAAAGGTGACAAAGAAGCTGAAG
UTR5:ENST00000374468.1|gene_type=protein_coding|gene_name=PNRC2::chr1:23959827-23961457(+)	54.2199	2	GTCGGTAGAGGCAGAAGGAGAAGGTCGGGTTGTAGAAGCTGGGGTGGCCGGCAGCTCGCTCATCGGTGTTCGTGGGCTTTGTCGGTCCGTGCCTCGTCTCTCCCTGGAAAGGGAGGGAGGCTTCGACGTCGAGAGGGAGCCGCTGCCGCGTTAGTTCCGAGCTTGAAGTCAGACTTCTCTCAAACTTGTGTGCTGAGGAGACTCAGATGTTGGCCTCAGCTCCTAGGCTGAACTCAGCAGATCGGCCCATGAAAACTTCTGTATTGAGACAAAGGAAGGGATCTGTCAGAAAGCAACACTTGTTATCTTGGGCTTGGCAGCAAGGAAGAGGACAGGTAGTGGAGATCCTGCAATCTGAAAAGCAGACTGAAAGGTGACAAAGAAGCTGAAG
UTR5:ENST00000343255.9|gene_type=protein_coding|gene_name=SRSF10::chr1:23980255-23980327(-)	76.3889	0	GAGGCTCGGCCGCCTGAGCCGCGGACGGTTTGCTGAGCCCGTTAGTGCGCCCGGCCGAGACACGCCGCCGCC
UTR5:ENST00000344989.10|gene_type=protein_coding|gene_name=SRSF10::chr1:23980255-23980331(-)	75	0	GTCTGAGGCTCGGCCGCCTGAGCCGCGGACGGTTTGCTGAGCCCGTTAGTGCGCCCGGCCGAGACACGCCGCCGCC
UTR5:ENST00000374452.9|gene_type=protein_coding|gene_name=SRSF10::chr1:23980255-23980308(-)	75.4717	0	CGCGGACGGTTTGCTGAGCCCGTTAGTGCGCCCGGCCGAGACACGCCGCCGCC
UTR5:ENST00000374453.7|gene_type=protein_coding|gene_name=SRSF10::chr1:23980255-23980294(-)	76.9231	0	TGAGCCCGTTAGTGCGCCCGGCCGAGACACGCCGCCGCC
UTR5:ENST00000453840.7|gene_type=protein_coding|gene_name=SRSF10::chr1:23980255-23980296(-)	78.0488	0	GCTGAGCCCGTTAGTGCGCCCGGCCGAGACACGCCGCCGCC
UTR5:ENST00000473858.5|gene_type=protein_coding|gene_name=SRSF10::chr1:23980255-23980331(-)	75	0	GTCTGAGGCTCGGCCGCCTGAGCCGCGGACGGTTTGCTGAGCCCGTTAGTGCGCCCGGCCGAGACACGCCGCCGCC
UTR5:ENST00000484146.6|gene_type=protein_coding|gene_name=SRSF10::chr1:23980255-23980356(-)	70.297	0	GTAGCAGAGCCCTCTAGCTGTGTGTGTCTGAGGCTCGGCCGCCTGAGCCGCGGACGGTTTGCTGAGCCCGTTAGTGCGCCCGGCCGAGACACGCCGCCGCC
UTR5:ENST00000492112.3|gene_type=protein_coding|gene_name=SRSF10::chr1:23980255-23980327(-)	76.3889	0	GAGGCTCGGCCGCCTGAGCCGCGGACGGTTTGCTGAGCCCGTTAGTGCGCCCGGCCGAGACACGCCGCCGCC
UTR5:ENST00000495785.1|gene_type=protein_coding|gene_name=SRSF10::chr1:23980255-23980271(-)	81.25	0	GAGACACGCCGCCGCC
UTR5:ENST00000338909.9|gene_type=protein_coding|gene_name=MYOM3::chr1:24066208-24066579(-)	49.0566	10	ACACGGTAAGAGGGAGAGCCCAGGTTTGAACAAGTCTATCTGATTCCAAAGCCTAAGGTCCTTCTTAGCACTCTTCAGCCTGTTTAGATAACTGGGGAAGGGGAGGGTGGGTGCTCTCCCAGAAGCATATTCATTCAGTAAACTCAGAGCATCTATTTTGTGCCACTCTGCACGGTACTGAACGTACAAAGATGATGAAGTGGTCTCTGTGGGCCTTGGGAGCCCATGTTCAAGGCAGGACCATTGGAAAACAGCATCCCTCATGCTTGACCCGGATGGGGCAGGACATTGATGAATCGTGATGGAGGGGGTGACTATGGGATGCTTCAAAAAAAAGGCTTCCTGGAGGAGATGACATTTAACTGAAGCAC
UTR5:ENST00000374434.4|gene_type=protein_coding|gene_name=MYOM3::chr1:24108636-24112135(-)	56.9106	0	ATTCTTCTCCCGGTGCCCGCTGAGCCGAGGGCAAGAAGAGAACAAGGACCCTCTCGGCCTCAGGAATCTTCTCCCCAGAGACTCCTAAGTGGGCACACTGCTTCTGTTGTTGCTCTCGTAACC
UTR5:ENST00000270800.2|gene_type=protein_coding|gene_name=IL22RA1::chr1:24143082-24143140(-)	67.2414	0	AGCCCTCTCTCTGTGCACGGCAGAGTAGAGGCCAAGGGAGGGCTCTGTGCCAGCCCCG
UTR5:ENST00000374419.1|gene_type=protein_coding|gene_name=IFNLR1::chr1:24169534-24187959(-)	59.5989	4	TCCTCCTAAAGGGCCGCATAATATTGCGCGTCGTGGCGTGTGCCTTACTGGGAAGCTACTGCTGTCCAGGTGAACACCACAGCCTTCGGGGTCAGAAAGACAGCTTTCCCCAGAACAAGCACCTGAAGCTCTGGGGCCTGCCGCTCCCCGGGAGAGAAGGAGGCCCCGTCTGGCCCCTCCCCAGAATGTGACGCTGCTCTCCCAGAACTTCAGCGTGTACCTGACATGGCTCCCAGGGCTTGGCAACCCCCAGGATGTGACCTATTTTGTGGCCTATCAGAGCTCTCCCACCCGTAGACGGTGGCGCGAAGTGGAAGAGTGTGCGGGAACCAAGGAGCTGCTATGTTCT
UTR5:ENST00000327535.6|gene_type=protein_coding|gene_name=IFNLR1::chr1:24187248-24187289(-)	85.3659	0	GGGGACCTGGGCCCGGGCGGGGACGCCGCGGCAGGAAGGCC
UTR5:ENST00000327575.6|gene_type=protein_coding|gene_name=IFNLR1::chr1:24187248-24187261(-)	76.9231	0	CGGCAGGAAGGCC
UTR5:ENST00000690803.1|gene_type=protein_coding|gene_name=GRHL3::chr1:24199557-24336494(+)	55.2189	8	GAGAGAAGACCAACTCTCCTGGCTTCCTTGACATTCTCCTTACCTGACGTTCTGCAGCCTCTTGGGAGACTCTCGGATGTACCCATAGGAGGCTGTGGGAGACAGAGGGTCATGTCCAGAAGGGAAATGGCAGTGTATGGCGTCACAGACGACACGGCCCAGGGAGGAAAGAACTCGTCCAAGTTCCATGCCAGGGAGATGCGGAGCTGGGATTTGATCAAGGGTCCCAAGGAGAAGCGGATATTGTCCTCCAGCACTGGGGGCAGGAATGACCAAGGAAAGAGGTACTACCATGGC
UTR5:ENST00000692334.1|gene_type=protein_coding|gene_name=GRHL3::chr1:24318763-24336494(+)	53.1818	4	GAGATGACTGCAGATTGGATCTGGGCTGGGACCTCGCTAGCTGTGCCCTTGGGCAAGGCACTTTGCCTCTCTGGCCTCCATTTCCTCCCTCATCTGTAAAATATGTGTTGAAGAGGAAGGGGGAAGCGATAATAAATCTACCACGGGTCCCAAGGAGAAGCGGATATTGTCCTCCAGCACTGGGGGCAGGAATGACCAAGGAAAGAGGTACTACCATGGC
UTR5:ENST00000689444.1|gene_type=protein_coding|gene_name=GRHL3::chr1:24318774-24331546(+)	50.9804	2	AGATTGGATCTGGGCTGGGACCTCGCTAGCTGTGCCCTTGGGCAAGGCACTTTGCCTCTCTGGCCTCCATTTCCTCCCTCATCTGTAAAATATGTGTTGAAGAGGAAGGGGGAAGCGATAATAAATCTACCACGTTTCAGGTCTGTGCGGCTGCTAAAGAACGACCCAGTCAACTTGCAGAAATTCTCTTACACTAGTGAGGATGAGGCCTGGAAGACGTACCTAGAAAACCCGTTGACAGCTGCCACAAAGGCC
UTR5:ENST00000361548.9|gene_type=protein_coding|gene_name=GRHL3::chr1:24319356-24319551(+)	54.359	1	AGTCGCCGGCACCTGTACCTGTAGCCAATCAGCGCCAGCGCTGCTGGGAACCTACCTGTCAGCAAAATCTCGACACCCAAACCTCAACATAAATCAAACACTTTCCCGGGCAGAGAATGTCTGTGTCAGGCAAGAATTAGAGACAAGCGGTCAGCAGAGCCTCAGTGCTGATCGTCGGAGCTTGGGAGCAGGAAG
UTR5:ENST00000461318.2|gene_type=protein_coding|gene_name=GRHL3::chr1:24319356-24319551(+)	54.359	1	AGTCGCCGGCACCTGTACCTGTAGCCAATCAGCGCCAGCGCTGCTGGGAACCTACCTGTCAGCAAAATCTCGACACCCAAACCTCAACATAAATCAAACACTTTCCCGGGCAGAGAATGTCTGTGTCAGGCAAGAATTAGAGACAAGCGGTCAGCAGAGCCTCAGTGCTGATCGTCGGAGCTTGGGAGCAGGAAG
UTR5:ENST00000350501.9|gene_type=protein_coding|gene_name=GRHL3::chr1:24319424-24319551(+)	51.9685	1	CTCGACACCCAAACCTCAACATAAATCAAACACTTTCCCGGGCAGAGAATGTCTGTGTCAGGCAAGAATTAGAGACAAGCGGTCAGCAGAGCCTCAGTGCTGATCGTCGGAGCTTGGGAGCAGGAAG
UTR5:ENST00000356046.6|gene_type=protein_coding|gene_name=GRHL3::chr1:24319565-24331546(+)	53.7954	4	TGAGTGAGTAAACATCGGTGGATACCTGCCGCTCTCAGAGCGTGGAGGCTGGATGGGGTTTCCTGGAGGGGGAAGAGCGGGGAGGCCGGCACCGGGATTCACAGAGCAATTTGTAAGGGTAAATGAATGGGCTGACGATCTTACTTTGGCGTGTCAAGGCAAGCCCCAGTCTCAAGCTAGAGTTTCAGGTCTGTGCGGCTGCTAAAGAACGACCCAGTCAACTTGCAGAAATTCTCTTACACTAGTGAGGATGAGGCCTGGAAGACGTACCTAGAAAACCCGTTGACAGCTGCCACAAAGGCC
UTR5:ENST00000524724.6|gene_type=protein_coding|gene_name=GRHL3::chr1:24319813-24331546(+)	47.7912	1	GAAACACAAGACTGAAACTGTGAAGGTTTCTGGCACCACTTTTTGATCCTCTGAAGGGGCCTTGGAAATCAGACGACCCCAATCCCATCGAGGCTTTCTATCTTCTTGCCAAAAGGAACTTCTTTAAGTTTCAGGTCTGTGCGGCTGCTAAAGAACGACCCAGTCAACTTGCAGAAATTCTCTTACACTAGTGAGGATGAGGCCTGGAAGACGTACCTAGAAAACCCGTTGACAGCTGCCACAAAGGCC
UTR5:ENST00000236255.4|gene_type=protein_coding|gene_name=GRHL3::chr1:24323039-24323085(+)	41.3043	1	AGGAGATGTGCCAAACTGTTAAGAGTGGTTATTTCTGAGCAGAAGA
UTR5:ENST00000528064.6|gene_type=protein_coding|gene_name=GRHL3::chr1:24323039-24336494(+)	46.4052	5	AGGAGATGTGCCAAACTGTTAAGAGTGGTTATTTCTGAGCAGAAGAATGTGGATGAATTCCATTCTTCCTATTTTTCTGGTCCCAAGGAGAAGCGGATATTGTCCTCCAGCACTGGGGGCAGGAATGACCAAGGAAAGAGGTACTACCATGGC
UTR5:ENST00000003583.12|gene_type=protein_coding|gene_name=STPG1::chr1:24401366-24413725(-)	49.2958	3	ATAGCGACCGGGAGGTTGGGCTGGCCAGATTCAGCTGCCGGGACCGGACCAGGTGCTTAGGAGAACATGCAGTAGAACTTTTCATCAAACAAATGGAACACGTCACAGAATTTTGCTAACATGGACAACTCTGCACAGAAAA
UTR5:ENST00000337248.9|gene_type=protein_coding|gene_name=STPG1::chr1:24401388-24413782(-)	55.3672	3	GGAGTTACCTCGCGGACGGCGGAAGGTGGACTCGCGAATGTTAGGCCTGTGGGTGCCATAGCGACCGGGAGGTTGGGCTGGCCAGATTCAGCTGCCGGGACCGGACCAGGTGCTTAGGAGAACATGCAGTAGAACTTTTCATCAAACAAATGGAACACGTCACAGAATTTTGCTAAC
UTR5:ENST00000374409.5|gene_type=protein_coding|gene_name=STPG1::chr1:24401388-24415097(-)	47.0588	7	TCGTCACAGCCATGAGTGAGACTTGAAGCCCGTTTTACGTATGAAGAAATGTCATTTGGGCCTAGACATCAACAATGAGAAAGAGGCAGTTCTAGTCTCAGATCGTGGGGCAGAGAAAGCTCCTTGGGAACATGGGAGAGGAACGAGTTGGTGCATTGTAGAAACTGCCCGAAGGCCAGCAGGGCTGGTGCTTAGGAGAACATGCAGTAGAACTTTTCATCAAACAAATGGAACACGTCACAGAATTTTGCTAAC
UTR5:ENST00000374399.9|gene_type=protein_coding|gene_name=NIPAL3::chr1:24415801-24419547(+)	56.6667	4	GAATTGGGAAGGGATGAAGGAGGCTGTGCCTCCGGGTTGCACGAAGAGTCCGAGTCATTTCTCAGAAGGTTTTGATAGGTGGGCCTTAGAGGAGACGCCGCCGAGCACCGCAAGAACTGGAAAACACACCCCTCTCTGTCTGCCTGGGAGAGCCACGGAAATTGGCACTTCTCTGAGTGAAGCTGAGGAGAAGGCTGTAAATCTGCCAAAACAGCCTTGAAGTATTCTTTTGTCATGAGGAAGTGACGGCTGCTGGAGGGAGGTGAACACCACAAGGAGAGATGGCATCTGGCCTGGGCCCCGCCTAGCAGCAGCTCCACCTCCTAGGCCAGGCCCTGTGGGATGCGCCACTAGACCACC
UTR5:ENST00000003912.7|gene_type=protein_coding|gene_name=NIPAL3::chr1:24415802-24442138(+)	55.8042	9	AATTGGGAAGGGATGAAGGAGGCTGTGCCTCCGGGTTGCACGAAGAGTCCGAGTCATTTCTCAGAAGGTTTTGATAGGTGGGCCTTAGAGGAGACGCCGCCGAGCACCGCAAGAACTGGAAAACACACCCCTCTCTGTCTGCCTGGGAGAGCCACGGAAATTGGCACTTCTCTGAGTGAAGCTGAGGAGAAGGCTGTAAATCTGCCAAAACAGCCTTGAAGTATTCTTTTGTCATGAGGAAGTGACGGCTGCTGGAGGGAGGTGAACACCACAAGGAGAGATGGCATCTGGCCTGGGCCCCGCCTAGCAGCAGCTCCACCTCCTAGGCCAGGCCCTGTGGGATGCGCCACTAGACCACCATGGACGGATCCCACAGCGCAGCCCTGAAGCTGCAGCAGC…
UTR5:ENST00000358028.8|gene_type=protein_coding|gene_name=NIPAL3::chr1:24415812-24419547(+)	57.0201	4	GGATGAAGGAGGCTGTGCCTCCGGGTTGCACGAAGAGTCCGAGTCATTTCTCAGAAGGTTTTGATAGGTGGGCCTTAGAGGAGACGCCGCCGAGCACCGCAAGAACTGGAAAACACACCCCTCTCTGTCTGCCTGGGAGAGCCACGGAAATTGGCACTTCTCTGAGTGAAGCTGAGGAGAAGGCTGTAAATCTGCCAAAACAGCCTTGAAGTATTCTTTTGTCATGAGGAAGTGACGGCTGCTGGAGGGAGGTGAACACCACAAGGAGAGATGGCATCTGGCCTGGGCCCCGCCTAGCAGCAGCTCCACCTCCTAGGCCAGGCCCTGTGGGATGCGCCACTAGACCACC
UTR5:ENST00000339255.2|gene_type=protein_coding|gene_name=NIPAL3::chr1:24415813-24419547(+)	56.8966	4	GATGAAGGAGGCTGTGCCTCCGGGTTGCACGAAGAGTCCGAGTCATTTCTCAGAAGGTTTTGATAGGTGGGCCTTAGAGGAGACGCCGCCGAGCACCGCAAGAACTGGAAAACACACCCCTCTCTGTCTGCCTGGGAGAGCCACGGAAATTGGCACTTCTCTGAGTGAAGCTGAGGAGAAGGCTGTAAATCTGCCAAAACAGCCTTGAAGTATTCTTTTGTCATGAGGAAGTGACGGCTGCTGGAGGGAGGTGAACACCACAAGGAGAGATGGCATCTGGCCTGGGCCCCGCCTAGCAGCAGCTCCACCTCCTAGGCCAGGCCCTGTGGGATGCGCCACTAGACCACC
UTR5:ENST00000538532.6|gene_type=protein_coding|gene_name=RCAN3::chr1:24502350-24514372(+)	60.4651	1	GTGCTAGCTCCAGCTCAGCTACCTGCGGCCGCCTCTCCTCGGGCAATGAGGCGCCGGGAAGCCCACAGCATCTGATAATATCCGGGCCGCCGGTTGCCGGGAGGTGAACCGAGTGGGTGCCTGATAGACATCCTAGGACTATACAGAAGGAAAAGGCCCACTTTGGGGGATA
UTR5:ENST00000618490.4|gene_type=protein_coding|gene_name=RCAN3::chr1:24502350-24533088(+)	51.1945	4	GTGCTAGCTCCAGCTCAGCTACCTGCGGCCGCCTCTCCTCGGGCAATGAGGCGCCGGGAAGCCCACAGCATCTGATAATATCCGGGCCGCCGGTTGCCGGGAGGTGAACCGAGGAAAGATTTGAAGCACTCTTCACCATCTATGATGACCAGGTTACTTTTCAGCTGTTTAAAAGCTTTAGAAGAGTCAGAATAAATTTCAGCAAACCTGAAGCGGCAGCAAGAGCGCGAATAGAACTCCACGAAACAGACTTCAATGGGCAGAAGCTAAAGCTATATTTTGCACAGGTGCAG
UTR5:ENST00000374395.9|gene_type=protein_coding|gene_name=RCAN3::chr1:24502835-24514372(+)	75.6684	0	AGAACAGGAGGGGACGAGGCGGGCGCGCGGCGCCGGCAGCCTAGCTCAGCCGGGACACCGCCCTAGTCCCAGCCCAGGGGGCCGCTCTCGCCGGCGTCGAGGGCGTGGCGGCGAGGCTGCTGCTGCAGGCGGCTCCCGGCTCTGCCTTCGGCCCCGCCCGCCGCCCACCAGGCTCCCAGAGGCCCCGCAGCTCGCGCCGTCCGGCTCCCCGCAGCCCCGTCGGGCAGCCCGGGCCCGTCCGCTGCCCTCCCGGCTCCCGTCCTGCGGCGGCGGGGCGTGCAGGTGAGGCCCCACGGCGCCCGGCCTCTCCAGCAGTGGGTGCCTGATAGACATCCTAGGACTATACAGAAGGAAAAGGCCCACTTTGGGGGATA
UTR5:ENST00000436717.6|gene_type=protein_coding|gene_name=RCAN3::chr1:24502896-24514372(+)	75	0	CCTAGTCCCAGCCCAGGGGGCCGCTCTCGCCGGCGTCGAGGGCGTGGCGGCGAGGCTGCTGCTGCAGGCGGCTCCCGGCTCTGCCTTCGGCCCCGCCCGCCGCCCACCAGGCTCCCAGAGGCCCCGCAGCTCGCGCCGTCCGGCTCCCCGCAGCCCCGTCGGGCAGCCCGGGCCCGTCCGCTGCCCTCCCGGCTCCCGTCCTGCGGCGGCGGGGCGTGCAGTGGGTGCCTGATAGACATCCTAGGACTATACAGAAGGAAAAGGCCCACTTTGGGGGATA
UTR5:ENST00000616511.4|gene_type=protein_coding|gene_name=RCAN3::chr1:24502896-24533088(+)	64.977	3	CCTAGTCCCAGCCCAGGGGGCCGCTCTCGCCGGCGTCGAGGGCGTGGCGGCGAGGCTGCTGCTGCAGGCGGCTCCCGGCTCTGCCTTCGGCCCCGCCCGCCGCCCACCAGGCTCCCAGAGGCCCCGCAGCTCGCGCCGTCCGGCTCCCCGCAGCCCCGTCGGGCAGCCCGGGCCCGTCCGCTGCCCTCCCGGCTCCCGTCCTGCGGCGGCGGGGCGTGCAGGTGAGGCCCCACGGCGCCCGGCCTCTCCAGCAGGAAAGATTTGAAGCACTCTTCACCATCTATGATGACCAGGTTACTTTTCAGCTGTTTAAAAGCTTTAGAAGAGTCAGAATAAATTTCAGCAAACCTGAAGCGGCAGCAAGAGCGCGAATAGAACTCCACGAAACAGACTTCAATG…
UTR5:ENST00000425530.3|gene_type=protein_coding|gene_name=RCAN3::chr1:24507566-24514372(+)	46.1538	4	GTATAACAGAAAAATGAACCAAGCACTGTAAGAGCTAAGTCCACCTGACAACTTTGTCTTGAAGAAAAGATTAATGAAAGCCACAGTGAGATACACTGTCACTCCCTGCCCCGCTTCCGCAGGGCCCCTTTCCAGATTGGAGATTTCTGGCACGATAAATGATGGGTGCCTGATAGACATCCTAGGACTATACAGAAGGAAAAGGCCCACTTTGGGGGATA
UTR5:ENST00000412742.5|gene_type=protein_coding|gene_name=RCAN3::chr1:24514319-24514372(+)	47.1698	0	CCTGATAGACATCCTAGGACTATACAGAAGGAAAAGGCCCACTTTGGGGGATA
UTR5:ENST00000630217.1|gene_type=protein_coding|gene_name=RCAN3::chr1:24514346-24514372(+)	50	0	AAGGAAAAGGCCCACTTTGGGGGATA
UTR5:ENST00000374392.3|gene_type=protein_coding|gene_name=NCMAP::chr1:24556086-24595430(+)	81.1111	0	GTGGCAGCGCCGGGCGGCGGCGGGGACCCTGGCTGGGAGCGCGGCGGTGCCGGCGGGAGGCCGAGCGGGGCTCGACAGAGCAGGATCGAG
UTR5:ENST00000593639.5|gene_type=protein_coding|gene_name=SRRM1::chr1:24641230-24646672(+)	45.7364	1	GAATCGCTTGAACCCGGGAGGCAGAGGTTGTAGTGAGCCGAGATCGCGCCACTGCACTTCAGCCTGGGCGACAGAGCGAGACTCGGTCTCAAAAAAAAAAAAAAAAGATATCTGGAAGTAGAGCATTCTAGATTACATCAAAGACGAAATAGCGTGCATCAGGGAACAAGTGCAGAACAGGATAATCGGTTCAGCAACAAACAGAAGAAACTACTGAAGCAGCTGAAATTTGCAGAATGCCTAGAAAAAAAGGTGGAC
UTR5:ENST00000600523.5|gene_type=protein_coding|gene_name=SRRM1::chr1:24643287-24643326(+)	66.6667	0	ACCCTGGGATAGGGAGCGATCTCCGAGCGAGGCGGCAAG
UTR5:ENST00000374389.8|gene_type=protein_coding|gene_name=SRRM1::chr1:24643298-24643326(+)	71.4286	0	GGGAGCGATCTCCGAGCGAGGCGGCAAG
UTR5:ENST00000323848.14|gene_type=protein_coding|gene_name=SRRM1::chr1:24643301-24643326(+)	68	0	AGCGATCTCCGAGCGAGGCGGCAAG
UTR5:ENST00000596378.1|gene_type=protein_coding|gene_name=SRRM1::chr1:24643558-24646672(+)	62.2222	4	ACGCGGCGGCGACGGTGGCCGGAAAATGGCGGCGGGAATGGGCCGGGATGGTACCTCGCTGCCCGCCTGCCTGGCGGGGCCTGCAGGCCGAGCGCCGTGCGTGCCGCCGGGTCCTGGGGCCTAGCGGAGCCGGAGGAGGAAGTCCCGAGTGGGAGGCCAAAGGAAAGCCCTAAGGGAACAAGTGCAGAACAGGATAATCGGTTCAGCAACAAACAGAAGAAACTACTGAAGCAGCTGAAATTTGCAGAATGCCTAGAAAAAAAGGTGGAC
UTR5:ENST00000488683.1|gene_type=protein_coding|gene_name=CLIC4::chr1:24745381-24745553(+)	74.4186	0	AGAGTGGCGCGGGGGGCGTGGGGCGGTGCTGAGGAGCTGAAGCCGTGGCCAGCTCGACGCCGGACAGTCCAGCGAGCAGCACGGCGGGAACCGGCAGCCGGAGCAGTCCCGGAGCAGAAGCAGCAGCAGCAGCAGCAGCCCTCGCCGTTCGCGGAGCGCAGCCGAGCCGGCC
UTR5:ENST00000374379.9|gene_type=protein_coding|gene_name=CLIC4::chr1:24745446-24745553(+)	73.8318	0	AGTCCAGCGAGCAGCACGGCGGGAACCGGCAGCCGGAGCAGTCCCGGAGCAGAAGCAGCAGCAGCAGCAGCAGCCCTCGCCGTTCGCGGAGCGCAGCCGAGCCGGCC
UTR5:ENST00000308873.11|gene_type=protein_coding|gene_name=RUNX3::chr1:24929868-24930276(-)	81.6176	1	GCCACTTGATTCTGGAGGATTTGTTCTGGGGCTGCGGCCGCGGAGTCGGGGCGGCCGCGGGCGAGCTTCGGGGCGGGAGGCGGCGGCAGCGGCACAGCCCCGCGCGGGCCCCGCCGCGGCCCAGGCAGCCGGGACAGCCACGAGGGGCGGCCGCACGCGGGGCCGCGCGCCGAGGATGCGGGACTAGCCGGGCAGGCTGCGGGCGGCCGTCGGGCCAGCGAGGCCTCGCAGCGGGCGGGCCCTGGCGAGTAGTGGCCGGGCGCCGCCCCCTGCGCCCTGAGGCCCGGGCCCCGCCGCTTCTGCTTTCCCGCTTCTCGCGGCAGCGGCGGCCGAGGAGGCGCCCGCGCCGGCCGCCCCCGGGGGAAGCCGCGCCGTCTCCGCCTGCCCGGCGCCCTGACG…
UTR5:ENST00000338888.3|gene_type=protein_coding|gene_name=RUNX3::chr1:24964571-24964984(-)	52.439	1	GGCGGCCCACTCTGCTCTGTCAGCTTCGGAGCTCCTCCACCCTGGCTGCCGAAAGCCCCTTCCCGCCATCTAATGATACACTCTGCATACGCTTCTGTTGAGAATTTGTGGCTAGACATTCCTGTGGGACCGGGAATCCAAATTCTTGGTAGCTAGAGGAAAAAAAAATAAAACAACAGCCAACCAAGTGAATCCCAACCCAACCCCCTGAAGGGCTGAAAATTCTCGCCTTCTTCAGAGCGGGGC
UTR5:ENST00000399916.5|gene_type=protein_coding|gene_name=RUNX3::chr1:24964571-24965010(-)	46.9248	1	ATTCATTCATTCCCCGTGGCACTGGAGGCGGCCCACTCTGCTCTGTCAGCTTCGGAGCTCCTCCACCCTGGCTGCCGAAAGCCCCTTCCCGCCATCTAATGATACACTCTGCATACGCTTCTGTTGAGAATTTGTGGCTAGACATTCCTGTGGGACCGGGAATCCAAATTCTTGGGTACAAACAGAAACTTACTTTCCTTGGGGATTTTTTTCTCTCTCTCACTCACACACACTCTCGCGTTCTTTCCTTTTTTCTTTTTCGTAGCAGCAGGGGGGAAAAAAGAGACAAAAACAAAACAAAAAACAACAAAAAGCAACACCCCCCCCTTTTATTTTCAAAAGTAGCTAGAGGAAAAAAAAATAAAACAACAGCCAACCAAGTGAATCCCAACCCAACCC…
UTR5:ENST00000236273.9|gene_type=protein_coding|gene_name=SYF2::chr1:25232467-25232502(-)	51.4286	0	CTTGTTGCCGGAAGTGGGAAGAGAGAAAGGTTGTG
UTR5:ENST00000354361.3|gene_type=protein_coding|gene_name=SYF2::chr1:25232467-25232486(-)	47.3684	0	GGAAGAGAGAAAGGTTGTG
UTR5:ENST00000243189.12|gene_type=protein_coding|gene_name=RSRP1::chr1:25246963-25247454(-)	58.0189	0	AGTGCGCATCCGGACGTAGGAGGTGGAGGTTGTGGAATTCGCCGTTCGAAAGCAGGGACTAAAAGCCCCACTTCGTCTTACGTTCCGAAAGGAAGGCGTCTGTTGAGCCTTTCTCTCAGTCGTGAGGGAGGCGTCGACGGCGTGCGGAAGTCCTGAGTTGAGGCTTGCGGGATCCTTTCCGGAGAAAGCGCAGGCTAAAGCCGCAGGTGAAG
UTR5:ENST00000431849.3|gene_type=protein_coding|gene_name=RSRP1::chr1:25246963-25247446(-)	57.8431	0	TCCGGACGTAGGAGGTGGAGGTTGTGGAATTCGCCGTTCGAAAGCAGGGACTAAAAGCCCCACTTCGTCTTACGTTCCGAAAGGAAGGCGTCTGTTGAGCCTTTCTCTCAGTCGTGAGGGAGGCGTCGACGGCGTGCGGAAGTCCTGAGTTGAGGCTTGCGGGATCCTTTCCGGAGAAAGCGCAGGCTAAAGCCGCAGGTGAAG
UTR5:ENST00000473314.6|gene_type=protein_coding|gene_name=RSRP1::chr1:25246963-25338165(-)	59.9832	6	GGAGTACGCCATTTGAGAGTAGGCGTGAGAAGTTGCTCTGTGTGCTGAGCGTTCTAAAGGAAGGCGTCCGTTGGCCTTCGTACCCGTCTTGAGTGAGGTGACGAGTGTTTTCTAGTACTGGGGTCGGCCGCGCAGCCCTCTCAGGGGTGGGTGGCAGGAAGAGTGCCGGGTCCCGCGTGGTGCAAAAGGTGGGTTCAGGTTTGCGGCCACACAGCGCTACTCAGGACTTTTTAGTCTTGTTTATTTTCTCCGTGCCTGTTCCCGCCCCCCGCAGCTCCACCTCTGGGAGAGGGGCGGGTTCAGCTCCAGGAGGCGGGGACTTCCCGGCTTGGCGTGGCTGGGGTGTCCCGTGGACCCCAGTCTCGGCGCGGTGACCCACTTATGGGACTTGGCCTTTCT…
UTR5:ENST00000561867.1|gene_type=protein_coding|gene_name=RSRP1::chr1:25246963-25338100(-)	61.3757	0	GTCCGTTGGCCTTCGTACCCGTCTTGAGTGAGGTGACGAGTGTTTTCTAGTACTGGGGTCGGCCGCGCAGCCCTCTCAGGGGTGGGTGGCAGGAAGAGTGCCGGGTCCCGCGTGGTGCAAAAGGAAGTCCTGAGTTGAGGCTTGCGGGATCCTTTCCGGAGAAAGCGCAGGCTAAAGCCGCAGGTGAAG
UTR5:ENST00000568254.5|gene_type=protein_coding|gene_name=RSRP1::chr1:25246963-25247457(-)	58.1395	0	CTCAGTGCGCATCCGGACGTAGGAGGTGGAGGTTGTGGAATTCGCCGTTCGAAAGCAGGGACTAAAAGCCCCACTTCGTCTTACGTTCCGAAAGGAAGGCGTCTGTTGAGCCTTTCTCTCAGTCGTGAGGGAGGCGTCGACGGCGTGCGGAAGTCCTGAGTTGAGGCTTGCGGGATCCTTTCCGGAGAAAGCGCAGGCTAAAGCCGCAGGTGAAG
UTR5:ENST00000568701.1|gene_type=protein_coding|gene_name=RSRP1::chr1:25246963-25267915(-)	58.6777	1	GTCTGCGCATGCCCGGGCGCTGGGTTCAGGGGCTTTCCGCCGCTCTGGGTTCACAGCTGGACGTCGGGAGTGCTAGTTTGGAGTACGCCATTTGAGAGTAGGCGTGAGAAGTTGCTCTGTGTGCTGAGCGTTCTAAAGGAAGGCGTCCGTTGGCCTTCGTACCCGTCTTGATTGAGGAAGTCCTGAGTTGAGGCTTGCGGGATCCTTTCCGGAGAAAGCGCAGGCTAAAGCCGCAGGTGAAG
UTR5:ENST00000568996.1|gene_type=protein_coding|gene_name=RSRP1::chr1:25246963-25338213(-)	56.872	0	GCTTTCCGCCGCTCTGGGTTCACAGCTGGACGTCGGGAGTGCTAGTTTGGAGTACGCCATTTGAGAGTAGGCGTGAGAAGTTGCTCTGTGTGCTGAGCGTTCTAAAGGAAGGCGTCCGTTGGCCTTCGTACCCGTCTTGAGTGAGGAAGTCCTGAGTTGAGGCTTGCGGGATCCTTTCCGGAGAAAGCGCAGGCTAAAGCCGCAGGTGAAG
UTR5:ENST00000648012.1|gene_type=protein_coding|gene_name=RHD::chr1:25272438-25272547(+)	62.3853	1	GGCCTTTGGCGGGTGTCTCCCCTATCGCTCCCTCAAGCCCTCAAGTAGGTGTTGGAGAGAGGGGTGATGCCTGGTGCTGGTGGAACCCCTGCACAGAGACGGACACAGG
UTR5:ENST00000622561.4|gene_type=protein_coding|gene_name=RHD::chr1:25272485-25272547(+)	62.9032	1	GGTGTTGGAGAGAGGGGTGATGCCTGGTGCTGGTGGAACCCCTGCACAGAGACGGACACAGG
UTR5:ENST00000454452.6|gene_type=protein_coding|gene_name=RHD::chr1:25272497-25272547(+)	64	1	AGGGGTGATGCCTGGTGCTGGTGGAACCCCTGCACAGAGACGGACACAGG
UTR5:ENST00000328664.9|gene_type=protein_coding|gene_name=RHD::chr1:25272508-25272547(+)	64.1026	0	CTGGTGCTGGTGGAACCCCTGCACAGAGACGGACACAGG
UTR5:ENST00000374358.5|gene_type=protein_coding|gene_name=TMEM50A::chr1:25338333-25340486(+)	63.2353	0	ACTGCTGCATCCGGGTGTCTGGAGGCTGTGGCCGTTTTGTTTTCTTGGCTAAAATCGGGGGAGTGAGGCGGGCCGGCGCGGCGCGACACCGGGCTCCGGAACCACTGCACGACGGGGCTGGACTGACCTGAAAAAA
UTR5:ENST00000349320.7|gene_type=protein_coding|gene_name=RHCE::chr1:25411439-25430192(-)	67.6093	3	ATGCCCGGGGCGTGTGCGGCGGTGCGGCCCGGGCTCCACGTCCACAGGCTGGGCAGCGCTGTGGGCCCCGCGGGCGCCGAGTCCGCAGGACCCGCGAGGGCACTACCGCGAAGCATCGGCCTCCGGGCCGGGCCGGGCCGGACCGGGAGCCTGCTCGGCGGGTCCGGGCTCCTGCAAGGCGGGGACGCGGGGCCGGCGACCCTTCACGCTTCGTACTCATTGAGCGCCGATTTTATGCCAGGCACCGTGCTGGATCTCCCAGTGCCTGGAAGAGAAAACCCATTCTGTTTCGAAGGGCATCCAGAGCTGGTCACAGTGGGGACCCACCCTCCTTTTCCAGGCTACGCCAGACCCTGGGTGTGTGTACGTTTCAATGGAAGTGAATTTAA
UTR5:ENST00000294413.13|gene_type=protein_coding|gene_name=RHCE::chr1:25420786-25420825(-)	64.1026	0	CTGGTGCTGGTGGAACCCCTGCACAGAGACGGACACAGG
UTR5:ENST00000340849.8|gene_type=protein_coding|gene_name=RHCE::chr1:25420786-25420795(-)	66.6667	0	GGACACAGG
UTR5:ENST00000346452.8|gene_type=protein_coding|gene_name=RHCE::chr1:25420786-25420792(-)	66.6667	0	CACAGG
UTR5:ENST00000349438.8|gene_type=protein_coding|gene_name=RHCE::chr1:25420786-25420805(-)	63.1579	0	GCACAGAGACGGACACAGG
UTR5:ENST00000413854.5|gene_type=protein_coding|gene_name=RHCE::chr1:25420786-25420806(-)	60	0	TGCACAGAGACGGACACAGG
UTR5:ENST00000533771.1|gene_type=protein_coding|gene_name=RHCE::chr1:25420786-25420796(-)	70	0	CGGACACAGG
UTR5:ENST00000399766.7|gene_type=protein_coding|gene_name=MACO1::chr1:25430857-25431098(+)	75.1037	1	AGGCGGCTGGCTGGTGCTGGGCGGGCGGGCCCCGGAATTGTCATTTCTTTGTTTCCGAAGGCGGAGGAGGCTCCGAGCCCCCCCTCCCCGTGCTACCCCCTCCCCCCGGGTGCTGGCTCCATGTCTGTGTGACCGGCCTCAGGGGTAGAGTCCAGGCCCGACGCGGGGCGGGCCAGCGGCGGCGGCAGCTGAGGTGAGAGACGGCGGCGGCGGCGCGGGCACCCGGCCCCCCAGCGGGAGG
UTR5:ENST00000374343.5|gene_type=protein_coding|gene_name=MACO1::chr1:25430896-25431098(+)	74.7525	1	GTCATTTCTTTGTTTCCGAAGGCGGAGGAGGCTCCGAGCCCCCCCTCCCCGTGCTACCCCCTCCCCCCGGGTGCTGGCTCCATGTCTGTGTGACCGGCCTCAGGGGTAGAGTCCAGGCCCGACGCGGGGCGGGCCAGCGGCGGCGGCAGCTGAGGTGAGAGACGGCGGCGGCGGCGCGGGCACCCGGCCCCCCAGCGGGAGG
UTR5:ENST00000647928.1|gene_type=protein_coding|gene_name=MACO1::chr1:25430959-25431098(+)	79.1367	1	CCCCCGGGTGCTGGCTCCATGTCTGTGTGACCGGCCTCAGGGGTAGAGTCCAGGCCCGACGCGGGGCGGGCCAGCGGCGGCGGCAGCTGAGGTGAGAGACGGCGGCGGCGGCGCGGGCACCCGGCCCCCCAGCGGGAGG
UTR5:ENST00000374338.5|gene_type=protein_coding|gene_name=LDLRAP1::chr1:25543605-25543698(+)	77.4194	0	GGAGCGCGCAGCCCGCGCGCCGCAGGGCCGGGCGGAAAGTTTTTCCTGACGGAGTTTTGGCTGCGGCAGCGGCGGCGGCGGCCGGAGCGGGCC
UTR5:ENST00000374332.9|gene_type=protein_coding|gene_name=MAN1C1::chr1:25616790-25617797(+)	78.0536	1	AGTGAAAGCCCGAGCGGCGGCGGCGGCGGGGACGGCGGTGGAGGCGGCCGGGTGGCTGTGCGCGCGTGTGGGGCGCAGGCTCGGCGGCAGCGGCCGGTCTGGAGCGGCCGCTGCGAGGAAGACAGCTGCAGCGGGGGAGGCGCGGCCAGGGCTGCGCGCTCCGCGGAGCCGGCGGGGCCGGGAACAGGTGATCCCAGTGGGAGCCCCGCGCCCTGCCGAGTTCGAGGGGCGGGAGCCCGCGCTCCCGGGCGCATCTGCAGCCGCCCAGCCGCGGCTCCGGACCCAGGCATCCCTGCGCTGTCTGGGGCCCGGGGGAAGCCCCCTGCCCCCGCAGGCTCGGAAGTGCCTGCTCCTGCTCCCTGGCCACTCCGGCTCCCAGCTCCCGGCGCCCTCTCCGCG…
UTR5:ENST00000611903.4|gene_type=protein_coding|gene_name=MAN1C1::chr1:25617467-25686529(+)	71.4583	10	AAGGCGCGGGCCCCGGCGCGGCGGGGAGGGCTCGGCCGGAGGGGAGGCTGCGGCGCGCGGCCGGTCGCTGCGGGCCCGGGCCCCAAGCCGTGCCGCTCCGCTCGCCCGGGCCCCGCCGAGGCCGCTGCGCCCCCGCCTCCTCGCGGGAGGACTCGCTCCAAACTCCCTGAACTTCGGGGACAGTCCCCCGAAGCGGCGAAACTCTCAGGGTTGGCAACCCTGCCCAGGGACCCCCATCCCGGGCGGCGCTCCGGACGCCCTCCCCTCACCGCGCCCCCGCAGACACGTGCCTGGACTCCGAGGGCTTCTGGAGCCACCGGCCGGGCCACGATGCTCATGAGGAAAGTGCCCGGCTTCGTCCCGGCCTCCCCGTGGGGGCTGCGGCTGCCGCAGAAGTTC…
UTR5:ENST00000263979.7|gene_type=protein_coding|gene_name=MAN1C1::chr1:25617849-25654366(+)	67.2104	6	GGCTGCCGCAGAAGTTCCTCTTCCTCCTCTTCCTCTCGGGCCTGGTCACCCTGTGCTTCGGGGCCCTCTTCCTGCTGCCCCACTCCTCTCGCCTCAAGCGCCTCTTCCTGGCCCCCCGGACCCAGCAGCCTGGTCTGGAAGTGGTGGCTGAAATCGCCGGCCATGCCCCGGCCCGCGAGCAGGAGCCGCCTCCCAACCCGGCCCCCGCCGCGCCGGCCCCGGGCGAGGATGACCCCAGCAGCTGGGCCAGTCCCCGCCGCAGGAAAGGGGGGCTGCGGCGCACCCGCCCCACTGGACCCCGCGAGGAGGCCACGGCGGCCCGGGGCAATAGCATCCCGGCCTCCAGGCCCGGGGACGAGGGCGTCCCTTTCCGCTTTGACTTCAACGCATTCCGGAGCC…
UTR5:ENST00000374329.1|gene_type=protein_coding|gene_name=MAN1C1::chr1:25709601-25746717(+)	48.8215	5	GTCCTTTAAGTTGCAAGGGCCTGGGGTGGCAGGGGTAGAGGAATGCATGAAGATTCCTCACCAATGCCTGATACTGTCAGTCTTCGTAACGTTAGCCTTTCTAGCAGAAGGAAACTCTATCTATCTATCTATCTATCTATATTTATTTATTTTATTTTTTTGAGATGGAGTCTCACTCTTGTCGCCCAGACTGGAGTGCAGTGGCATAGTCTCGGCTCACTGCAACTTCTGCCTCCCGGGTTCAAGCGATTCTCCTGCCTCAGCCTCCCGAGTAGCTAGGATTACAGGCGCCCGCAACCACGCCCAGCTAATTTTTGTATTTTTAGTAGAGACAGGGTTTCACTGTGTTGGCCAGGCTGGTCTCGAACTCCTGACCTCAGGCGATCTGCCTGCCTTGGC…
UTR5:ENST00000361547.7|gene_type=protein_coding|gene_name=SELENON::chr1:25800192-25800230(+)	86.8421	0	GCTTCCCGGGCCGCCGGCAGCCGCCGCCAGCCGCAGCC
UTR5:ENST00000374315.1|gene_type=protein_coding|gene_name=SELENON::chr1:25800192-25800230(+)	86.8421	0	GCTTCCCGGGCCGCCGGCAGCCGCCGCCAGCCGCAGCC
UTR5:ENST00000424294.5|gene_type=protein_coding|gene_name=MTFR1L::chr1:25818639-25823104(+)	55.8528	3	TGGAAGAGCTGTGGGGCATAAACCACACTGCAGAGCTGAACTGGCCTTTTGGACCTTTTATCAGTCATTGGCTTGGGAGGTGAAGGAAATTCCCAGGTAGGGAGCTCCGTTCTTCCTGCAAGGGGATCTGAGTGGGACACCAAATCAGCATCTACACCCAGGACAGACAGCCAGCGTGGACTTGCATGATCCGCCATCGCACAGGAGGGAAAGATGGCCTGATATGAAGGAGTCACGCCTCCCGCCTCCCGGAGCTGCCCAGTGGCTGCCTTGTCCTTCAAGTGCAGGAGCTGGTTCAA
UTR5:ENST00000533762.5|gene_type=protein_coding|gene_name=MTFR1L::chr1:25819925-25826666(+)	58.4435	10	GCTTCCGGGGGGCGGGTCAGCGGAAGTGAGGGCGGTTGAGGCTGGGCGGCCCAAGGTGGAAGGAGGGGCCGTGAGGTGAGAGAGTCCGGGAGCCCGAGCTTGAGATGGCCTGATATGAAGGAGTCACGCCTCCCGCCTCCCGGAGCTGCCCAGTGGCTGCCTTGTCCTTCAAGTGCAGGAGCTGGTTCAAATGTCAGGAATGGAAGCCACTGTGGCCTGGAATTGGAGCAAGGCCACCGTTTCACTCCCTCCCCCTAAGAAGAACCAACTATGATCCTGGGGCACTTCAGGAGTCAGTGTATGTCTGCCTTTCTGTACAGAGGACGGGAAGGAAAGCCTGGATAATCTCTACACTCAGCTACTTCCTCTCCCCTTCCCTGACCCTCCCAACATTGACTG…
UTR5:ENST00000474295.5|gene_type=protein_coding|gene_name=MTFR1L::chr1:25819928-25823104(+)	66.3102	2	TCCGGGGGGCGGGTCAGCGGAAGTGAGGGCGGTTGAGGCTGGGCGGCCCAAGGTGGAAGGAGGGGCCGTGAGGTGAGAGAGTCCGGGAGCCCGAGCTTGAGATGGCCTGATATGAAGGAGTCACGCCTCCCGCCTCCCGGAGCTGCCCAGTGGCTGCCTTGTCCTTCAAGTGCAGGAGCTGGTTCAA
UTR5:ENST00000529116.5|gene_type=protein_coding|gene_name=MTFR1L::chr1:25819928-25823104(+)	65.2381	2	TCCGGGGGGCGGGTCAGCGGAAGTGAGGGCGGTTGAGGCTGGGCGGCCCAAGGTGGAAGGAGGGGCCGTGAGGTGAGAGAGTCCGGGAGCCCGAGCTTGAGAGGGAAATCTGGTGCTCCTCCAGATGGCCTGATATGAAGGAGTCACGCCTCCCGCCTCCCGGAGCTGCCCAGTGGCTGCCTTGTCCTTCAAGTGCAGGAGCTGGTTCAA
UTR5:ENST00000488327.6|gene_type=protein_coding|gene_name=MTFR1L::chr1:25819938-25826666(+)	60.105	4	GGGTCAGCGGAAGTGAGGGCGGTTGAGGCTGGGCGGCCCAAGGTGGAAGGAGGGGCCGTGAGGTGAGAGAGTCCGGGAGCCCGAGCTTGAGCTGTCTCCGTCTCTTTGCTCCAGACCATCCCAATCTGGCAAAACAAGCCACATGGGGCTGCTCGAAGTGTAGTAAGAAGAATTGGGACCAACCTACCCTTGAAGCCGTGTGCCCGGGCGTCCTTTGAGACCCTGCCCAACATCTCTGACCTGTGTTTGAGAGATGTGCCCCCAGTCCCTACCCTGGCTGACATCGCCTGGATTGCTGCGGATGAAGAGGAGACATATGCCCGGGTCAGGAGTGATACGCGCCCCCTGAGGCACACCTGGAAACCCAGCCCTCTGATTGTC
UTR5:ENST00000472643.5|gene_type=protein_coding|gene_name=MTFR1L::chr1:25819939-25826666(+)	60.2241	4	GGTCAGCGGAAGTGAGGGCGGTTGAGGCTGGGCGGCCCAAGGTGGAAGGAGGGGCCGTGAGGTGAGAGAGTCCGGGAGCCCGAGCTTGAGACCATCCCAATCTGGCAAAACAAGCCACATGGGGCTGCTCGAAGTGTAGTAAGAAGAATTGGGACCAACCTACCCTTGAAGCCGTGTGCCCGGGCGTCCTTTGAGACCCTGCCCAACATCTCTGACCTGTGTTTGAGAGATGTGCCCCCAGTCCCTACCCTGGCTGACATCGCCTGGATTGCTGCGGATGAAGAGGAGACATATGCCCGGGTCAGGAGTGATACGCGCCCCCTGAGGCACACCTGGAAACCCAGCCCTCTGATTGTC
UTR5:ENST00000374303.7|gene_type=protein_coding|gene_name=MTFR1L::chr1:25819953-25823104(+)	64.8148	2	AGGGCGGTTGAGGCTGGGCGGCCCAAGGTGGAAGGAGGGGCCGTGAGGTGAGAGAGTCCGGGAGCCCGAGCTTGAGATGGCCTGATATGAAGGAGTCACGCCTCCCGCCTCCCGGAGCTGCCCAGTGGCTGCCTTGTCCTTCAAGTGCAGGAGCTGGTTCAA
UTR5:ENST00000526894.5|gene_type=protein_coding|gene_name=MTFR1L::chr1:25819978-25823104(+)	62.7737	2	AGGTGGAAGGAGGGGCCGTGAGGTGAGAGAGTCCGGGAGCCCGAGCTTGAGATGGCCTGATATGAAGGAGTCACGCCTCCCGCCTCCCGGAGCTGCCCAGTGGCTGCCTTGTCCTTCAAGTGCAGGAGCTGGTTCAA
UTR5:ENST00000478284.5|gene_type=protein_coding|gene_name=MTFR1L::chr1:25819980-25823104(+)	62.963	2	GTGGAAGGAGGGGCCGTGAGGTGAGAGAGTCCGGGAGCCCGAGCTTGAGATGGCCTGATATGAAGGAGTCACGCCTCCCGCCTCCCGGAGCTGCCCAGTGGCTGCCTTGTCCTTCAAGTGCAGGAGCTGGTTCAA
UTR5:ENST00000524618.5|gene_type=protein_coding|gene_name=MTFR1L::chr1:25819985-25826666(+)	58.5586	8	AGGAGGGGCCGTGAGGTGAGAGAGTCCGGGAGCCCGAGCTTGAGATGGCCTGATATGAAGGAGTCACGCCTCCCGCCTCCCGGAGCTGCCCAGTGGCTGCCTTGTCCTTCAAGTGCAGGAGCTGGTTCAAATGTCAGGAATGGAAGCCACTGTGCTGTCTCCGTCTCTTTGCTCCAGACCATCCCAATCTGGCAAAACAAGCCACATGGGGCTGCTCGAAGTGTAGTAAGAAGAATTGGGACCAACCTACCCTTGAAGCCGTGTGCCCGGGCGTCCTTTGAGACCCTGCCCAACATCTCTGACCTGTGTTTGAGAGATGTGCCCCCAGTCCCTACCCTGGCTGACATCGCCTGGATTGCTGCGGATGAAGAGGAGACATATGCCCGGGTCAGGAGTGAT…
UTR5:ENST00000374307.9|gene_type=protein_coding|gene_name=MTFR1L::chr1:25820002-25823104(+)	61.9469	2	GAGAGAGTCCGGGAGCCCGAGCTTGAGATGGCCTGATATGAAGGAGTCACGCCTCCCGCCTCCCGGAGCTGCCCAGTGGCTGCCTTGTCCTTCAAGTGCAGGAGCTGGTTCAA
UTR5:ENST00000528624.5|gene_type=protein_coding|gene_name=MTFR1L::chr1:25820187-25823104(+)	63.3065	2	AAACTGAGTCCCCGAAGGGTAGTTGCTCGTCGGAGTTCCCCAGCAAACAGTGACCAAGCCAGACCTCAGGCTTCTAGTTTCGGCTTCGCTGCTTGACGGGCCGGGCTGCCCCGCCGCGCATTCTGAGACCTGGCCGCGGCTCGGAGGCTTCCGCGCACTCGGATGGCCTGATATGAAGGAGTCACGCCTCCCGCCTCCCGGAGCTGCCCAGTGGCTGCCTTGTCCTTCAAGTGCAGGAGCTGGTTCAA
UTR5:ENST00000374301.7|gene_type=protein_coding|gene_name=MTFR1L::chr1:25820192-25823104(+)	66.2338	2	GAGTCCCCGAAGGGTAGTTGCTCGTCGGAGTTCCCCAGCAAACAGTGACCAAGCCAGACCTCAGGCTTCTAGTTTCGGCTTCGCTGCTTGACGGGCCGGGCTGCCCCGCCGCGCATTCTGAGACCTGGCCGCGGCTCGGAGGCTTCCGCGCACTCGGGTCCGGGTCCTGTGGGTCCAAGGGCCGCTGGGCAGGCGGCGAGCACTTGGCCGACCTTGGCCCAGATGGCCTGATATGAAGGAGTCACGCCTCCCGCCTCCCGGAGCTGCCCAGTGGCTGCCTTGTCCTTCAAGTGCAGGAGCTGGTTCAA
UTR5:ENST00000525713.5|gene_type=protein_coding|gene_name=MTFR1L::chr1:25820192-25823104(+)	64.1975	2	GAGTCCCCGAAGGGTAGTTGCTCGTCGGAGTTCCCCAGCAAACAGTGACCAAGCCAGACCTCAGGCTTCTAGTTTCGGCTTCGCTGCTTGACGGGCCGGGCTGCCCCGCCGCGCATTCTGAGACCTGGCCGCGGCTCGGAGGCTTCCGCGCACTCGGATGGCCTGATATGAAGGAGTCACGCCTCCCGCCTCCCGGAGCTGCCCAGTGGCTGCCTTGTCCTTCAAGTGCAGGAGCTGGTTCAA
UTR5:ENST00000464008.6|gene_type=protein_coding|gene_name=MTFR1L::chr1:25820231-25823104(+)	70.8171	2	AAACAGTGACCAAGCCAGACCTCAGGCTTCTAGTTTCGGCTTCGCTGCTTGACGGGCCGGGCTGCCCCGCCGCGCATTCTGAGACCTGGCCGCGGCTCGGAGGCTTCCGCGCACTCGGGTCCGGGTCCTGTGGGTCCAAGGGCCGCTGGGCAGGCGGCGAGCACTTGGCCGACCTTGGCCCAGGTCGGGTCGTCTGCCGCGGGGGAGGGGCGACTCGCCCTGGCGGGTCCCCGCGGGGAGAGGGTCCGCGCGGGTCTCCGGCCACTGCTGCGCGCGGCAAAGTTTCACTGAGCGCGGCGGCCTCCGTGGGGGCCCCCGGGACCAGGGGTGCTGAGCAGGGCCCTGCGCTGGAGGAGCTCCCGTTCTCCTGAGGGGACGCCTGTCAGCAGACAGCAACTG…
UTR5:ENST00000526158.5|gene_type=protein_coding|gene_name=MTFR1L::chr1:25820442-25823104(+)	70.6271	2	GACTCGCCCTGGCGGGTCCCCGCGGGGAGAGGGTCCGCGCGGGTCTCCGGCCACTGCTGCGCGCGGCAAAGTTTCACTGAGCGCGGCGGCCTCCGTGGGGGCCCCCGGGACCAGGGGTGCTGAGCAGGGCCCTGCGCTGGAGGAGCTCCCGTTCTCCTGAGGGGACGCCTGTCAGCAGACAGCAACTGCAGCCTCCGGAGGGCTGCGGGGCGCAGAGATGGCCTGATATGAAGGAGTCACGCCTCCCGCCTCCCGGAGCTGCCCAGTGGCTGCCTTGTCCTTCAAGTGCAGGAGCTGGTTCAA
UTR5:ENST00000530599.5|gene_type=protein_coding|gene_name=MTFR1L::chr1:25820761-25823104(+)	60.5691	2	GTTTAGTTCAGCGCGTTGAAGCGCTCACTGTGTCCTAGGCAGACACCGTGCTGTGCGCGGGGATCACAGTTATCTAGTTCCTCTCGCGAGGACTCCGAGGGACAGGCAGGGTGCTGCGGAGCGCACAGGAAAGGACCTGACCCTGTCGCAGGGAAGGAAGATGGCCTGATATGAAGGAGTCACGCCTCCCGCCTCCCGGAGCTGCCCAGTGGCTGCCTTGTCCTTCAAGTGCAGGAGCTGGTTCAA
UTR5:ENST00000374300.7|gene_type=protein_coding|gene_name=MTFR1L::chr1:25820827-25823104(+)	58.7786	7	CAGTTATCTAGTTCCTCTCGCGAGGACTCCGAGGGACAGGCAGGGTGCTGCGGAGCGCACAGGAAAGGACCTGACCCTGTCGCAGGGAAGGAAGGTGATGCTTAAGCTGAGCTCTGAGGAATGATGAAGAATGAGCTCGGCGAAGGGGGTGCTGGTGTTTGATGCAGGGCTCAGAGATGGCCTGATATGAAGGAGTCACGCCTCCCGCCTCCCGGAGCTGCCCAGTGGCTGCCTTGTCCTTCAAGTGCAGGAGCTGGTTCAA
UTR5:ENST00000466284.1|gene_type=protein_coding|gene_name=MTFR1L::chr1:25821522-25823104(+)	50.3161	23	GTGAATGACACCTCGTCTCCCAAGGGTAGAAGAGGGGACCCTCCACAGGAGGTCTCCAGAAAGAGCTGCTTTGTCAGTCTAGTCTATCTCCCATTCAGAGCCTGTCCAGGGCTCCCCAGTGACCCGGACCTCATGACTTGCCCCCTACTTTTGTAGCTTTATCATGCTCTGCTCCTCTTTCCATGTCCTTCACCTTCTTGTGCTGGACCTGTGCTCTTGCTGTTTTGTCTTCATTTCCTACTCCCTCGCAACTTACTACAGGGCACTAGGGCCAGAGCTCTGACCTCATCTGGCCACCTGCCTAATGCTACTCAGCCTTTGCTAGAAGTATGTATTCATGTCCTATCACTCTGCTGGACAGCGAGTTCCTTGAGAGCATGACTGTGTCTTACTCCTTCC…
UTR5:ENST00000374298.4|gene_type=protein_coding|gene_name=AUNIP::chr1:25859357-25859457(-)	75	0	GTTGGCGCGAGATCCGAACGTCGGCGGCCGCGGTTCTGGCGTTCCCTGAGGCGCCGGGAGCCTGCGCCGGCGTCCTGCCGGCTTCGTCTCCTCAGCGGCC
UTR5:ENST00000538789.5|gene_type=protein_coding|gene_name=AUNIP::chr1:25859357-25859458(-)	75.2475	0	CGTTGGCGCGAGATCCGAACGTCGGCGGCCGCGGTTCTGGCGTTCCCTGAGGCGCCGGGAGCCTGCGCCGGCGTCCTGCCGGCTTCGTCTCCTCAGCGGCC
UTR5:ENST00000374296.4|gene_type=protein_coding|gene_name=PAQR7::chr1:25863839-25871253(-)	41.3793	10	TGAATTCAAAACAGTTACTCTGAATGGTCTTTGCTAAGAACAATTTAATGATTAAGTAAGGTCAGTGTCCTTGGAAGTCCAAACTCTAGCCAGATTTCCCTGGTCTACACCCCTAGGGATAAGGTAAATGTTTAAGCACACAGTGAACTTCCTGAGGCCCCCAAATCTAATGGAACTAGCTATTGAGGGCTAAAAGAGGATGGTTTTTTTAGAAAACTCGAAGCAAATCTCTCAGGCTGGGGATATTTCAAAGACTACTACTATTATTATTAATAACAATTGCAATATTTGTTGAGTCCCTAAATGAAGCTAAAACTTTGTTCTAATAAATTTAATCTTTACAGCAACCTATGAGGTAGATAATATTGTCATTCCCATGAGGGAGCTAAGGATCAGAGA…
UTR5:ENST00000675840.1|gene_type=protein_coding|gene_name=PAQR7::chr1:25863839-25875708(-)	72.6444	0	GCGTGCAACACGTGGGCCTGGCGGGGCAGAGCTGCTTGTGCGCGGCGGGCGGGGTGCGGGGCGCTCGGCGTCGCCTGGGCCCGCGGAGGCGGCTGTAGCCAGAGCGCCCGAGGCCGCCCGCCCTCCCCCGGCTTGGGGCGGGGCCGCTGCCCGGCTGCTCTTTTATCTGCCAGCTCCGCCGACCCGGCCCCCGCGGCCCTCCCAGCTCGGCTCCGGCTCAGTGGACAGGAACCACTGAAGTTTGCCTGACACCATCAACCAGGCCCTAGTCACCTGGCTTTGCCTTTGCCCTGCTGTGTGATCTTAGCTCCCTGCCCAGGCCCACAGCC
UTR5:ENST00000357865.6|gene_type=protein_coding|gene_name=STMN1::chr1:25904676-25906991(-)	62.0301	2	CGCCGGTGTCGGTGTAGGGTGCCGGGGGCAGGGGGCCCTGCAGGGGCGTGGAGTGGCATTGTGCTGTCACAGGGGCTCGGGCGTCTTAGGCACCCATGTGGGTGGCGCACTAGAAGGGGCACTGCTCTGTCCGAGTGCTGCCCTTGGGGCGAGGCGGGCATGTGGCTCTACAAGGTGGAGTCCAGGCGGCCAAAGTTTGGAAAGGACTTTCCTTATCCCAGTTGATTGTGCAGAATACACTGCCTGTCGCTTGTCTTCTATTCACC
UTR5:ENST00000374291.5|gene_type=protein_coding|gene_name=STMN1::chr1:25904676-25905128(-)	45.0704	2	GCACAATGAGTTGTAGGCAGTATTAAGATGGCTCCGGGGGCACTGTTGAGTTGAATCTGGAATATCTTCTTACAGTTTCGGACTTTCCTTATCCCAGTTGATTGTGCAGAATACACTGCCTGTCGCTTGTCTTCTATTCACC
UTR5:ENST00000399728.5|gene_type=protein_coding|gene_name=STMN1::chr1:25904676-25906153(-)	67.8571	0	ATCACCGGGCGTCCGCTCCGGGGTGCCGTCGAGGAGACAATAGGGGGCGTGGGCCCTCGTTTACCTCCCTCCCTCCCTCCCTTCCCTGCGGGCCCCGCCGGGTTCCCCATTGTCTGAAGGGACGGGGCGGTGCCCCAGGGACCAGCGGCTTTAGGACCAAACTGCGGGCAGCCAGGGCCGCGACCCTCCCTGCGACCGTCCCCTGGCGACCGCAGCTGGTGATTGAGGGGCGGCGCTCCCGGGCCCCACGAGGGTTCTTCTGTCTTCGCGGCCGGACGCGCGGACAGCGTGGGTGGCGGCAGGACTTTCCTTATCCCAGTTGATTGTGCAGAATACACTGCCTGTCGCTTGTCTTCTATTCACC
UTR5:ENST00000426559.6|gene_type=protein_coding|gene_name=STMN1::chr1:25904676-25906466(-)	55.7143	0	GTGCCTCTGTTTGGCGCTTTTGTGCGCGCCCGGGTCTGTTGGTGCTCAGAGTGTGGTCAGGCGGCTCGGACTGAGCAGGACTTTCCTTATCCCAGTTGATTGTGCAGAATACACTGCCTGTCGCTTGTCTTCTATTCACC
UTR5:ENST00000446334.1|gene_type=protein_coding|gene_name=STMN1::chr1:25904676-25905489(-)	42.6471	2	GGCCACGCCCATCCTGGGTCCGGTGCTGCGTCTAATTCTCTGCTTTTCTTAAATCTTGTCGCTGCCTCTGATTTTAATTCCTAGCTTTTGGGAACCTGTCATCCTACGTTTTTGGTACTAGCTGGCGTCTACAAAAGTCATAATGTTAAAAAGATCAACAAGAGATACAGCATTTTTCATGACATAACGGCAGCAAATATAAGTCAAAATCTAGAGGTTCATAAACATTTTGCTTGCTGTTGGGCAAGGAAGCTTAAACCTGAGGGACAATAGGAGTTCAACATTATTGGTTACTATTAGCTTGGGCGTTTTCTTATCCACCACGTCAGACACAGACAAAGCAGGGGACTTTCCTTATCCCAGTTGATTGTGCAGAATACACTGCCTGTCGCTTGTCTT…
UTR5:ENST00000455785.7|gene_type=protein_coding|gene_name=STMN1::chr1:25904676-25906419(-)	51.6129	0	AGAGTGTGGTCAGGCGGCTCGGACTGAGCAGGACTTTCCTTATCCCAGTTGATTGTGCAGAATACACTGCCTGTCGCTTGTCTTCTATTCACC
UTR5:ENST00000374282.8|gene_type=protein_coding|gene_name=PAFAH2::chr1:25990816-25998063(-)	52.3256	1	AAACGTCTGGGGCTGCTTCTGAGGAATCAGCTTGACTGGCCAGCAAGTTCAGCTCCGGCAAGTCATTTGATTCACCCGGTGATGAA
UTR5:ENST00000374284.5|gene_type=protein_coding|gene_name=PAFAH2::chr1:25990816-25998044(-)	54.4	1	TGAGGAATCAGCTTGACTGGCAACAGGAAGCCGAGAGGAAACCAGCAAGCGGCTGCTGTTCTGTGTTCCCCCATCCAGCCAGCAAGTTCAGCTCCGGCAAGTCATTTGATTCACCCGGTGATGAA
UTR5:ENST00000439092.6|gene_type=protein_coding|gene_name=PAFAH2::chr1:25990816-25997621(-)	52.4887	2	AAGGGTCCCCATTCCTTCTTTCCGATCCGCGATTACCCTGGACTCGAAGTCAGCAGACCCGGTTCTAGGCCAGCTCTGCCTCTCACCCTCTGTGACCTTGGGCAAATCATACAACTCTGGGACTCAGTTTCTTCCTCTCTAAAACGGAGATGACTGTTGCTCCATCAGTCTCAGCCAGCAAGTTCAGCTCCGGCAAGTCATTTGATTCACCCGGTGATGAA
UTR5:ENST00000441420.1|gene_type=protein_coding|gene_name=PAFAH2::chr1:25990816-25998055(-)	53.1746	2	GGGGCTGCTTCTGAGGAATCAGCTTGACTGGAAGGGTCCCCATTCCTTCTTTCCGATCCGCGATTACCCTGGACTCGAAGTCAGCAGACCCGGTTCTAGGCCAGCTCTGCCTCTCACCCTCTGTGACCTTGGGCAAATCATACAACTCTGGGACTCAGTTTCTTCCTCTCTAAAACGGAGATGACTGTTGCTCCATCAGTCTCAGCCAGCAAGTTCAGCTCCGGCAAGTCATTTGATTCACCCGGTGATGAA
UTR5:ENST00000374280.4|gene_type=protein_coding|gene_name=EXTL1::chr1:26021774-26022646(+)	65.0229	8	AGTTGCCGACTGGAGAGGGATGGGAGGAGATACCATAGGGTTTGGGGGGCTTGGCACAGCGGCCCTGGCCTCTGCACTGTGATAGCTCCAAGCCAGATGGTGCAAGGCAGCTGCTGGGCTGCGGGGAAGAGGGGCTGCACTTCCTGAGCTGGTGCAGCGGCAGAGTGGATAAGGATCAGGACCCCGAGCCCTCCTGGCCCTCCAAGGCAGGGGGACACCGGCTGCACCCAGGCTGTGACCTCAGCTGACGCCGATGATCCACATGGGATGCAGGGTCTAATTTTAGCTCCAGCCACAGGGGCCACAGCCCAGAAGCGTCTGCCAGCGGGCACAGGGGCAGCCAGGGCTGCTCAGGCAAGGGGAGGAGTGGGAAGACCAGCCCAGCTCCCTCCAGCCTGT…
UTR5:ENST00000374276.4|gene_type=protein_coding|gene_name=SLC30A2::chr1:26045896-26046118(-)	78.3784	0	GACCCGAGACACGGGAGCGCTTGGCACGCGGAGCCAGAGCCGGAGCTGCAGCCGCAGCGGGAGCCGGGGGAGCTCAGGGGCCGCAGGAGCCGGGCCGGAGTGAGCGCACCTCGCGGGGCCCTCGGGGCAGGTGGGTGAGCGCCACCCGGAGTCCCGCGCGCAACTTTCAGGGCGCACTCGGCGGGGCGGCTGCGCGGCTGCCGGGACTCGGCGCGGGACTGC
UTR5:ENST00000374278.7|gene_type=protein_coding|gene_name=SLC30A2::chr1:26045896-26046113(-)	78.341	0	GAGACACGGGAGCGCTTGGCACGCGGAGCCAGAGCCGGAGCTGCAGCCGCAGCGGGAGCCGGGGGAGCTCAGGGGCCGCAGGAGCCGGGCCGGAGTGAGCGCACCTCGCGGGGCCCTCGGGGCAGGTGGGTGAGCGCCACCCGGAGTCCCGCGCGCAACTTTCAGGGCGCACTCGGCGGGGCGGCTGCGCGGCTGCCGGGACTCGGCGCGGGACTGC
UTR5:ENST00000374272.4|gene_type=protein_coding|gene_name=TRIM63::chr1:26067494-26067630(-)	53.6765	0	AGAATTCGGGCACCAGGAGAAGGAAGCCAACAGGATCCGACCCGGTGTTTTGTGACAAAGGCAAGACCCCCAGGTCTACTTAGAGCAAAGTTAGTAGAGGAGGCAGCTAGGCGTGGCTCTCATTCCTTCCCACAGA
UTR5:ENST00000619836.4|gene_type=protein_coding|gene_name=PDIK1L::chr1:26111164-26114308(+)	72.8938	3	AGATGATCGCACCCAGCCCCGCGCCGCCGCCGCCGCCGCCGTCTCCGCAACTGCACCGCCCGCAAACATGGCTCAGTGACTCGGAGAAAAGCTGCAGTCTCCCTCCCGGCGGGGCGGACGCCAGGCCTCCTTGGTCGGGCCGCACCTCCCCGCAGGCCCGCCAAAGAGCACCGCGCCCCGCAGGCACCCGAGACCCGCGCGGAAGATGCACCGGGCGTTCCACCCCAGCGAGCCCCGCACCCCAGCCCGCAGCTCGAAACCTCGACCTTGAAG
UTR5:ENST00000444713.5|gene_type=protein_coding|gene_name=PDIK1L::chr1:26111172-26114308(+)	73.9623	2	GCACCCAGCCCCGCGCCGCCGCCGCCGCCGCCGTCTCCGCAACTGCACCGCCCGCAAACATGGCTCAGTGACTCGGAGAAAAGCTGCAGTCTCCCTCCCGGCGGGGCGGACGCCAGGCCTCCTTGGTCGGGCCGCACCTCCCCGCAGGCCCGCCAAAGAGCACCGCGCCCCGCAGGCACCCGAGACCCGCGCGGAAGATGCACCGGGCGTTCCACCCCAGCGAGCCCCGCACCCCAGCCCGCAGCTCGAAACCTCGACCTTGAAG
UTR5:ENST00000374269.2|gene_type=protein_coding|gene_name=PDIK1L::chr1:26111823-26114308(+)	66.055	2	GACTGGAGGCGGCGGCAGCGGAGGCGCGAGCTGCCCGATAATGGCGGCCTGCAGAGCCCATGAGAGGGAGAAGCGGCAGCGTCTACCCTGAGAAACCTCGACCTTGAAG
UTR5:ENST00000374271.8|gene_type=protein_coding|gene_name=PDIK1L::chr1:26111836-26114308(+)	57.8397	5	GGCAGCGGAGGCGCGAGCTGCCCGATAATGGCGGCCTGCAGAGCCCATGAGAGGGAGAAGCGGCAGCGTCTACCCTGAGGAAGGTGCTCTTCCCCATGGGGACTGTACCAGGCTGGAGAGGACATGGCACTGCTTCAGAGACACGAACCACCTTGAGTGGATGTGATTGGCGATCCCCGTAGAGCAGGAAAGCTCGTCTGCTGTGCAGCCGGCGCAGAGGATTCTGTGGCAGGAAATTAGACACTAGGAAATTCAGTAGCGATTTGAAGGAAACCTCGACCTTGAAG
UTR5:ENST00000374268.5|gene_type=protein_coding|gene_name=FAM110D::chr1:26159078-26161291(+)	59.375	2	AGTCTGGACCTGCCCAAGGACCCCTGCAATTAGGCCTCCCATGCAGAGGTCAGTGAGAGCCCAAGCCAATTGCTCTAGGCCCCGTGGCTGGCTACTTATGGGGCACTGTCCTGACCAGCTCTGCTAAG
UTR5:ENST00000634842.2|gene_type=protein_coding|gene_name=C1orf232::chr1:26168499-26168963(-)	53.8793	7	AGTTCATTGAGGCTAAGTAGGGACACAGGGTGGAGCCCTGCTGAGGACACAACTAGTATGACTACAGTCACAGGGGCTCCAGTGTGGGTCCCAGACCTCAGGATTTTGTGAATGGAAGAAGATTTTCCTGGAGGCATGCTAAGAGATGAACAACTCAAGTACTCCTAGGCCCAGGAAGAAAGCCTCTCTAGAGACAAATGACTTCATTATTCTTGGCCAATATGGGTCAAGACAAGGGGCTAAGGTGGCAGAAGCTTGTTCCATCCCCCACTCCCCGACTCCTTTGGATCAGGTTCACCTCCTGGGCACTGTGCCAGCTGGGGAGGCTGGTGCATCTTTAATGAAGTCACTGGATCCCTCGGACAGGCTCTTGGCCTCACCAAGTTCCTAGAGCCAGAC…
UTR5:ENST00000635463.1|gene_type=protein_coding|gene_name=C1orf232::chr1:26168499-26168581(-)	62.1951	0	AGTTCCTAGAGCCAGACTCACTGGTATCCACTGAGCCACCACCTTCCTGTGCTTGCGTGCCAGGCCCCTTCCCCCTGCAGCC
UTR5:ENST00000374266.7|gene_type=protein_coding|gene_name=ZNF593::chr1:26169907-26169983(+)	71.0526	0	GATCGGCCCGGAAGTGCTCACACGTGTGCTCCCTGCCCTGCTCCTGGCCCCTTGGCCGGCCGGGCTGTTTCTGGCC
UTR5:ENST00000270812.6|gene_type=protein_coding|gene_name=ZNF593::chr1:26169941-26169983(+)	76.1905	0	GCCCTGCTCCTGGCCCCTTGGCCGGCCGGGCTGTTTCTGGCC
UTR5:ENST00000407889.6|gene_type=protein_coding|gene_name=ZNF593OS::chr1:26171661-26171665(-)	75	0	CACC
UTR5:ENST00000433939.6|gene_type=protein_coding|gene_name=ZNF593OS::chr1:26171661-26171821(-)	67.5	1	GGCAGGCGCGGGTGAGCATCCTCTGAGAGCTTGGGTCTTGCGTATGTGGAAGGCCGCCAGGGAGACCAGTGCCGCCCACC
UTR5:ENST00000448923.2|gene_type=protein_coding|gene_name=ZNF593OS::chr1:26171661-26171821(-)	61.25	2	GGCAGGCGCGGGTGAGCATCCTCTGAGAGCTTGGGTCTTGCGTATGTGGAAGGTCAGAGACCCCTCTACCCTAGTTTCCACTTCTTGGTGTCATGAAGACCACTGGTCTTCACGTCCGCTCCCACCCTACAGGCCGCCAGGGAGACCAGTGCCGCCCACC
UTR5:ENST00000648649.1|gene_type=protein_coding|gene_name=ZNF593OS::chr1:26171661-26171831(-)	61.7647	2	GACCTGGGCAGGCAGGCGCGGGTGAGCATCCTCTGAGAGCTTGGGTCTTGCGTATGTGGAAGGTCAGAGACCCCTCTACCCTAGTTTCCACTTCTTGGTGTCATGAAGACCACTGGTCTTCACGTCCGCTCCCACCCTACAGGCCGCCAGGGAGACCAGTGCCGCCCACC
UTR5:ENST00000481077.6|gene_type=protein_coding|gene_name=CNKSR1::chr1:26177483-26177547(+)	62.5	0	GGAGCGGAAATTCCGGCGACAGCAGGGCAAAACAGGAGCTGATTCGAGCTGGCAGAGCTGGGCC
UTR5:ENST00000361530.11|gene_type=protein_coding|gene_name=CNKSR1::chr1:26177490-26177547(+)	59.6491	0	AAATTCCGGCGACAGCAGGGCAAAACAGGAGCTGATTCGAGCTGGCAGAGCTGGGCC
UTR5:ENST00000374253.9|gene_type=protein_coding|gene_name=CNKSR1::chr1:26177508-26177547(+)	61.5385	0	GGCAAAACAGGAGCTGATTCGAGCTGGCAGAGCTGGGCC
UTR5:ENST00000482227.5|gene_type=protein_coding|gene_name=CNKSR1::chr1:26177511-26177547(+)	58.3333	0	AAAACAGGAGCTGATTCGAGCTGGCAGAGCTGGGCC
UTR5:ENST00000525687.5|gene_type=protein_coding|gene_name=CNKSR1::chr1:26177511-26177547(+)	58.3333	0	AAAACAGGAGCTGATTCGAGCTGGCAGAGCTGGGCC
UTR5:ENST00000531191.5|gene_type=protein_coding|gene_name=CNKSR1::chr1:26180167-26183749(+)	56.7031	11	TTCTGATTCAGCAGGTGTGGGGTGAGGCCTGATAATTTGCATTTCTAACAAGTTCTCCGGTGAGTCTGCTGCTGCTGGTCTGGGGGCCACTTTTAAGAACCCATGTCCTATACTTTCCTGCTTCTCAACTCAGTGGCCTCATCTGTGAAATGGGCAGAACAGCCTGGGTGTCAGAGTTGTCATTAGGGTTAGACTAGAGGGAAAAGAGCTTTGCAGGCATGAAGAACCATCCCAAAAGGTCCTGACACCTCTGCTTCCCCGAGCTGAGCCTTACTCTCCCTCCAGGTCTTGACGACTCCCTGCAGGACTATCCCTTTGAGGACTGGCAGCTGCCTGGCAAGAACCTGCTCCAGCTCTGCCCCCAAAGCCTCGAGGCTCTGGCTGTGCGGTCTCTGGGAC…
UTR5:ENST00000338855.6|gene_type=protein_coding|gene_name=CATSPER4::chr1:26190560-26190627(+)	50.7463	0	ACCACGAGGGGGAGTGAGACCACTTGGAGTGAAGATTCTTTGAGGAGAAGGAAGAGACTGAGCAAAC
UTR5:ENST00000456354.7|gene_type=protein_coding|gene_name=CATSPER4::chr1:26190601-26190627(+)	50	0	GAGGAGAAGGAAGAGACTGAGCAAAC
UTR5:ENST00000451429.8|gene_type=protein_coding|gene_name=CEP85::chr1:26234199-26239783(+)	59.3985	0	GTGCAACGGCCGTTAGAGGAGCTGAGGGAGGGAACCACCGCTCACCGCAGACGTGGTGGCTGCAGTCAGTCTTCCCGAGTGAGGGATTTCGCCGCCCGCTTTCAGGCCCGTTTGGCTTAAATAACTGTGATTG
UTR5:ENST00000640292.2|gene_type=protein_coding|gene_name=CEP85::chr1:26234199-26239783(+)	59.3985	0	GTGCAACGGCCGTTAGAGGAGCTGAGGGAGGGAACCACCGCTCACCGCAGACGTGGTGGCTGCAGTCAGTCTTCCCGAGTGAGGGATTTCGCCGCCCGCTTTCAGGCCCGTTTGGCTTAAATAACTGTGATTG
UTR5:ENST00000252992.8|gene_type=protein_coding|gene_name=CEP85::chr1:26234201-26239783(+)	59.542	0	GCAACGGCCGTTAGAGGAGCTGAGGGAGGGAACCACCGCTCACCGCAGACGTGGTGGCTGCAGTCAGTCTTCCCGAGTGAGGGATTTCGCCGCCCGCTTTCAGGCCCGTTTGGCTTAAATAACTGTGATTG
UTR5:ENST00000270792.10|gene_type=protein_coding|gene_name=SH3BGRL3::chr1:26280085-26280155(+)	75.7143	0	GTCGTCTCCCGGCAGTGCAGCTGCCGCTACCGCCGCCCTCTGCCCGCCGGCCCGTCTGTCTACCCCCAGC
UTR5:ENST00000319041.6|gene_type=protein_coding|gene_name=SH3BGRL3::chr1:26280121-26280155(+)	76.4706	0	CCTCTGCCCGCCGGCCCGTCTGTCTACCCCCAGC
UTR5:ENST00000374223.5|gene_type=protein_coding|gene_name=UBXN11::chr1:26285867-26306620(-)	62.6898	10	CGCTGCGGGACGGCTAGCGGCCCTGCGTGGAGGCGAGGAATCCGCATCTATGGAGATGTCCCTGCATCCCATGACTCGGAGCTGATGGCCTTCATGACGAGGAAGTTGTGGGACCTGGAGCAGCAGGTGAAGGCCCAGACTGATGAGATACTGTCCAAGGATCAGAAGATAGCGGCCCTAGAGGACCTGGTGCAGACCCTCCGGCCACACCCAGCCGAGGCAACCCTGCAGCGGCAGGAGGAACTGGAGACGATGTGTGTGCAGCTGCAGCGGCAGGTCAGGGAGATGGAGGGGACTCATTGGCGCCCCCTGAGGTGGACTTTGACAGGCTGCTGGCCAGCCTGCAGGATCTTAGTGAGCTGGTGGTAGAGGGTGACACCCAAGTGACACCAGTGCCCG…
UTR5:ENST00000450041.6|gene_type=protein_coding|gene_name=UBXN11::chr1:26298036-26306989(-)	56.6225	6	AAGAGGGATAATTCCTCCCAAGATCAATTTAGCAAAATAGCGGCACTGTCGGGATCACACATTCAGGTCCTGAATGTGAGGCTGCCAGCAGTTTCATTAACCTAATCCCAGGCTCCTTCCTCCCGCACCTGAGGGTTGCTCAGGCCTCCCTCAAACTAGCCAATGAGAAGTGCACGGGTCCTGGTCGCCTAGGAAACCGCGTGACAACAAGATGGCGGCGCTGCGGGACGGCTAGCGGCCCTGCGTGGAGGCGAGGAATCCGCATCTATGGAGATGTCCCTGCATCCCATGACTCGGAGCTG
UTR5:ENST00000374215.5|gene_type=protein_coding|gene_name=UBXN11::chr1:26301010-26306609(-)	57.1429	5	GGCTAGCGGCCCTGCGTGGGAGTTCCTGACAGCTGGATTCTAGAAGTAGAACTATGAGCTCACCTTTGGCCTCCCTTAGCAAGACCCGAAAAGTGCCCCTGCCCTCGGAGCCTATGAATCCTGGGAGGCGAGGAATCCGCATCTATGGAGATGAGCGGTGACCTAGGCATCCCTGTCTGCAGAAGATGAGGTGGAC
UTR5:ENST00000423664.5|gene_type=protein_coding|gene_name=UBXN11::chr1:26301010-26306636(-)	55.4598	6	GACAACAAGATGGCGGCGCTGCGGGACGGCTAGCGGCCCTGCGTGTACTTTCCCAAGCACCACCAGGCCAAAGGTCTCTCAGTTCAGAGCAGAAAGCCGTATACCCAGAGGAGCAGGCAGATAACAGAAACTTCCAGAAACCTCTGTGGAGACAGTGGAAGAGGCAAAAGGGAGTTCCTGACAGCTGGATTCTAGAAGTAGAACTATGAGCTCACCTTTGGCCTCCCTTAGCAAGACCCGAAAAGTGCCCCTGCCCTCGGAGCCTATGAATCCTGGGAGGCGAGGAATCCGCATCTATGGAGATGAGCGGTGACCTAGGCATCCCTGTCTGCAGAAGATGAGGTGGAC
UTR5:ENST00000314675.11|gene_type=protein_coding|gene_name=UBXN11::chr1:26302883-26306636(-)	60	1	GACAACAAGATGGCGGCGCTGCGGGACGGCTAGCGGCCCTGCGTGGGAGTTCCTGACAGCTGGATTCTAGAAGTAGAACT
UTR5:ENST00000357089.8|gene_type=protein_coding|gene_name=UBXN11::chr1:26302883-26306632(-)	60.5263	1	ACAAGATGGCGGCGCTGCGGGACGGCTAGCGGCCCTGCGTGGGAGTTCCTGACAGCTGGATTCTAGAAGTAGAACT
UTR5:ENST00000374217.7|gene_type=protein_coding|gene_name=UBXN11::chr1:26302883-26318363(-)	59.7849	5	ATTATTCCACAACACCCCTTGGGTGCCCCAACGCGCCTAGCACCCTGTAAGTGCTCCCCAGCTGTGGATACAGGTTTCTCTCAGGGCAGCCCGCAAGCAGTGCAGCCCCAGCCAGAAGAGCTGGAAGGCTGGGCGGCCAGGCCCGCTGTGTCCCCAGTTTTCCTGTTGGAGTCCATCTGCTGTGCTCTCAGGAGAGAAGGCTGGGTCTCTGGGAGCTCACATCCTGTATGCCCTCCCTCCATGCCAAGCAACTTTGGGGAGTCCTGGCAGTGGTGCCAGGCGTTGCTCTTACCTGTACCATAACCAGGAGGCTGATGGTTGCTCAGGCCTCCCTCAAACTAGCCAATGAGAAGTGCACGGGTCCTGGTCGCCTAGGAAACCGCGTGACAACAAGATGGC…
UTR5:ENST00000374221.7|gene_type=protein_coding|gene_name=UBXN11::chr1:26302883-26306645(-)	54.2056	1	AAACCGCGTGACAACAAGATGGCGGCGCTGCGGGACGGCTAGCGGCCCTGCGTGTACTTTCCCAAGCACCACCAGGCCAAAGGTCTCTCAGTTCAGAGCAGAAAGCCGTATACCCAGAGGAGCAGGCAGATAACAGAAACTTCCAGAAACCTCTGTGGAGACAGTGGAAGAGGCAAAAGGGAGTTCCTGACAGCTGGATTCTAGAAGTAGAACT
UTR5:ENST00000374222.6|gene_type=protein_coding|gene_name=UBXN11::chr1:26302883-26306636(-)	60	1	GACAACAAGATGGCGGCGCTGCGGGACGGCTAGCGGCCCTGCGTGGGAGTTCCTGACAGCTGGATTCTAGAAGTAGAACT
UTR5:ENST00000421827.2|gene_type=protein_coding|gene_name=UBXN11::chr1:26302883-26306576(-)	64.1975	3	GACCTTTCTGCCCCTGGAGTCCCCACGCAGGCTGGAGCCCGAGCCCCGAGGGCCTGCGAGCTCCGCGGCTCCCACAGGAGAGGTTCAAGACCCTGCTTACCATGACTACGCGTGGAGGCGGAAGGAGGCGACACGGCCTCCAGGGCTGGGTTAGATCGTGATAGACGTCGCTCCCTGAGCGCGTCCTGGGGGCATTAGGGAGTCCTGGCAGCGGGCCGGACCGTGTCCCCGCCAGAGCTCTGGGCTCTGGGGATGACGGAGAGGCCGAGGAGGTGTGAAGAAGAATGTTGGAGTTCCTGACAGCTGGATTCTAGAAGTAGAACT
UTR5:ENST00000442942.6|gene_type=protein_coding|gene_name=UBXN11::chr1:26302883-26303016(-)	54.1353	0	ATTAGGAAGAGTAGCCAGGGAAGTGGAAACTTCAGGCTACCCCCTGGGCTTGGAGCCCTGAGTCTGTCCCCAGGGGCTGACTTCCTGCATTCCTCTAGGGAGTTCCTGACAGCTGGATTCTAGAAGTAGAACT
UTR5:ENST00000452980.5|gene_type=protein_coding|gene_name=UBXN11::chr1:26302883-26303167(-)	49.375	0	TACTTTCCCAAGCACCACCAGGCCAAAGGTCTCTCAGTTCAGAGCAGAAAGCCGTATACCCAGAGGAGCAGGCAGATAACAGAAACTTCCAGAAACCTCTGTGGAGACAGTGGAAGAGGCAAAAGGGAGTTCCTGACAGCTGGATTCTAGAAGTAGAACT
UTR5:ENST00000374213.3|gene_type=protein_coding|gene_name=CD52::chr1:26317957-26318017(+)	48.3333	0	AGACAGCCCTGAGATCACCTAAAAAGCTGCTACCAAGACAGCCACGAAGATCCTACCAAA
UTR5:ENST00000308182.10|gene_type=protein_coding|gene_name=CRYBG2::chr1:26346657-26354130(-)	65.3333	0	AGCTGAGAGCCCAATCGCATCAGGGGAGCACGGCCCAGCAGCAGGAGCTCCAGGCTGGCTGGACACCTGGGTCCCCACGCAGACTGTGAGTAGAGGGAGCTGGACCACAGTGGGACAAGGACACCTCCAGACAGGTTGCCAGGGCCCCAC
UTR5:ENST00000374207.4|gene_type=protein_coding|gene_name=CRYBG2::chr1:26346657-26354096(-)	65.5172	0	CCAGCAGCAGGAGCTCCAGGCTGGCTGGACACCTGGGTCCCCACGCAGACTGTGAGTAGAGGGAGCTGGACCACAGTGGGACAAGGACACCTCCAGACAGGTTGCCAGGGCCCCAC
UTR5:ENST00000475866.3|gene_type=protein_coding|gene_name=CRYBG2::chr1:26360049-26360080(-)	74.1935	0	GACGGCCGGAGCCCCGGGTCTTTCACTCGCC
UTR5:ENST00000349618.8|gene_type=protein_coding|gene_name=ZNF683::chr1:26368571-26372750(-)	52.0833	4	ATGGTCTTCTAACTGAGGAACCTGAGCAGATGCCTTGACCCAGACCAGAGACCCAAGCCAAGGAAAGCCCATGATCACCAGACAGGTAATGGGGAT
UTR5:ENST00000403843.5|gene_type=protein_coding|gene_name=ZNF683::chr1:26368571-26372735(-)	53.8462	3	AGGAACCTGAGCAGATGCCTTGACCCAGACCAGAGACCCAAGCCAAGGAAAGCCCATGATCACCAGAGTAATGGGGAT
UTR5:ENST00000416125.1|gene_type=protein_coding|gene_name=ZNF683::chr1:26368571-26374452(-)	52.2648	3	CTCCTGGGGCATTTCCTAGCCAAGCCAGGGAGCTTTCAGGATTGGAGACCTGGAAATCTCCAAGGCCATTTCCTTTTTTATTTTTTTCTAACAGAGAGGTTGTGCAAAGTGTTCTGAGAGCTGGGAGCAGAGTGTGATGCCAGGAGGGAGCACAGCTGGCAGATGGAAGCCAAAGCCTGGAGTGTAGCAGAGCCATCTCAGCTCACTGCAACCTCCGCCTCCCGGGTTCAAGCAATTCTCCTGCCTCAGTCTCCCAAGTAGCTGGAAATACAGCAGGTAATGGGGAT
UTR5:ENST00000436292.5|gene_type=protein_coding|gene_name=ZNF683::chr1:26368571-26372775(-)	54.5455	4	GGGGAGGTAGCACAAAGGGAGGACCATGGTCTTCTAACTGAGGAACCTGAGCAGATGCCTTGACCCAGACCAGAGACCCAAGCCAAGGAAAGCCCATGATCACCAGACAGGTAATGGGGAT
UTR5:ENST00000451801.5|gene_type=protein_coding|gene_name=ZNF683::chr1:26368571-26370745(-)	66.1417	2	CTCAGCCACAGGCAGCTGTGGCCTGGCTGCCCACCTCCTTCCTTCCCAGCCAGGAGCACTGCTGCAGCACCGAGTGGAGAGCCCCACAGCCAGCAGCCCTTCGGGGGTCCATGCAGGTAATGGGGAT
[truncated: 90,529 more rows]

## Sheet: Human mRNA CDS
CDS Transcript ID and information	GC%	Sequence
[truncated: 108,656 more rows]

## Sheet: Human mRNA 3'UTR
3'UTR Transcript ID and information	GC%	Sequence
[truncated: 86,136 more rows]
