# Supplementary material for: Secondary structures that regulate mRNA translation provide insights for ASO-mediated modulation of cardiac hypertrophy
Source: Nat Commun. 2023 Oct 3;14:6166. doi: 10.1038/s41467-023-41799-1 (PMC10547706; doi:10.1038/s41467-023-41799-1)
Supplement: Supplementary file 6 — Supplementary Data 3 [file 41467_2023_41799_MOESM6_ESM.xlsx]

## Sheet: shannon_entropy_5'UTR_with_uORF
	Gene symbol_Gencode Transcript ID	Shannon Entropy
0	ADD1_ENST00000355842	0.169993
1	ARMC1_ENST00000276569	0.0816408
2	GALNT15_ENST00000339732	0.107267
3	TECPR1_ENST00000447648	0.158005
4	ZNF770_ENST00000356321	0.0781737
5	PCDH9_ENST00000544246	0.13044
6	GPR155_ENST00000614352	0.10216
7	PGR_ENST00000534013	0.11305
8	HAX1_ENST00000328703	0.0917929
9	PTPRC_ENST00000442510	0.0530573
10	CRADD_ENST00000332896	0.0737466
11	PHF19_ENST00000373896	0.0636194
12	KCNMB4_ENST00000258111	0.0446272
13	TRMT112_ENST00000544844	0.04388
14	BRD3_ENST00000303407	0.0502794
15	USP16_ENST00000399976	0.109586
16	CTNS_ENST00000046640	0.0815721
17	FBXO40_ENST00000338040	0.0911911
18	RFX5_ENST00000290524	0.121209
19	SH3BP5L_ENST00000366472	0.0648589
20	BTN3A3_ENST00000244519	0.0894124
21	SCN5A_ENST00000413689	0.139515
22	SAT1_ENST00000379270	0.0733241
23	CASKIN2_ENST00000321617	0.228916
24	RARB_ENST00000330688	0.121356
25	DCAF16_ENST00000382247	0.105828
26	ITCH_ENST00000374864	0.0740513
27	SCHIP1_ENST00000445224	0.0533415
28	SLC20A1_ENST00000272542	0.12325
29	PALMD_ENST00000263174	0.131952
30	PSPC1_ENST00000619300	0.0618624
31	SEC14L1_ENST00000436233	0.0702453
32	GTF2H1_ENST00000453096	0.0909137
33	METTL22_ENST00000381920	0.11993
34	SPRY2_ENST00000377104	0.117737
35	ST6GALNAC4_ENST00000335791	0.1158
36	TMEM71_ENST00000356838	0.07467
37	TNPO3_ENST00000265388	0.149864
38	MARCHF5_ENST00000358935	0.157621
39	SLAIN2_ENST00000264313	0.183766
40	ZNF180_ENST00000221327	0.151924
41	NUDT2_ENST00000379158	0.0493984
42	KRCC1_ENST00000347055	0.119639
43	FGFR1_ENST00000447712	0.102569
44	CALCRL_ENST00000409998	0.128257
45	HERC4_ENST00000395198	0.151245
46	PPP1R15B_ENST00000367188	0.0522893
47	ZNF394_ENST00000337673	0.0457573
48	RCBTB2_ENST00000344532	0.131372
49	PPP1R8_ENST00000236412	0.107541
50	GASK1B_ENST00000296530	0.0830534
51	RWDD1_ENST00000466444	0.0389755
52	UGDH_ENST00000316423	0.195198
53	PEX2_ENST00000357039	0.050642
54	WRN_ENST00000298139	0.173823
55	ETF1_ENST00000499810	0.125669
56	CANT1_ENST00000302345	0.108402
57	MFSD3_ENST00000301327	0.21945
58	NIPAL3_ENST00000374399	0.0910605
59	SPRYD3_ENST00000301463	0.0409051
60	INPP4B_ENST00000513000	0.135043
61	ANP32E_ENST00000583931	0.179859
62	HUWE1_ENST00000342160	0.137248
63	DGLUCY_ENST00000518868	0.133028
64	B3GALT2_ENST00000367434	0.112279
65	MID1IP1_ENST00000614558	0.118307
66	FOXN2_ENST00000340553	0.140026
67	ABLIM1_ENST00000392952	0.0471064
68	PPP1R15A_ENST00000200453	0.095179
69	MAP3K20_ENST00000338983	0.142482
70	SULF1_ENST00000260128	0.162575
71	NKX2-5_ENST00000329198	0.0291316
72	BDP1_ENST00000358731	0.129356
73	CENPN_ENST00000305850	0.0494561
74	KIF9_ENST00000265529	0.159956
75	PER3_ENST00000613533	0.065485
76	B4GALT4_ENST00000483209	0.130832
77	POLG_ENST00000268124	0.0506547
78	COQ10A_ENST00000433805	0.159557
79	PDPR_ENST00000288050	0.130766
80	LIMCH1_ENST00000396595	0.0915465
81	CANT1_ENST00000392446	0.137301
82	GBA_ENST00000327247	0.107851
83	ST3GAL1_ENST00000521180	0.103045
84	EIF2S2_ENST00000374980	0.146495
85	PDZD2_ENST00000438447	0.0635602
86	NF2_ENST00000338641	0.0845214
87	ABHD13_ENST00000375898	0.0362835
88	MFN2_ENST00000235329	0.0614302
89	RGL1_ENST00000304685	0.153648
90	NET1_ENST00000380359	0.0902095
91	SMYD1_ENST00000419482	0.112614
92	KLHL3_ENST00000309755	0.146884
93	KMT5B_ENST00000304363	0.0869103
94	PXDNL_ENST00000356297	0.111686
95	ZDHHC3_ENST00000296127	0.134105
96	ATM_ENST00000452508	0.0765998
97	RGP1_ENST00000378078	0.0846544
98	DCUN1D3_ENST00000563934	0.119146
99	RASGRP3_ENST00000403687	0.17162
100	MANEA_ENST00000358812	0.144854
101	FAM53C_ENST00000434981	0.111159
102	BTG1_ENST00000256015	0.0879755
103	ELP1_ENST00000374647	0.0297806
104	P4HTM_ENST00000343546	0.125049
105	NDUFC1_ENST00000394228	0.11969
106	RFTN1_ENST00000334133	0.169344
107	VSNL1_ENST00000295156	0.078698
108	PPP1R3B_ENST00000310455	0.0476771
109	COQ4_ENST00000300452	0.00738109
110	SNRPN_ENST00000400097	0.0760158
111	ANGPT2_ENST00000325203	0.161769
112	IBTK_ENST00000306270	0.12643
113	MGAT2_ENST00000305386	0.0478175
114	ADAMTS4_ENST00000367996	0.0977462
115	SLC52A3_ENST00000217254	0.135128
116	MBNL2_ENST00000345429	0.129559
117	CHID1_ENST00000436108	0.143313
118	RRNAD1_ENST00000368218	0.142373
119	DLC1_ENST00000276297	0.134635
120	NFE2L1_ENST00000362042	0.111069
121	POGLUT2_ENST00000376004	0.0364661
122	ATPAF2_ENST00000474627	0.0461146
123	SERTAD2_ENST00000313349	0.107467
124	MTUS1_ENST00000297488	0.0834618
125	HAND2_ENST00000359562	0.0906189
126	CGGBP1_ENST00000462901	0.167864
127	MRPS21_ENST00000581066	0.111085
128	SH3D19_ENST00000409598	0.0970701
129	NCOA4_ENST00000581486	0.211017
130	LCOR_ENST00000356016	0.103595
131	ZNF146_ENST00000456324	0.165492
132	IPO8_ENST00000256079	0.0627769
133	CYHR1_ENST00000403000	0.0995145
134	ZNF317_ENST00000247956	0.0495286
135	PTEN_ENST00000371953	0.166754
136	ZNF689_ENST00000287461	0.131785
137	PPM1B_ENST00000409432	0.0457968
138	HDGFL3_ENST00000299633	0.0796582
139	ARHGEF11_ENST00000368194	0.13968
140	C11orf24_ENST00000533310	0.15669
141	RAB30_ENST00000533486	0.118529
142	SMAD5_ENST00000545279	0.0576419
143	LCOR_ENST00000371103	0.0994716
144	HERPUD2_ENST00000396081	0.17742
145	OCIAD1_ENST00000381473	0.137525
146	ANKRD1_ENST00000371697	0.0704187
147	WDR13_ENST00000218056	0.117699
148	CDO1_ENST00000250535	0.0689526
149	RIOK1_ENST00000379834	0.119829
150	KCNMB1_ENST00000274629	0.0716421
151	PPTC7_ENST00000354300	0.0742431
152	EXTL3_ENST00000220562	0.101984
153	CDK17_ENST00000261211	0.0643954
154	DMPK_ENST00000291270	0.0777096
155	ST3GAL2_ENST00000393640	0.105006
156	CTBP2_ENST00000531469	0.070482
157	TYK2_ENST00000525621	0.131327
158	SF3B3_ENST00000302516	0.0237022
159	SLC39A9_ENST00000336643	0.0803053
160	PRELID1_ENST00000303204	0.142557
161	DPH2_ENST00000255108	0.0508531
162	TRIM27_ENST00000377199	0.162386
163	RHOJ_ENST00000316754	0.0940969
164	FAM120AOS_ENST00000375412	0.119011
165	TAF2_ENST00000378164	0.17699
166	ZFYVE9_ENST00000287727	0.129799
167	STARD7_ENST00000337288	0.0412849
168	TPST1_ENST00000304842	0.132323
169	ALAS1_ENST00000394965	0.090478
170	DDHD2_ENST00000397166	0.171656
171	ALDH1B1_ENST00000377698	0.0649024
172	MID1_ENST00000317552	0.180478
173	STK16_ENST00000409638	0.095875
174	CUL5_ENST00000393094	0.0740692
175	RNF41_ENST00000345093	0.129335
176	C11orf24_ENST00000304271	0.0697519
177	KLF4_ENST00000374672	0.118475
178	PLD3_ENST00000356508	0.0234767
179	FGF1_ENST00000621536	0.169266
180	SCAP_ENST00000265565	0.119337
181	PPP2R3A_ENST00000334546	0.113904
182	MAPK6_ENST00000261845	0.11859
183	USP10_ENST00000219473	0.0753726
184	NHLRC2_ENST00000369301	0.112625
185	GNPAT_ENST00000366647	0.13512
186	TBX5_ENST00000405440	0.116512
187	C1RL_ENST00000266542	0.0845805
188	ATG13_ENST00000524625	0.0918538
189	MICOS13_ENST00000587950	0.0570145
190	ADCY7_ENST00000394697	0.16013
191	TMEM79_ENST00000295694	0.0836232
192	C10orf71_ENST00000374144	0.117972
193	INSIG2_ENST00000245787	0.0786242
194	SMURF2_ENST00000262435	0.0932732
195	PLAG1_ENST00000316981	0.134788
196	ATP13A2_ENST00000452699	0.0573177
197	MAP4_ENST00000434267	0.145707
198	MEOX1_ENST00000318579	0.116152
199	TMEM187_ENST00000369982	0.0782094
200	PEX26_ENST00000329627	0.0440298
201	MBNL1_ENST00000282486	0.115444
202	EEF1AKNMT_ENST00000361735	0.0851774
203	UBE2E3_ENST00000410062	0.0951232
204	GRB2_ENST00000392562	0.109883
205	TPST2_ENST00000338754	0.117382
206	LATS2_ENST00000382592	0.110097
207	UBL7_ENST00000564488	0.0732925
208	LPAR6_ENST00000378434	0.139764
209	ZFYVE1_ENST00000556143	0.0865202
210	TNNT2_ENST00000509001	0.12111
211	TMEM140_ENST00000275767	0.191473
212	PRRC2C_ENST00000338920	0.0934503
213	MBD4_ENST00000429544	0.0552463
214	CGGBP1_ENST00000309534	0.0842531
215	ITGB1BP1_ENST00000355346	0.0768505
216	ADAM9_ENST00000487273	0.125819
217	RNF152_ENST00000312828	0.0829328
218	ICAM2_ENST00000412356	0.0769131
219	SENP6_ENST00000447266	0.168101
220	SLC25A44_ENST00000423538	0.105761
221	CPED1_ENST00000310396	0.197968
222	HIVEP2_ENST00000367603	0.107442
223	BACH1_ENST00000399921	0.0650267
224	MID1_ENST00000380779	0.0991902
225	LARGE1_ENST00000354992	0.122545
226	NUP42_ENST00000258742	0.0456558
227	SPACA9_ENST00000350499	0.048994
228	GRAMD2B_ENST00000285689	0.04859
229	TRIM41_ENST00000315073	0.108098
230	SLC8B1_ENST00000552014	0.108956
231	HRAS_ENST00000417302	0.195342
232	MCRS1_ENST00000343810	0.123073
233	MYOCD_ENST00000425538	0.095719
234	CLCN3_ENST00000613795	0.109795
235	NFIL3_ENST00000297689	0.113606
236	PEAK1_ENST00000560626	0.173672
237	WDR4_ENST00000398208	0.105138
238	PGR_ENST00000325455	0.0984762
239	SIKE1_ENST00000369528	0.11094
240	PKIG_ENST00000372889	0.115092
241	TMEM60_ENST00000257663	0.0844397
242	CDADC1_ENST00000251108	0.0955907
243	UBL3_ENST00000380680	0.11482
244	FAM204A_ENST00000369183	0.0763261
245	PPARD_ENST00000311565	0.10366
246	LMTK2_ENST00000297293	0.121839
247	GPR155_ENST00000295500	0.0981404
248	AKT1S1_ENST00000391835	0.16166
249	CEP68_ENST00000377990	0.131639
250	PSEN1_ENST00000324501	0.199088
251	ISLR_ENST00000249842	0.159436
252	TRIM69_ENST00000559390	0.118368
253	BAHCC1_ENST00000584436	0.0576875
254	ABTB2_ENST00000435224	0.0620368
255	KIF1C_ENST00000320785	0.118013
256	FILIP1_ENST00000393004	0.134682
257	EXOC5_ENST00000621441	0.143923
258	LMBR1_ENST00000353442	0.101698
259	HIPK3_ENST00000303296	0.0976619
260	MRRF_ENST00000344641	0.126307
261	SGCD_ENST00000435422	0.114837
262	SLC38A1_ENST00000398637	0.0606596
263	FASTK_ENST00000297532	0.074122
264	ECSIT_ENST00000270517	0.0868855
265	NUDT4_ENST00000337179	0.183965
266	WAC_ENST00000375664	0.133406
267	SPECC1L_ENST00000314328	0.148072
268	RHEB_ENST00000262187	0.159172
269	EXTL1_ENST00000374280	0.0924336
270	TECRL_ENST00000381210	0.0953086
271	GALNT18_ENST00000227756	0.106983
272	RXRG_ENST00000619224	0.156958
273	ABLIM1_ENST00000392955	0.0682686
274	WNK1_ENST00000340908	0.123172
275	BRMS1_ENST00000359957	0.0884916
276	RAD17_ENST00000509734	0.121403
277	TUSC3_ENST00000382020	0.0434453
278	SERTAD1_ENST00000357949	0.11662
279	MTUS2_ENST00000380808	0.143435
280	TRAK2_ENST00000332624	0.118461
281	FEM1A_ENST00000269856	0.0798332
282	NRSN2_ENST00000382291	0.0824614
283	CLOCK_ENST00000309964	0.104027
284	UCP2_ENST00000310473	0.101
285	ZNF41_ENST00000377065	0.0692529
286	HJV_ENST00000336751	0.0995442
287	SMIM3_ENST00000526627	0.134853
288	PLA2G5_ENST00000375108	0.162909
289	FZD6_ENST00000522566	0.127941
290	MS4A6A_ENST00000426738	0.0801055
291	LSM10_ENST00000315732	0.200503
292	FAM160A2_ENST00000265978	0.0669799
293	DTNA_ENST00000399121	0.0964057
294	DSE_ENST00000331677	0.150039
295	HIPK3_ENST00000456517	0.0450635
296	CLDN12_ENST00000496677	0.0838103
297	MID1_ENST00000380787	0.158837
298	ZEB2_ENST00000627532	0.0637654
299	RCAN1_ENST00000381132	0.120768
300	ZFAND2A_ENST00000316495	0.0396778
301	SMAD1_ENST00000302085	0.0952067
302	ISG20L2_ENST00000313146	0.158896
303	COBL_ENST00000395542	0.0603726
304	ZDHHC7_ENST00000313732	0.0800983
305	GPR22_ENST00000304402	0.148658
306	ZMPSTE24_ENST00000372759	0.0210497
307	TBX20_ENST00000408931	0.163511
308	MYO9B_ENST00000595618	0.0465223
309	IFT80_ENST00000326448	0.0889601
310	ZNF45_ENST00000269973	0.144686
311	LZIC_ENST00000377223	0.106392
312	TLNRD1_ENST00000267984	0.132859
313	KIAA1191_ENST00000298569	0.11514
314	KXD1_ENST00000222307	0.130995
315	FAM107A_ENST00000474531	0.107882
316	ATP2C1_ENST00000533801	0.101427
317	PPP1R3G_ENST00000405617	0.144666
318	GSK3B_ENST00000264235	0.0825848
319	CD14_ENST00000302014	0.0982334
320	BMP4_ENST00000417573	0.0784418
321	DOK7_ENST00000340083	0.0878704
322	TRIP11_ENST00000267622	0.084156
323	HACL1_ENST00000321169	0.141306
324	DNPEP_ENST00000273075	0.0809467
325	PPP1R12B_ENST00000290419	0.0787206
326	PROSER1_ENST00000352251	0.151708
327	UBLCP1_ENST00000296786	0.0817884
328	ZNF540_ENST00000316433	0.146388
329	FKBP14_ENST00000222803	0.130748
330	ZNF524_ENST00000301073	0.11184
331	SLCO5A1_ENST00000260126	0.093967
332	ZDHHC5_ENST00000287169	0.0971112
333	P2RY14_ENST00000309170	0.13974
334	C11orf71_ENST00000325636	0.163832
335	MGAT1_ENST00000446023	0.145837
336	PCNX1_ENST00000304743	0.109907
337	SMAD6_ENST00000288840	0.192584
338	GEMIN6_ENST00000281950	0.140075
339	PLPPR2_ENST00000251473	0.107247
340	ACBD5_ENST00000375897	0.142441
341	LRRC32_ENST00000407242	0.159874
342	SPOP_ENST00000347630	0.0805787
343	DEPTOR_ENST00000286234	0.174887
344	RSPRY1_ENST00000394420	0.106088
345	HIC1_ENST00000619757	0.0608971
346	SSR1_ENST00000244763	0.152638
347	MPZL2_ENST00000438295	0.0762094
348	CILK1_ENST00000356971	0.126926
349	CELF2_ENST00000417956	0.0988374
350	ENY2_ENST00000521688	0.182864
351	TINF2_ENST00000399423	0.0908052
352	TMEM106C_ENST00000429772	0.113602
353	ARHGAP5_ENST00000345122	0.108291
354	ZNF32_ENST00000395797	0.123879
355	DCAF8_ENST00000368073	0.0848483
356	EXTL2_ENST00000370114	0.0964039
357	GPAT4_ENST00000396987	0.138467
358	PPM1F_ENST00000263212	0.11647
359	AZI2_ENST00000479665	0.0613346
360	CSDE1_ENST00000610726	0.14102
361	NKAPD1_ENST00000532163	0.117854
362	ATP2C1_ENST00000507488	0.140148
363	ZBTB17_ENST00000537142	0.0912588
364	PHB_ENST00000300408	0.0552103
365	APCDD1_ENST00000355285	0.120667
366	CDC42SE2_ENST00000505065	0.158723
367	MGAT1_ENST00000427865	0.118289
368	TNFRSF19_ENST00000403372	0.0759412
369	KAT6A_ENST00000396930	0.131055
370	FRYL_ENST00000358350	0.0858473
371	IRS1_ENST00000305123	0.105809
372	PALLD_ENST00000261509	0.0704251
373	RNF130_ENST00000521389	0.183583
374	ITPRIPL2_ENST00000381440	0.0821812
375	RUVBL2_ENST00000595090	0.0845248
376	NCOA3_ENST00000372004	0.0949881
377	PRMT2_ENST00000397637	0.117432
378	PIKFYVE_ENST00000264380	0.0335047
379	CTBP1_ENST00000382952	0.0909864
380	METTL23_ENST00000615984	0.107093
381	MAP3K7CL_ENST00000339024	0.133071
382	CEP63_ENST00000332047	0.147834
383	WIPF1_ENST00000392546	0.095387
384	HSPBP1_ENST00000433386	0.0485664
385	MFN1_ENST00000471841	0.0318253
386	FASTKD5_ENST00000380266	0.0965731
387	SH3KBP1_ENST00000397821	0.090467
388	MINDY2_ENST00000559228	0.171094
389	RNF10_ENST00000325954	0.128759
390	SLF2_ENST00000238961	0.0808185
391	ATOH8_ENST00000306279	0.0924551
392	ABCA9_ENST00000340001	0.134055
393	SVIL_ENST00000355867	0.14722
394	HSPBP1_ENST00000255631	0.132655
395	HPS1_ENST00000338546	0.0723548
396	PNPLA8_ENST00000422087	0.0944389
397	AFF4_ENST00000265343	0.134036
398	PRKD3_ENST00000379066	0.149276
399	KLHL24_ENST00000454652	0.154489
400	WIPF1_ENST00000359761	0.0648102
401	NDUFC1_ENST00000544855	0.133784
402	NUDT3_ENST00000607016	0.063949
403	TMEM259_ENST00000356663	0.158523
404	CREB3_ENST00000353704	0.0429107
405	ZBTB37_ENST00000427304	0.10942
406	ITGA1_ENST00000282588	0.114469
407	TOR1AIP1_ENST00000528443	0.10171
408	TCF4_ENST00000629387	0.103964
409	SLC38A1_ENST00000552197	0.117583
410	DRAM2_ENST00000286692	0.0717407
411	CREBL2_ENST00000228865	0.0488475
412	PPP6R3_ENST00000393800	0.0931883
413	CHRM2_ENST00000401861	0.114373
414	TMTC3_ENST00000266712	0.066363
415	ANG_ENST00000336811	0.144196
416	SULF1_ENST00000458141	0.149976
417	SORBS2_ENST00000449407	0.10421
418	ZNF740_ENST00000416904	0.0590982
419	RAF1_ENST00000251849	0.0963234
420	EPHA3_ENST00000336596	0.0632781
421	SLC7A6_ENST00000219343	0.154525
422	PGF_ENST00000555567	0.17352
423	ZNF586_ENST00000391702	0.0300379
424	S1PR1_ENST00000305352	0.0740188
425	RPL34_ENST00000394665	0.0984997
426	PAM_ENST00000438793	0.0443763
427	CTTN_ENST00000346329	0.0752537
428	CUL3_ENST00000264414	0.122638
429	PIP5K1A_ENST00000349792	0.0839535
430	FASTKD1_ENST00000453153	0.126034
431	MAML1_ENST00000292599	0.0587248
432	SERP1_ENST00000479209	0.0786974
433	LRRC8B_ENST00000330947	0.158618
434	VIT_ENST00000379242	0.106189
435	FBXW5_ENST00000325285	0.158161
436	NHLRC3_ENST00000379600	0.118588
437	SLC4A2_ENST00000485713	0.123163
438	CEP104_ENST00000378230	0.0831618
439	VPS8_ENST00000436792	0.069103
440	PCDH12_ENST00000231484	0.0995552
441	HSF1_ENST00000528838	0.0265848
442	ZNF664_ENST00000539644	0.117747
443	TRIP12_ENST00000283943	0.051127
444	METTL7A_ENST00000548553	0.183376
445	NARS1_ENST00000256854	0.0881423
446	EBAG9_ENST00000337573	0.117491
447	AP5M1_ENST00000261558	0.113995
448	MAF_ENST00000393350	0.0829283
449	FAM174A_ENST00000312637	0.0546748
450	TMEM129_ENST00000303277	0.141554
451	FGF18_ENST00000274625	0.119175
452	ZNF610_ENST00000601151	0.156162
453	NF1_ENST00000358273	0.10157
454	PKNOX2_ENST00000298282	0.0847526
455	UBE3B_ENST00000342494	0.130582
456	ZNF677_ENST00000598513	0.0757727
457	APBB2_ENST00000295974	0.149889
458	TNFRSF11B_ENST00000297350	0.11859
459	EP300_ENST00000263253	0.109766
460	ANGEL2_ENST00000366962	0.0545338
461	AREL1_ENST00000356357	0.173453
462	PNISR_ENST00000369239	0.190025
463	SEMA4D_ENST00000422704	0.186009
464	MAP3K7CL_ENST00000399926	0.144734
465	CTNS_ENST00000381870	0.0863265
466	YIPF4_ENST00000238831	0.101053
467	SMS_ENST00000404933	0.0997124
468	PTGER4_ENST00000302472	0.0504798
469	TMEM205_ENST00000586956	0.113491
470	EI24_ENST00000278903	0.0594317
471	SEC31A_ENST00000355196	0.0979488
472	TBRG4_ENST00000395655	0.100494
473	PEX26_ENST00000399744	0.0726686
474	ELF2_ENST00000394235	0.0845622
475	DAXX_ENST00000374542	0.145168
476	ABLIM3_ENST00000309868	0.13087
477	TASP1_ENST00000337743	0.127555
478	ACAA1_ENST00000333167	0.0948749
479	C6orf62_ENST00000378119	0.109977
480	ETV1_ENST00000405192	0.0916108
481	WWP1_ENST00000517970	0.130711
482	SIDT2_ENST00000324225	0.117737
483	SNX19_ENST00000265909	0.117964
484	EIF4G2_ENST00000339995	0.185905
485	LRRC8A_ENST00000259324	0.149594
486	TFAM_ENST00000487519	0.0498965
487	NR2F2_ENST00000394166	0.124134
488	THAP7_ENST00000399133	0.120499
489	CNOT1_ENST00000317147	0.0947517
490	MKKS_ENST00000347364	0.128816
491	ATF5_ENST00000595125	0.0632627
492	DUSP26_ENST00000256261	0.109962
493	RABEP2_ENST00000358201	0.0564685
494	SAV1_ENST00000324679	0.0702661
495	BRD2_ENST00000374831	0.197313
496	LRRC10_ENST00000361484	0.0308677
497	TAF7_ENST00000313368	0.106115
498	TANK_ENST00000392749	0.105835
499	PARP11_ENST00000427057	0.128309
500	CUEDC2_ENST00000369937	0.0406551
501	ABCA8_ENST00000430352	0.158416
502	PCSK7_ENST00000320934	0.0785984
503	ZNF526_ENST00000301215	0.0737624
504	GJC1_ENST00000592524	0.111371
505	PACSIN2_ENST00000407585	0.0488856
506	METTL16_ENST00000263092	0.0228643
507	MARK2_ENST00000350490	0.0862369
508	MTERF2_ENST00000240050	0.150282
509	FGFR1OP2_ENST00000327214	0.160714
510	SOCS4_ENST00000395472	0.164343
511	COA1_ENST00000310564	0.0995662
512	SLU7_ENST00000297151	0.147957
513	ASB2_ENST00000555019	0.0867375
514	BMP4_ENST00000245451	0.0633965
515	RBSN_ENST00000253699	0.12656
516	CLCN4_ENST00000380833	0.0911649
517	NCK2_ENST00000233154	0.118756
518	PNPLA8_ENST00000436062	0.0609578
519	CALD1_ENST00000417172	0.0509747
520	SOX4_ENST00000244745	0.0904511
521	SLCO2B1_ENST00000289575	0.0791634
522	THOC6_ENST00000326266	0.0765556
523	MRS2_ENST00000443868	0.0308631
524	DAXX_ENST00000266000	0.115213
525	SGMS2_ENST00000394686	0.13097
526	ZSCAN32_ENST00000304926	0.171994
527	ANK3_ENST00000355288	0.0885009
528	ABI2_ENST00000295851	0.1217
529	TUBA1A_ENST00000301071	0.0389051
530	TMEM69_ENST00000372025	0.0638811
531	CARF_ENST00000402905	0.105981
532	AIP_ENST00000279146	0.102685
533	ADAL_ENST00000428046	0.144394
534	LDLRAD4_ENST00000587757	0.103208
535	MIS12_ENST00000381165	0.0992326
536	USP8_ENST00000396444	0.0904334
537	NIPA2_ENST00000337451	0.0688969
538	APLP2_ENST00000528499	0.112698
539	PLCL1_ENST00000428675	0.108029
540	IGSF8_ENST00000368086	0.0593356
541	SLMAP_ENST00000295951	0.0920437
542	SEMA4D_ENST00000420987	0.119307
543	RALB_ENST00000272519	0.0624584
544	DCP2_ENST00000389063	0.0168407
545	SESN3_ENST00000536441	0.157582
546	PIAS2_ENST00000324794	0.0321073
547	MOAP1_ENST00000556883	0.12134
548	PIH1D1_ENST00000262265	0.135011
549	FAM180A_ENST00000338588	0.178075
550	DIPK1A_ENST00000615519	0.0961921
551	CDC26_ENST00000374206	0.103668
552	SORBS1_ENST00000371247	0.145486
553	CARF_ENST00000438828	0.124816
554	MTFR1_ENST00000262146	0.133848
555	SLC25A26_ENST00000354883	0.0310629
556	ADGRF5_ENST00000283296	0.210463
557	YIF1A_ENST00000376901	0.113776
558	GLUL_ENST00000417584	0.0544365
559	MAPKBP1_ENST00000457542	0.137811
560	PI4KB_ENST00000368872	0.151511
561	PAFAH1B1_ENST00000397195	0.193881
562	CLCN3_ENST00000513761	0.125891
563	CPEB4_ENST00000265085	0.146477
564	SULF1_ENST00000419716	0.130691
565	ZNF521_ENST00000538137	0.0982191
566	HRH2_ENST00000377291	0.123283
567	LRRC14_ENST00000292524	0.107677
568	PI4KB_ENST00000368875	0.0773448
569	KDR_ENST00000263923	0.107915
570	FILIP1L_ENST00000331335	0.0991722
571	RBFOX1_ENST00000355637	0.154519
572	FAM110D_ENST00000374268	0.0169655
573	TNFAIP2_ENST00000560869	0.133759
574	PCGF5_ENST00000543648	0.0924607
575	PRKAR1A_ENST00000586397	0.0684292
576	FNDC3A_ENST00000492622	0.178546
577	ECSCR_ENST00000618155	0.11322
578	FGF7_ENST00000267843	0.0976226
579	CRYAB_ENST00000526180	0.132285
580	CEMIP2_ENST00000377044	0.07147
581	TMEM87A_ENST00000389834	0.04178
582	ATG9A_ENST00000409618	0.116386
583	FGF12_ENST00000445105	0.0975001
584	BPGM_ENST00000393132	0.114833
585	CDH11_ENST00000268603	0.0971876
586	PCM1_ENST00000325083	0.140193
587	A4GALT_ENST00000249005	0.0788442
588	PRKAG2_ENST00000287878	0.124252
589	SESN1_ENST00000436639	0.114737
590	SLC39A9_ENST00000555840	0.117508
591	SRSF5_ENST00000394366	0.116252
592	MGAT5_ENST00000409645	0.139256
593	PLEKHA3_ENST00000234453	0.061155
594	SLC9B2_ENST00000394785	0.101437
595	N4BP2L2_ENST00000267068	0.142653
596	PRRC2A_ENST00000376033	0.103786
597	THUMPD3_ENST00000515662	0.0965242
598	TRIM26_ENST00000454678	0.111181
599	FAM110B_ENST00000361488	0.0758742
600	FAM200A_ENST00000449309	0.0716071
601	SDHB_ENST00000375499	0.00792572
602	ZC3H11A_ENST00000367214	0.135074
603	PTPN21_ENST00000556564	0.123063
604	PARL_ENST00000317096	0.0225096
605	ATF2_ENST00000264110	0.153601
606	FZD1_ENST00000287934	0.0461045
607	MAN1A2_ENST00000356554	0.0994754
608	ERCC6L2_ENST00000288985	0.154367
609	GMCL1_ENST00000282570	0.0556462
610	C1orf21_ENST00000235307	0.0833921
611	HIGD1B_ENST00000253410	0.109425
612	LNPEP_ENST00000231368	0.0989885
613	SYNPO_ENST00000307662	0.0534789
614	ZDHHC6_ENST00000369405	0.138668
615	ADAMTS9_ENST00000498707	0.0904934
616	PPP1R12B_ENST00000634903	0.118869
617	SMPX_ENST00000379494	0.0545453
618	M6PR_ENST00000536844	0.0630497
619	POLD2_ENST00000406581	0.151894
620	LHFPL6_ENST00000379589	0.107553
621	PREB_ENST00000260643	0.0582198
622	WBP1_ENST00000233615	0.180751
623	GOLM1_ENST00000388711	0.0947006
624	FAM214B_ENST00000378561	0.116956
625	ZCRB1_ENST00000266529	0.0861497
626	ERCC1_ENST00000013807	0.18391
627	PXDC1_ENST00000380283	0.172815
628	MYO18B_ENST00000335473	0.0574102
629	KITLG_ENST00000347404	0.0783577
630	NOTCH2_ENST00000256646	0.0852471
631	SPRY1_ENST00000610581	0.0951127
632	CYP39A1_ENST00000619708	0.110017
633	EOLA1_ENST00000441248	0.119394
634	GHDC_ENST00000428494	0.0568442
635	FBXL5_ENST00000341285	0.0518681
636	EPN2_ENST00000314728	0.103579
637	GSN_ENST00000545652	0.0734984
638	CYB561A3_ENST00000426130	0.129329
639	YIPF1_ENST00000072644	0.0634587
640	TUBG2_ENST00000251412	0.176152
641	DCN_ENST00000052754	0.173682
642	THYN1_ENST00000341541	0.0725539
643	DUT_ENST00000331200	0.192559
644	PIGW_ENST00000614443	0.119676
645	GGPS1_ENST00000282841	0.165313
646	ZBED6_ENST00000550078	0.132997
647	PDGFRA_ENST00000257290	0.172121
648	LRRFIP2_ENST00000354379	0.16575
649	MIS12_ENST00000611091	0.0668463
650	ZZZ3_ENST00000370801	0.143087
651	HNRNPC_ENST00000430246	0.119423
652	CDH19_ENST00000262150	0.0556438
653	OGG1_ENST00000344629	0.0736756
654	IL6ST_ENST00000381298	0.169882
655	TCF4_ENST00000636400	0.0878772
656	YIF1A_ENST00000359461	0.116111
657	ZFAND6_ENST00000261749	0.108784
658	JTB_ENST00000271843	0.0834584
659	ZBTB37_ENST00000367701	0.0930186
660	PPP4R3A_ENST00000555462	0.102857
661	SOX12_ENST00000342665	0.144747
662	SMG5_ENST00000361813	0.114249
663	PIK3CD_ENST00000377346	0.0541585
664	ZBED3_ENST00000255198	0.110506
665	CMAS_ENST00000229329	0.132692
666	CIPC_ENST00000361786	0.112522
667	RIC8A_ENST00000526104	0.0997245
668	TYW3_ENST00000370867	0.0583694
669	IGSF3_ENST00000369483	0.12067
670	PXN_ENST00000458477	0.12296
671	ETV5_ENST00000306376	0.0940693
672	CDH13_ENST00000567109	0.107401
673	DHX30_ENST00000445061	0.0527001
674	ARHGEF9_ENST00000253401	0.0737784
675	RSPRY1_ENST00000537866	0.150497
676	TMEM109_ENST00000227525	0.148647
677	STING1_ENST00000330794	0.0700339
678	PIK3C3_ENST00000262039	0.110606
679	BCL2_ENST00000398117	0.0680072
680	SLC20A2_ENST00000520262	0.149288
681	CRLS1_ENST00000378863	0.115752
682	SLC46A3_ENST00000380814	0.0668726
683	C9orf24_ENST00000379133	0.0678581
684	HMGN5_ENST00000358130	0.128088
685	HYAL2_ENST00000442581	0.181286
686	TSHZ1_ENST00000322038	0.136536
687	SGMS1_ENST00000361781	0.187308
688	ZNF655_ENST00000320583	0.127388
689	EIF4G1_ENST00000414031	0.071138
690	USP38_ENST00000307017	0.0919415
691	MMGT1_ENST00000305963	0.128426
692	SULF1_ENST00000402687	0.139751
693	PCDHGA3_ENST00000619750	0.100132
694	BCLAF1_ENST00000531224	0.180024
695	KLF9_ENST00000377126	0.10897
696	RSAD2_ENST00000382040	0.0652677
697	ZNF461_ENST00000588268	0.209011
698	ELOC_ENST00000523815	0.103903
699	KCNAB2_ENST00000341524	0.0937466
700	CCNB1IP1_ENST00000437553	0.141184
701	ATXN1_ENST00000244769	0.170731
702	CSGALNACT1_ENST00000454498	0.112673
703	TRMT2B_ENST00000545398	0.129194
704	NREP_ENST00000450761	0.0992661
705	TBRG4_ENST00000258770	0.117717
706	KBTBD2_ENST00000304056	0.143025
707	RNF167_ENST00000571816	0.172774
708	SNX13_ENST00000428135	0.113194
709	CKMT2_ENST00000424301	0.104029
710	ERCC8_ENST00000265038	0.0839288
711	NEIL2_ENST00000284503	0.0723235
712	CDK16_ENST00000357227	0.0415345
713	MICAL2_ENST00000256194	0.0928953
714	RPLP0_ENST00000551150	0.0840904
715	FBLN5_ENST00000342058	0.121909
716	SLC35A5_ENST00000492406	0.123111
717	ZNF106_ENST00000565611	0.073138
718	TMEM94_ENST00000314256	0.0574083
719	CDIPT_ENST00000219789	0.0734838
720	ZFYVE26_ENST00000347230	0.0572993
721	HYAL1_ENST00000266031	0.143796
722	ASB15_ENST00000451215	0.129474
723	MARK2_ENST00000402010	0.0747476
724	RNF168_ENST00000318037	0.0844267
725	ZNF496_ENST00000294753	0.148214
726	ATF4_ENST00000404241	0.132361
727	ZBTB38_ENST00000514251	0.145073
728	GLUL_ENST00000339526	0.0961458
729	PHACTR2_ENST00000367582	0.118926
730	ZNF283_ENST00000588797	0.109714
731	ZNF585B_ENST00000532828	0.133827
732	EGLN2_ENST00000593726	0.165933
733	TOR1AIP2_ENST00000367612	0.102584
734	REPS1_ENST00000450536	0.150154
735	SLC20A2_ENST00000342228	0.0804471
736	ZNF420_ENST00000337995	0.150851
737	TXNRD1_ENST00000526691	0.0743331
738	SLC35E2B_ENST00000617444	0.122117
739	CCAR1_ENST00000543719	0.0896941
740	GGA1_ENST00000343632	0.03048
741	MEGF8_ENST00000334370	0.100945
742	GCNT2_ENST00000265012	0.0760653
743	GOLGA4_ENST00000361924	0.132879
744	AASDH_ENST00000205214	0.0902563
745	SNRK_ENST00000296088	0.15187
746	ADRA1A_ENST00000380573	0.155185
747	TRIL_ENST00000539664	0.0743568
748	STN1_ENST00000224950	0.0873444
749	GPATCH4_ENST00000368232	0.0689425
750	SYS1_ENST00000243918	0.0640844
751	TOMM40L_ENST00000545897	0.105668
752	KLHL34_ENST00000379499	0.123769
753	NXPE3_ENST00000491511	0.12288
754	TNFRSF1A_ENST00000162749	0.0809156
755	ADD3_ENST00000360162	0.106078
756	CES2_ENST00000417689	0.088286
757	RNF34_ENST00000361234	0.127217
758	ETFRF1_ENST00000381356	0.0332855
759	CHCHD7_ENST00000523975	0.0847738
760	DOCK4_ENST00000437633	0.0907958
761	SEMA6D_ENST00000316364	0.121391
762	DHTKD1_ENST00000263035	0.0201427
763	MARCHF3_ENST00000308660	0.175603
764	C1orf105_ENST00000367725	0.108511
765	SYMPK_ENST00000245934	0.0855704
766	MAST4_ENST00000403625	0.128056
767	CAB39L_ENST00000409308	0.127433
768	ABR_ENST00000544583	0.0895793
769	FIBIN_ENST00000318627	0.0666874
770	UBL7_ENST00000567435	0.108451
771	C3AR1_ENST00000307637	0.120715
772	DBP_ENST00000222122	0.122684
773	ABCA8_ENST00000586539	0.165085
774	COA1_ENST00000438444	0.0915324
775	UQCRQ_ENST00000378670	0.020222
776	USP20_ENST00000315480	0.0535107
777	PCIF1_ENST00000372409	0.0757343
778	DNAJC19_ENST00000382564	0.0488806
779	SNX11_ENST00000359238	0.100279
780	GASK1B_ENST00000585682	0.0799435
781	KLF7_ENST00000309446	0.137139
782	TBCCD1_ENST00000424280	0.116163
783	GNB1_ENST00000378609	0.0722679
784	APBB1IP_ENST00000376236	0.0741655
785	TNFRSF14_ENST00000355716	0.0918246
786	HNRNPR_ENST00000478691	0.0994522
787	CUX1_ENST00000360264	0.0259198
788	CYSLTR2_ENST00000614739	0.0898125
789	TSPAN12_ENST00000222747	0.147013
790	CHRM2_ENST00000445907	0.0430172
791	RPL17_ENST00000579408	0.110777
792	BPNT1_ENST00000469520	0.037272
793	LAMA4_ENST00000230538	0.123206
794	GAS1_ENST00000298743	0.139994
795	SCAF4_ENST00000286835	0.108678
796	ARHGEF12_ENST00000397843	0.117126
797	RTN4IP1_ENST00000369063	0.13581
798	ZDHHC4_ENST00000396706	0.0968146
799	KANK1_ENST00000619269	0.158715
800	KCNH2_ENST00000262186	0.102795
801	TMEM63A_ENST00000366835	0.0824232
802	LRRC32_ENST00000260061	0.0456053
803	MYPN_ENST00000613327	0.123825
804	ZNF544_ENST00000596652	0.0840487
805	CCNI_ENST00000237654	0.134627
806	C5orf22_ENST00000325366	0.079713
807	FAM13A_ENST00000395002	0.0821299
808	TOGARAM1_ENST00000361462	0.142784
809	BRD4_ENST00000263377	0.119095
810	BMPR2_ENST00000374580	0.133288
811	BMPR1A_ENST00000372037	0.0853444
812	KDM5A_ENST00000399788	0.200922
813	TM4SF1_ENST00000305366	0.0868438
814	ABLIM3_ENST00000506113	0.0851363
815	CYP1B1_ENST00000610745	0.143075
816	EPS15_ENST00000371733	0.060528
817	LSM1_ENST00000311351	0.0639477
818	MAF1_ENST00000322428	0.0406993
819	INTS3_ENST00000318967	0.121211
820	TSPAN14_ENST00000372156	0.13609
821	ALG12_ENST00000330817	0.213202
822	COA4_ENST00000355693	0.158761
823	BVES_ENST00000314641	0.18492
824	FDPS_ENST00000356657	0.0727186
825	SAR1B_ENST00000402673	0.138168
826	RPS6KL1_ENST00000354625	0.123619
827	GCNT2_ENST00000495262	0.150168
828	ZFYVE9_ENST00000371591	0.077287
829	IFRD1_ENST00000403825	0.104401
830	AGGF1_ENST00000312916	0.117114
831	MAPKAP1_ENST00000265960	0.151324
832	BFAR_ENST00000261658	0.180758
833	SLC2A3_ENST00000075120	0.0437837
834	GATA6_ENST00000269216	0.0502605
835	CHID1_ENST00000323578	0.0388819
836	PRRX1_ENST00000367760	0.124613
837	KDM5C_ENST00000375401	0.0786023
838	SCARA5_ENST00000354914	0.0861557
839	RHOBTB2_ENST00000251822	0.0625394
840	CCDC159_ENST00000588790	0.112964
841	COL8A1_ENST00000261037	0.0827701
842	USF1_ENST00000368021	0.155964
843	ABHD17A_ENST00000292577	0.137709
844	LST1_ENST00000438075	0.104517
845	DENND2B_ENST00000313726	0.0367149
846	GUCD1_ENST00000435822	0.0780945
847	SNRK_ENST00000429705	0.137363
848	TAX1BP1_ENST00000433216	0.14767
849	SLC30A9_ENST00000264451	0.0489754
850	FYCO1_ENST00000296137	0.0951
851	CACNB2_ENST00000377329	0.181207
852	LRRC2_ENST00000395905	0.11757
853	RBCK1_ENST00000356286	0.173665
854	DBNDD2_ENST00000372712	0.102838
855	FAM131A_ENST00000340957	0.0964115
856	SATB1_ENST00000338745	0.099566
857	CYLD_ENST00000427738	0.132354
858	ANKRD12_ENST00000262126	0.0585668
859	TSC1_ENST00000298552	0.0846664
860	CDC42SE1_ENST00000540998	0.11638
861	DYRK2_ENST00000344096	0.0881054
862	NR1D1_ENST00000246672	0.106148
863	SLC38A1_ENST00000546893	0.0797478
864	C1orf162_ENST00000343534	0.0974594
865	BPGM_ENST00000344924	0.0832605
866	GOLIM4_ENST00000470487	0.157429
867	HPS4_ENST00000398145	0.0919872
868	NDUFS8_ENST00000313468	0.0439318
869	CNOT7_ENST00000361272	0.146089
870	PELO_ENST00000274311	0.129383
871	STAT6_ENST00000300134	0.10461
872	ANGPTL1_ENST00000234816	0.0893089
873	STAT3_ENST00000264657	0.069819
874	MGAT1_ENST00000333055	0.170016
875	SLC39A7_ENST00000374677	0.0649458
876	MGAT4B_ENST00000292591	0.145152
877	SLC38A1_ENST00000439706	0.0969705
878	ZNF33B_ENST00000359467	0.170253
879	THRAP3_ENST00000354618	0.121691
880	PTPA_ENST00000393370	0.123541
881	CTTN_ENST00000301843	0.0988513
882	CDC42BPA_ENST00000366769	0.0912438
883	NFE2L2_ENST00000397063	0.136693
884	EEF1B2_ENST00000392222	0.0911217
885	RGL1_ENST00000360851	0.126389
886	MTR_ENST00000366577	0.0848687
887	HDHD3_ENST00000238379	0.125951
888	FEM1C_ENST00000274457	0.198356
889	TMEM204_ENST00000566264	0.0617025
890	LOXL1_ENST00000261921	0.177753
891	CD36_ENST00000309881	0.101507
892	MYL6B_ENST00000553066	0.0565623
893	PHKG1_ENST00000452681	0.0570273
894	SEMA3B_ENST00000618865	0.0727624
895	SH3RF2_ENST00000511217	0.109072
896	ZDHHC9_ENST00000357166	0.132163
897	CNOT4_ENST00000541284	0.0998731
898	SLC35E2B_ENST00000611123	0.122112
899	PEX2_ENST00000522527	0.199645
900	RASSF4_ENST00000340258	0.0463409
901	ARL5A_ENST00000295087	0.059608
902	NOL3_ENST00000564053	0.0905038
903	CDC42SE1_ENST00000439374	0.130764
904	HDAC5_ENST00000225983	0.201121
905	NNT_ENST00000264663	0.185062
906	IKZF5_ENST00000368886	0.0461967
907	MTIF3_ENST00000381120	0.113097
908	PLEKHM3_ENST00000427836	0.160871
909	EOLA1_ENST00000434353	0.0942275
910	DDIT3_ENST00000551116	0.140698
911	ETV1_ENST00000430479	0.10515
912	MAPK4_ENST00000400384	0.160089
913	FGD2_ENST00000274963	0.0781914
914	PLXNB2_ENST00000449103	0.161242
915	ZNF501_ENST00000620116	0.143188
916	MEGF9_ENST00000373930	0.114636
917	AQP1_ENST00000409899	0.0654041
918	ZHX2_ENST00000314393	0.0980658
919	PANX1_ENST00000227638	0.146657
920	KCNJ8_ENST00000240662	0.202128
921	RAB11FIP2_ENST00000355624	0.111742
922	AHDC1_ENST00000374011	0.160839
923	DTNA_ENST00000283365	0.141735
924	MTIF3_ENST00000381116	0.145068
925	KMT2E_ENST00000311117	0.0984349
926	ANKH_ENST00000284268	0.169014
927	UGP2_ENST00000394417	0.123568
928	TMEM184C_ENST00000296582	0.0823959
929	NSUN3_ENST00000314622	0.0528317
930	ATG3_ENST00000402314	0.0658902
931	GPAM_ENST00000348367	0.0362988
932	MED1_ENST00000300651	0.0746342
933	LRRC39_ENST00000620882	0.117996
934	NCAPD2_ENST00000315579	0.141559
935	GPBP1_ENST00000514387	0.141639
936	GATA4_ENST00000335135	0.139104
937	SCAF11_ENST00000369367	0.0924388
938	RIPOR1_ENST00000379312	0.0464032
939	SLC5A1_ENST00000543737	0.138243
940	PTPRG_ENST00000474889	0.134487
941	TMEM50A_ENST00000374358	0.10628
942	SMIM15_ENST00000339020	0.124956
943	EDEM2_ENST00000374492	0.0306018
944	ZC3H7A_ENST00000396516	0.0520638
945	ATG4D_ENST00000309469	0.133498
946	JPH2_ENST00000372980	0.0698632
947	NUMB_ENST00000554546	0.107055
948	ANK1_ENST00000522543	0.0841294
949	NRP1_ENST00000265371	0.141348
950	PCBP4_ENST00000461554	0.0982064
951	TOR1AIP2_ENST00000482587	0.132546
952	VPS39_ENST00000318006	0.142984
953	EXT1_ENST00000378204	0.104562
954	HYAL2_ENST00000447092	0.089745
955	BBS9_ENST00000242067	0.100789
956	DCUN1D3_ENST00000324344	0.122026
957	IFITM2_ENST00000616316	0.108649
958	SLC41A1_ENST00000367137	0.146383
959	APOD_ENST00000343267	0.0763805
960	RHOB_ENST00000272233	0.154961
961	TBXA2R_ENST00000375190	0.138051
962	FAM13C_ENST00000618427	0.0937777
963	DEXI_ENST00000331808	0.159857
964	ARHGAP24_ENST00000395184	0.123856
965	PDGFD_ENST00000302251	0.069465
966	WIPI2_ENST00000288828	0.110078
967	PLEKHO1_ENST00000369124	0.0881285
968	NAGA_ENST00000396398	0.096529
969	PHF6_ENST00000332070	0.0970189
970	SOCS4_ENST00000555846	0.160807
971	TM4SF18_ENST00000296059	0.0883866
972	FBN2_ENST00000508053	0.0957752
973	ZBTB16_ENST00000335953	0.187912
974	MINDY1_ENST00000361936	0.129289
