# Supplementary material for: Secondary structures that regulate mRNA translation provide insights for ASO-mediated modulation of cardiac hypertrophy
Source: Nat Commun. 2023 Oct 3;14:6166. doi: 10.1038/s41467-023-41799-1 (PMC10547706; doi:10.1038/s41467-023-41799-1)
Supplement: Supplementary file 7 — Supplementary Data 4 [file 41467_2023_41799_MOESM7_ESM.xlsx]

## Sheet: Sheet1
Supplementary Data 4
Echocardiographic analysis (M-mode short axis) of WT mice (male and female) up to 8 weeks post-TAC surgery compared to sham surgery.
	Sham, Control ASO					Sham, Gata4 ASO1							TAC, Control ASO					TAC, Gata4 ASO1
	BL	2 wk	4 wk	6 wk	8 wk	BL	2 wk	4 wk	6 wk	8 wk			BL	2 wk	4 wk	6 wk	8 wk	BL	2 wk	4 wk	6 wk	8 wk
Heart rate (bpm)	562.17 ±29.95	587.97±25.90	579.24	559.45±41.45	581.56±23.80	585.95 ±46.88	566.43±17.18	556.86±39.21	542.03±16.23	545.26±19.69		Heart rate (bpm)	573.60 ±20.75	606.13±18.49	580.81	591.75±17.67	589.91±29.36	582.99 ±26.67	585.74±24.91	568.35±38.02	581.35±55.65	583.38±41.47
			±42.48												±26.47									EF	Ejection fraction
EF (%)	76.67±3.13	76.42	74.24	73.06	73.37	78.21 ±3.38	79..92	79.86	74.89	76.26		EF (%)	79.20 ±0.95	57	42.3	38.56	32.26	76.90 ±2.97	65.41	58.16	60.73±11.62**	53.42±11.14**		FS	Fractional shortening
		±2.91	±7.83	±4.98	±4.84		±2.88	±7.80	±5.66	±3.30				±9.95	±8.46	±9.29	±8.87		±7.30	±7.23*				LVVs	Left ventricle volume, systolic
FS (%)	44.43	44.36 ±2.64	42.73	41.63	41.79	45.69	47.5	47.45	42.87	44.05		FS (%)	47.07	27.65 ±15.70	21.61	19.92	18.5	46.14	37.72	33.36±13.62*	33.18±17.71**	29.29±16.33**		LVVd	Left ventricle volume, diastolic
	±2.88		±6.31	±4.23	±4.18	±3.08	±2.81	±1.81	±5.18	±2.98			±1.53		±15.27	±15.69	±14.09	±3.87	±13.51					LVAWDs	LV anterior wall diameter, systole
LVV,s (ml)	10.93	12.71	13.96	16.7	14.93	8.69	8.81	9.12	10.75	10.41		LVV,s (ml)	9.63	20.55	29.81	32.31	39.91	10.54	15.95	20.82	19.99	26.04		LVAWDd	LV anterior wall diameter, diastole
	±1.79	±2.56	±6.19	±5.46	±3.18	±2.54	±1.89	±1.16	±3.70	±2.03			±0.71	±7.02	±7.89	±8.25	±8.30	±1.76	±6.23	±6.78	±9.01	±9.13		LVIDs	LV internal diameter, systole
LVV,d (ml)	46.8	53.54	52.77	60.68	56.01	39.2	43.69	45.41	42.18	43.72		LVV,d (ml)	46.33	47.79	51.66	52.59	58.92	45.64	46.12	49.76	50.89	55.91		LVIDd	LV internal diameter, diastole
	±4.34	±5.59	±12.60	±11.06	±6.96	±6.04	±6.39	±5.73	±8.17	±5.87			±7.76	±10.79	±18.16	±28.45	±41.61	±9.16	±17.39	±26.47	±35.03	±49.03		LVPWDs	LV posterior wall diameter, systole
LV mass (mg)	66.05	73.38	77.78	86.41	96.39	49.3	52.72	56.36	86.41	79.22		LV mass (mg)	64.36	94.74	116.58±38.69	124.27±45.06	134.58±55.90	59.79	99.81	107.03±43.35	109.66±45.82	125.64±55.40		LVPWDd	LV posterior wall diameter, diastole
	±5.41	±4.35	±14.03	±9.55	±13.04	±5.13	±4.58	±5.78	±9.55	±6.40			±13.23	±25.35				±9.96	±28.76					SV	Stroke volume
LV mass Cor (mg)	52.84	58.7	62.22	69.13	77.11	39.44	42.18	45.09	57.84	63.37		LV mass Cor (mg)	51.49	75.79	93.26	99.42	107.67±44.72	47.83	79.85	85.63	87.73	100.51±44.32		CO	Cardiac output
	±4.33	±3.48	±11.22	±7.64	±10.43	±4.10	±3.66	±4.62	±7.54	±5.12			±10.58	±20.28	±30.95	±36.05		±7.97	±23.01	±34.68	±36.66			LV mass	Left ventricle mass
LVIDs (mm)	1.88	1.99	2.03	2.2	2.12	1.71	1.72	1.75	1.85	1.84		LVIDs (mm)	1.78	2.61	2.98	3.14	3.31	1.79	2.11	2.32	2.32	2.61
	±0.12	±0.15	±0.35	±0.30	±0.18	±0.19	±0.15	±0.09	±0.26	±0.14			±0.03	±0.34	±0.29	±0.32	±0.33	±0.10	±0.26	±0.27	±0.46	±0.45
LVIDd (mm)	3.38	3.57	3.53	3.75	3.64	3.13	3.28	3.33	3.23	3.28		LVIDd (mm)	3.35	3.61	3.8	3.92	4.06	3.33	3.39	3.48	3.47	3.7
	±0.13	±0.15	±0.34	±0.30	±0.19	±0.20	±0.20	±0.18	±0.25	±0.18			±0.24	±0.31	±0.48	±0.64	±0.86	±0.28	±0.46	±0.64	±0.77	±1.04
LVAWDs (mm)	1.08	1.13	1.13	0.97	1.1	0.99	1.04	1.1	1.05	1.14		LVAWDs (mm)	1.1	1.25	1.17	1.2	1.21	1.07	1.18	1.25	1.27	1.33
	±0.06	±0.08	±0.09	±0.12	±0.07	±0.05	±0.05	±0.07	±0.11	±0.08			±0.08	±0.06	±0.07	±0.07	±0.13	±0.11	±0.14	±0.15	±0.17	±0.17
LVAWDd (mm)	0.73	0.73	0.75	0.72	0.81	0.64	0.64	0.66	0.78	0.82		LVAWDd (mm)	0.7	0.91	0.88	0.91	0.93	0.67	0.83	0.94	0.94	1.01
	±0.04	±0.05	±0.07	±0.10	±0.07	±0.05	±0.05	±0.06	±0.10	±0.09			±0.07	±0.11	±0.12	±0.10	±0.12	±0.07	±0.12	±0.13	±0.14	±0.14
LVPWDs (mm)	0.87	0.89	0.93	0.99	1.1	0.83	0.81	0.83	0.95	1.02		LVPWDs (mm)	0.89	1.02	0.92	0.93	0.89	0.85	0.94	1.01	1.08	1.02
	±0.04	±0.04	±0.08	±0.16	±0.16	±0.05	±0.04	±0.07	±0.12	±0.13			±0.08	±0.08	±0.07	±0.15	±0.13	±0.04	±0.16	±0.16	±0.17	±0.22
LVPWDd (mm)	0.55	0.57	0.61	0.66	0.74	0.5	0.49	0.5	0.67	0.7		LVPWDd (mm)	0.56	0.73	0.77	0.75	0.76	0.54	0.75	0.78	0.81	0.78
	±0.02	±0.04	±0.11	±0.06	±0.06	±0.06	±0.06	±0.07	±0.09	±0.13			±0.07	±0.11	±0.13	±0.18	±0.14	±0.05	±0.13	±0.12	±0.14	±0.19
SV (ml)	35.88	40.83	38.81	43.98	41.08	30..51	34.88	36.29	31.43	33.31		SV (ml)	36.69	27.24	21.85	20.28	19.01	35..09	30.17	28.94	30.9	29.87
	±3.57	±3.61	±8.69	±6.49	±5.93	±3.71	±5.15	±4.91	±5.45	±4.78			±0.71	±7.02	±7.89	±8.25	±8.30	±1.76	±6.23	±6.78	±9.01	±9.13
CO (ml/min)	20.18	23.98	22.54	24.53	23.9	17.91	19.76	20.27	17.02	18.14		CO (ml/min)	21.05	16.51	12.69	12	11.21	20.46	17.67	16.45	17.96	17.42
	±2.46	±2.03	±5.67	±3.67	±3.68	±2.89	±2.99	±3.45	±2.90	±2.51			±1.10	±4.18	±4.88	±4.92	±5.20	±1.17	±3.53	±4.06	±5.42	±5.30
Values are presented as mean ± SD (Sham, Ctrl ASO: N = 9; Sham, Gata4 ASO: N = 10; TAC, Ctrl ASO: N = 10; TAC, Gata4 ASO: N = 13). *P < 0.05 and **P < 0.01: comparisons between TAC-Gata4 ASO1 and TAC-Ctrl ASO (2, 4, 6, 8 weeks).
Statistical analyses were performed using two-way ANOVA with Holm-Sidak post hoc test. BL: Baseline; wk: weeks.
