# Supplementary material for: Secondary structures that regulate mRNA translation provide insights for ASO-mediated modulation of cardiac hypertrophy
Source: Nat Commun. 2023 Oct 3;14:6166. doi: 10.1038/s41467-023-41799-1 (PMC10547706; doi:10.1038/s41467-023-41799-1)
Supplement: Supplementary file 8 — Supplementary Data 5 [file 41467_2023_41799_MOESM8_ESM.xlsx]

## Sheet: Sheet1
ASO (IDT)	Effect	Sequence (5’-3’)
GATA4 human control ASO	Control for human GATA4 ASOs	CmoCmoAmoGmoGmoAmoUmoUmoCmoAmoAmoCmoCmoUmoAmoCm
		CmoCmoAmoGmoGmoAmoUmoUmoCmoAmoAmoCmoC+U+A+C
GATA4 uORF human ASO1 (Class I)	Activate GATA4 uORF; Decrease protein levels	AmoCmoGmoUmoAmoUmoUmoAmoAmoAmoUmoCmoCmoAmoGmoCm
		AeoCeoGeoUeoAeoUeoUeoAeoAeoAeoUeoCeoCeoAeoGeoCe
		+A+C+G+U+A+U+U+A+A+A+U+C+C+A+G+C
		GmsCmsUmsGmoAmoAmoUmoUmoCmoAmoCmoCmoCmsCmsAmsGm
		AmoCmoGmoUmoAmoUmoUmoAmoAmoAmoUmoCmo+C+A+G+C
GATA4 uORF human ASO2 (Class II)	Inhibit GATA4 uORF; Increase protein levels	GmoCmoUmoGmoAmoAmoUmoUmoCmoAmoCmoCmoCmoCmoAmoGm
GATA4 human mORF ASO	Activate GATA4 mORF; Increase protein levels	GmoGmoCmoCmoAmoAmoGmoCmoUmoCmoUmoGmoAmoUmoAmoCm
		GmoGmoCmoCmoAmoAmoGmoCmoUmoCmoUmoGmo+A+T+A+C
GATA4 mouse control ASO	Control for mouse GATA4 ASO	CmoCmoAmoGmoGmoAmoUmoUmoCmoAmoAmoCmoCmoUmoAmoCm
GATA4 mouse ASO1	Activate Gata4 uORF; Decrease protein levels	16-nt: AmoCmoGmoAmoAmoUmoUmoAmoAmoAmoUmoCmoCmoAmoGmoCm
		18-nt: AmoUmoAmoCmoGmoAmoAmoUmoUmoAmoAmoAmoUmoCmoCmoAmoGmoCm
		20-nt: AmoUmoAmoUmoAmoCmoGmoAmoAmoUmoUmoAmoAmoAmoUmoCmoCmoAmoGmoCm
NKX2-5 human control ASO	Control for human NKX2-5 ASOs	CmoAmoGmoUmoCmoAmoAmoCmoUmoCmoCmoU+C+T+T+C
NKX2-5 human uORF ASO	Activate NKX2-5 uORF; Decrease protein levels	CmoUmoGmoGmoCmoAmoGmoCmoUmoUmoCmoC+C+T+G+C
NKX2-5 human mORF ASO	Activate NKX2-5 mORF; Increase protein levels	AmoGmoCmoAmoGmoGmoGmoCmoUmoGmoGmoGmoGmoAmoAmoCm
EIF4G2 human control ASO	Control for human EIF4G2 ASOs	UmoGmoCmoAmoGmoUmoCmoGmoCmoCmoUmoCmo+C+T+C+C
EIF4G2 human uORF ASO	Activate EIF4G2 uORF; Decrease protein levels	AmoCmoCmoCmoGmoCmoUmoGmoCmoCmoAmoC+C+T+C+C
EIF4G2 human mORF ASO	Activate EIF4G2 mORF; Increase protein levels	UmoGmoCmoAmoAmoUmoCmoGmoCmoAmoCmoU+C+T+C+C
MEF2C human control ASO	Control for human MEF2C ASOs	AmoGmoUmoGmoCmoAmoAmoUmoAmoCmoUmoC+A+T+G+C
MEF2C human uORF ASO	Activate MEF2C uORF; Decrease protein levels	GmoUmoUmoCmoCmoCmoAmoAmoAmoUmoUmoC+C+T+G+C
MEF2C human mORF ASO	Activate MEF2C mORF; Increase protein levels	AmoAmoUmoCmoUmoUmoUmoUmoUmoUmoCmoU+C+C+C+C
Oligos for ASO quantification (IDT)	Application	Sequence (5’-3’)
FLAP A	ASO quantification in mice	CTCGACCTCTCTATGGGCAGTCACGACAGGCTGGATTT
FLAP B	ASO quantification in mice	AATTCGTCGCTGAGTCGGAGACACGCAGGGCTTAA
PROBE	ASO quantification in mice	/56-FAM/GGCTGGATT/ZEN/TAATTCGTCGC/3IABkFQ/
FWD	ASO quantification in mice	GCTCGACCTCTCTATGGGC
REV	ASO quantification in mice	TTAAGCCCTGCGTGTCTCC
siRNA	Cat. #	Application
ON-TARGETplus Human DDX3X siRNA	J-006874-06-0050; Dharmacon	Knock-down of DDX3X
ON-TARGETplus Non-targeting Control siRNAs	001810-01-50; Dharmacon	Serves as a negative control to the DDX3X knockdown
ON-TARGETplus Human EIF1 siRNA	J-015804-18-0005; Dharmacon	Knock-down of EIF1
ON-TARGETplus Human EIF5 siRNA	J-021336-05-0005; Dharmacon	Knock-down of EIF5
ON-TARGETplus Human DENR siRNA	J-012614-05-0005; Dharmacon	Knock-down of DENR
ON-TARGETplus Human DHX29 siRNA	J-013759-09-0005; Dharmacon	Knock-down of DHX29
Cloning Primers	Application	Sequence (5’-3’)
GATA4 5' UTR_F	Clone 5' UTR (included Bsmb1 enzymatic site)	AACGTCTCCACACaaaaaattggaggcggccgg
GATA4 5' UTR_R	Clone 5' UTR (included Bsmb1 enzymatic site)	AACGTCTCTCTTCCATggtccctgcgagctccc
GATA4 A-to-U_F	Site direct mutagenesis of uORF AUG to UUG	agccctttgctcattgctggatttaatac
GATA4 A-to-U_R	Site direct mutagenesis of uORF AUG to UUG	ctaggctcttgtttactccggaaaatccc
DHTKD1 mm_F	Create a mismatch in putative RNA structure	gctcctacatcagcttccggaac
DHTKD1 mm_R	Create a mismatch in putative RNA structure	agcttaagtcaccccagggc
DHTKD1 mm rescue_F	Create a mismatch to rescue putative RNA structure	tcaatgcttaggttaatacgtatatatttttaagcgagt
DHTKD1 mm rescue_R	Create a mismatch to rescue putative RNA structure	gcaaagggctctaggctcttgtttact
DHTKD1 5' UTR_F	Clone 5' UTR (included Bsmb1 enzymatic site)	AACGTCTCCACACGACGAGTCCCGGATTTACCA
DHTKD1 5' UTR_R	Clone 5' UTR (included Bsmb1 enzymatic site)	AACGTCTCTCTTCCATGTTCACCAGATGTCCCGG
DHTKD1 A-to-U_F	Site direct mutagenesis of uORF AUG to UUG	GCCTTAGCTTGCTGGCC
DHTKD1 A-to-U_R	Site direct mutagenesis of uORF AUG to UUG	GGGAGCCCGAGGGGA
DHTKD1 mm_F	Create a mismatch in putative RNA structure	GCCCgGaTAAATCaGGGA
DHTKD1 mm_R	Create a mismatch in putative RNA structure	CGGTGGGATCCCCTCG
MFN1 5' UTR_F	Clone 5' UTR (included Bsmb1 enzymatic site)	AACGTCTCCACAC ACTCCCCCTGCCTCCT
MFN1 5' UTR_R	Clone 5' UTR (included Bsmb1 enzymatic site)	AACGTCTCTCTTCCATTATGCTAAGTCTCCGCTCCA
MFN1 A-to-U_F	Site direct mutagenesis of uORF AUG to UUG	GGGAAGATGAGGCAGTTTGG
MFN1 A-to-U_R	Site direct mutagenesis of uORF AUG to UUG	GAGAAGTTAAAGGCGGAGAGG
MFN1 MM_F	Create a mismatch in putative RNA structure	TGTGGCaGcGTcGCTGT
MFN1 MM_R	Create a mismatch in putative RNA structure	GATGCCAAACTGCCT
NKX2-5 5' UTR_F	Clone 5' UTR (included Bsmb1 enzymatic site)	AACGTCTCCACACAACGTCTCCACACCAACATCCAGA
NKX2-5 5' UTR_R	Clone 5' UTR (included Bsmb1 enzymatic site)	AACGTCTCTCTTCCATGGTGGCAGCGCCAGTCTC
NKX2-5 A-to-U_F	Site direct mutagenesis of uORF AUG to UUG	GGGGCCGTGGGCAGC
NKX2-5 A-to-U_R	Site direct mutagenesis of uORF AUG to UUG	TGGCAGCTTCCCTGCAaGGT
MEF2C 5' UTR_F	Clone 5' UTR (included Bsmb1 enzymatic site)	AACGTCTCCACACCAGCAGTCACAGACACTTGAGC
MEF2C 5' UTR_R	Clone 5' UTR (included Bsmb1 enzymatic site)	AACGTCTCTCTTCCAT AGTCCCCGTTTTTCTTCTCTCT
MEF2C A-to-U UORF 1_F	Site direct mutagenesis of uORF AUG to UUG	TGGCTGCTTGTTTGAATCAGGTGG
MEF2C A-to-U UORF 1_R	Site direct mutagenesis of uORF AUG to UUG	CGGCGACCCACACAGAACC
MEF2C A-to-U UORF 2_F	Site direct mutagenesis of uORF AUG to UUG	CATCAGGAACGAATGCAGGAATTTGGG
MEF2C A-to-U UORF 2_R	Site direct mutagenesis of uORF AUG to UUG	CATCAGGAACGAATGCAGGAATTTGGG
GATA4 uORF-C-FLAG_F	Cloning of uORF with C-terminal FLAG	GACTACAAGGACGACGATGACAAGGACTACAAGGACGACGATGACAAGGACTACAAGGACGACGATGACAAGTAAGCGAGTTGGTTTTTTCCCC
GATA4 uORF-C-FLAG_R		AAAATATATACGTATTAAATCCAGCATTGAGC
N-FLAG-GATA4 uORF_F	Cloning of uORF with N-terminal FLAG	GACTACAAGGACGACGATGACAAGGACTACAAGGACGACGATGACAAGGACTACAAGGACGACGATGACAAGCTGGATTTAATACGTATATATTTTTAAGCGAGTT
N-FLAG-GATA4 uORF_R		CATTGAGCAAAGGGCTCTAGG
RT-qPCR primers (F, Forward; R, Reverse)	Species	Sequence (5’-3’)
OCT4_F	Human	ATGCATTCAAACTGAGGTGCCTGC
OCT4_R	Human	CCACCCTTTGTGTTCCCAATTCCT
MESP1_F	Human	AGCCCAAGTGACAAGGGACAACT
MESP1_R	Human	TCAAAGACCACCGTACAACCTTTATCT
ISL1_F	Human	TTTATTGTCGGAAGACTTGCCACTT
ISL1_R	Human	TCAAAGACCACCGTACAACCTTTATCT
TNNT2_F	Human	TTCACCAAAGATCTGCTCCTCGCT
TNNT2_R	Human	TTATTACTGGTGTGGAGTGGGTGTGG
GATA4_F	Human	TTCCAGCAACTCCAGCAACG
GATA4_R	Human	GCTGCTGTGCCCGTAGTGAG
β-Actin_F	Human	AGAGCTACGAGCTGCCTGAC
β-Actin_R	Human	AGCACTGTGTTGGCGTACAG
LRP1B_F	Human	CATCCCTTTGCTGTGTCTCTAT
LRP1B_R	Human	CATTCTGCCCTGTCCACTTAT
PCSK5_F	Human	AGCGGACAAAGAGGGATTATG
PCSK5_R	Human	ACTGGCAGGGATGTGTATTG
ALG8_F	Human	CTGTCCGTGAGTGCTGTAAA
ALG8_R	Human	CCCGAAGTTCCACAGAAGTAATA
EHBP1_F	Human	GCCTGAACTACAACAGCCTATC
EHBP1_R	Human	CTCACTTTCTGACTCTCCAACC
CNKSR2_F	Human	GGAGTCTGTGACCACATCATATC
CNKSR2_R	Human	GCCCTTCGCTTGGTTTAATG
WWOX_F	Human	GGTCCAAGTAGGTGGTTCTTT
WWOX_R	Human	ACGAGTGGCAGGAGATTTG
Gata4_F	Mouse	GCTGCTGTGCCCGTAGTGAG
Gata4_R	Mouse	CGGACACAGTACTGAATGTCT
β-Actin_F	Mouse	CCAGGTCATCACTATTGGCAAC
β-Actin_R	Mouse	TTACGGATGTCAACGTCACAC
Nppa_F	Mouse	GCTTCCAGGCCATATTGGAG
Nppa_R	Mouse	GGGGGCATGACCTCATCTT
Nppb_F	Mouse	GAGGTCACTCCTATCCTCTGG
Nppb_R	Mouse	GCCATTTCCTCCGACTTTTCTC
RT primers (for SHAPE)	Species	Sequence
GATA4 Primer 1 (downstream)	Human	/5Cy5/CGTGGGAGGAACTGTCGCG
GATA4 Primer 2 (upstream)	Human	/5Cy5/TCTAGGCTCTTGTTTACTCCGG
