# Supplementary material for: Secondary structures that regulate mRNA translation provide insights for ASO-mediated modulation of cardiac hypertrophy
Source: Nat Commun. 2023 Oct 3;14:6166. doi: 10.1038/s41467-023-41799-1 (PMC10547706; doi:10.1038/s41467-023-41799-1)
Supplement: Supplementary file 9 — Supplementary Data 6 [file 41467_2023_41799_MOESM9_ESM.xlsx]

## Sheet: Sheet1
Antibodies and labeling	Cat. #	Dilution
Mouse monoclonal anti-FLAG M2	F1804; Sigma	IB (1: 2000)
Rabbit anti-GATA4	19530-1-AP; ProteinTech	IF (1: 500); IB (1: 2000)
Rabbit anti-NKX2-5	13921-1-AP; ProteinTech	IF (1: 500); IB (1: 2000)
Mouse anti-a-Actinin	A7811; Sigma Aldrich	IF (1:500)
Mouse anti-MEF2C	365862; Santa Cruz	IB (1: 2000)
Mouse anti-β-actin	MA5-11869; Invitrogen	IB (1: 2000)
Mouse anti-DAP5 (EIF4G2)	135999; Santa Cruz	IB (1: 2000)
Rabbit anti-DDX3X antibody	HPA005631-100UL; Sigma Aldrich	IP (1:125)
Normal rabbit IgG	2729S; Cell Signaling	IP (1:125)
Sheep anti-mouse IgG	NXA931V; Roche	IB (1: 5000)
Donkey anti-rabbit IgG	NA9340V; Roche	IB (1: 5000)
Wheat Germ Agglutinin AF-488	W11261; Invitrogen	IF (1 mg/ml)
Goat anti-rabbit-AF-488	A-11001; Invitrogen	IF (1: 500)
VECTASHIELD HardSet Antifade Mounting Medium	H-1500; Vectorlabs	N/A
