# Supplementary material for: Secondary structures that regulate mRNA translation provide insights for ASO-mediated modulation of cardiac hypertrophy
Source: Nat Commun. 2023 Oct 3;14:6166. doi: 10.1038/s41467-023-41799-1 (PMC10547706; doi:10.1038/s41467-023-41799-1)
Supplement: Supplementary file 10 — Supplementary Data 7 [file 41467_2023_41799_MOESM10_ESM.xlsx]

## Sheet: Sheet1
Cell-lines	Cat. #
AC16	SCC109; Sigma Aldrich
HEK293T	CRL-3216; ATCC
H7 ESCs	WAe007-A; WiCell
Chemicals, reagents, and kits	Cat. #	Application
Ethanol	V1016; Decon Labs	RNA precipitation
Chloroform	C2432-500ML; Millipore-Sigma	RNA purification
Na2HPO4	S9763-100G; Sigma Aldrich	Cardiomyocyte isolation
NaHCO3	S6014-25G; Sigma Aldrich	Cardiomyocyte isolation
Collagenase II	3.4.24.3; Worthington	Cardiomyocyte isolation
2,3-butanedione monoxime	2593923; Sigma Aldrich	Cardiomyocyte isolation
Taurine	T0625-25G; Sigma Aldrich	Cardiomyocyte isolation
Laminin Mouse Protein, Natural	23017015; Thermo	Cardiomyocyte isolation
Blebbistatin	B0560-5MG; Sigma Aldrich	Cardiomyocyte isolation
Calcium chloride	C4901-100G; Sigma Aldrich	Cardiomyocyte isolation
Insulin-Transferrin-Selenium	41400-045; Gibco	Cardiomyocyte isolation
Cell strainer 100 um Nylon	352360; Falcon	Cardiomyocyte isolation
Creatine monohydrate	C3630-100G; Sigma Aldrich	Cardiomyocyte isolation
Glucose	D9434-250G; Sigma Aldrich	Cardiomyocyte isolation
RIPA Lysis and Extraction Buffer	89900;	Cell lysis
	Thermo Fisher
HEPES-KOH	BB-2076-K; Boston BioProducts	Buffer preparation
Potassium chloride	P3911-25G; Millipore-Sigma	Buffer preparation
MgCl2	M8266-100G; Millipore-Sigma	Buffer preparation
Sodium Acetate 3M, pH 5.2	41920020; Bio-world	Buffer preparation
Dithiothreitol	D0632-10G; Millipore-Sigma	Buffer preparation
IGEPAL® CA-630	I8896-50ML;	Buffer preparation
	Millipore-Sigma
Vanadyl ribonucleoside complexes	94740-250MG; Millipore-Sigma	RNA digestion
RNasin® Ribonuclease Inhibitor	N2611; Promega	RNA protection
Cycloheximide	01810-5G; Millipore-Sigma	Polysome profiling
[alpha-32P]-ATP (250 mCi)	NEG003X250UC; PerkinElmer	RNA radioactive labeling
[gamma-32P]-ATP (250 mCi)	NEG502A250UC;	RNA radioactive labeling
	PerkinElmer
cOmplete™ Protease Inhibitor Cocktail	11697498001; Millipore-Sigma	Cell lysis
iTaq Universal SYBR Green Supermix	1725124,	qPCR
	Bio-Rad
Picrosirius red stain	ab150681; Abcam	Measure collagen deposition in heart tissues
TrueCut Cas9	A36496; Thermo Fisher	Genome editing
Trypsin-EDTA (0.25%), phenol red	25200056;	Cell culture
	Thermo Fisher
TrypLE-select	12563011; Thermo Fisher	Cell culture
6-well cell culture plates	140675; Thermo Fisher	Cell culture
10 cm cell culture plates	353002; Corning	Cell culture
OPTI-MEM	31985062; Thermo Fisher	Cell transfection
ROCK inhibitor Y27632	HB2297; Hello Bio	Human ESC culture
ReLeSR	05872; StemCell Technologies	Human ESC culture
Matrigel matrix	354248; Corning	Human ESC culture
iMatrix511	NP892-011; Nippi	Human ESC culture
Geltrex	A1413301; Thermo Fisher	Human ESC culture
iScript™ cDNA Synthesis Kit	1708890;	RT-qPCR
	Bio-Rad
Immobilon®-P PVDF Membrane	IPVH00010; Millipore-Sigma	Western blot
Nanoparticle In Vivo Transfection Kit	5031; Altogen Biosystems	In vivo ASO delivery
Transfection enhancer	1799; Altogen Biosystems	In vivo ASO delivery
Lipofectamine 3000	L3000015; Thermo Fisher	Cell transfection
TrypLE-select	12563011; Thermo Fisher	Human ESC culture
Isoproterenol	I5627–100G; Sigma Aldrich	Isoproterenol-induced cardiac hypertrophy
2-methylnicotinic acid imidazolide	913839; Sigma Aldrich	RNA SHAPE probing reagent
N-Methylisatoic anhydride (NMIA)	129887-100G; Sigma Aldrich	Alternative RNA SHAPE probing reagent
RNAi Max	13778100; Thermo Fisher	Transfection of ASOs in tissue culture
Matrigel stem cell matrix	354277; Corning	Plating of stem cells
Revitacell supplement	A2644501; Thermo Fisher	Adherence of stem cells
Superscript III	18080093; Thermo Fisher	cDNA synthesis
Dual-Glo Luciferase Assay System	E2920; Promega	Luciferase assay
Dynabeads™ Protein G	10003D; Thermo Fisher	Immunoprecipitation
Bsmb1 restriction enzyme	R0739S; NEB	Cloning of 5' UTR
T4 DNA Ligase	M0202S; NEB	ligation of 5' UTR to backbone/Site-directed mutagenesis
T4 PNK	M0201S; NEB	Site-directed mutagenesis
Dpn1 restriction enzyme	R0176S; NEB	Site-directed mutagenesis
SplintR® Ligase	M0375S; NEB	ASO quantification in mice
iTaq Universal Probes Supermix	1725131; BioRad	ASO quantification in mice
DMEM, high glucose medium	11965084; Gibco	Tissue culture medium for HEK293T cells
DMEM/F-12	11320033; Gibco	Tissue culture medium for AC16 cells
StemFlex Medium	A3349401; Gibco	Tissue culture medium for H7 ESC cells
PSC Cardiomyocyte Differentiation Kit	A2921201; Thermo Fisher	Differentiation of ESCs to CM
UltraPure Phenol:Chloroform:Isoamyl Alcohol (25:24:1, v/v)	15593031; Thermo Fisher	RNA purification
Trizol	15596026; Thermo Fisher	RNA purification
HiScribe™ T7 High Yield RNA Synthesis Kit	E2040S; NEB	RNA in vitro transcription for RNA SHAPE
HiScribe™ T7 ARCA mRNA Kit (with tailing)	E2060S; NEB	In vitro transcription of translatable artificial RNA
In vitro translation kit Rabbit Reticulocyte Lysate, Nuclease-Treated	L4960; Promega	mRNA in vitro translation
MTT Cell Growth Assay Kit	CT02; Sigma Aldrich	Measuring cell proliferation
Lipopolysaccharides from Escherichia coli O111:B4	L5293-2ML; Sigma Aldrich	Stressor to increase DDX3X expression or activate DDX3X
Alanine Transaminase Colorimetric Activity Assay Kit	CAYM-700260-96; Cayman	Liver toxicity measurement
Plasmids	Cat. #	application
pGL3-TK-5UTR-BsmBI-Luciferase	114670; Addgene	Luciferase assay for 5' UTR-Luciferase fusions
pRL Renilla Luciferase Control Reporter	E2231; Promega	Control reporter for luciferase assays
