# Supplementary material for: Secondary structures that regulate mRNA translation provide insights for ASO-mediated modulation of cardiac hypertrophy
Source: Nat Commun. 2023 Oct 3;14:6166. doi: 10.1038/s41467-023-41799-1 (PMC10547706; doi:10.1038/s41467-023-41799-1)
Supplement: Supplementary file 14 — Source Data [file 41467_2023_41799_MOESM14_ESM.xlsx]

## Sheet: Figure 1c
Figure 1c left
	AUG Position	Rep1	Rep2	Rep3
	No AUG	1.10891	0.924752	0.966337
	-2	0.38461	0.414374	0.44724
	-5	0.462542	0.451435	0.561438
	-8	0.59254	0.62956	0.835485
	-11	1.03659	1.17495	0.935174
	-14	0.914378	0.835184	1.11294
	-17	0.824558	0.894513	1.12462
	-20	0.971439	1.27472	1.22377
	-23	1.00619	1.19725	1.27442
Figure 1c right
	AUG Position	Rep1	Rep2	Rep3
	No AUG	0.800142	0.934493	1.26537
	-2	1.04	0.8395	0.828
	-5	1.313	1.0746	1.214
	-11	0.95826	0.818	1.193
	-14	0.875	1.173	0.802
	-17	1.1832	1.162	1.133
	-20	0.9129	0.8799	0.9538
	-23	0.9853	0.75268	0.8811

## Sheet: Figure 1e
Figure 1e
	hairpin type	No AUG			2023-08-02
	WT	0.963346	1.06172	0.97493	0.392645	0.386136	0.403876
	MM	0.890211	0.807461	0.754387	0.765798	0.685671	0.807551

## Sheet: Figure 1f
Figure 1f
	hairpin type	No AUG			2023-08-02
	Intact	0.909773	0.984586	1.10564	1.14261	1.17295	1.23946
	Weakend	1.0235	1.17825	0.87825	1.09634	1.0374	1.13352

## Sheet: Figure S1c
Figure S1c
	Dotted red lines identify borders of cropped images.

## Sheet: Figure S1d
Figure S1d
		ORF mRNA				Linear mRNA				"-2"ORF hp mRNA				hp mRNA
	Fraction	Rep1	Rep2	Rep3		Rep1	Rep2	Rep3		Rep1	Rep2	Rep3		Rep1	Rep2	Rep3
	1	42.2368	39.0546	38.8683		55.102	48.5854	45.0188		36.8335	26.1926	30.8854		38.1668	42.3242	44.4225
	2	14.8199	14.1618	14.716		20.4082	27.3918	27.5625		11.6316	12.6513	9.65168		3.11566	3.38034	3.5538
	3	8.89196	9.94315	9.99376		2.04082	4.21873	3.16969		6.68819	6.59066	6.75618		6.04617	2.69027	3.65252
	4	3.90876	3.36093	4.07926		4.08163	3.50895	4.80783		4.71382	3.38034	4.94456		6.5245	8.30083	8.8845
	5	2.67623	3.17144	3.01408		2.04082	2.40928	2.37474		2.45695	2.70027	3.14162		14.0205	15.7816	16.7818
	6	4.32248	5.09624	6.16596		3.06122	1.38958	3.25697		1.19612	1.15012	2.39697		13.2415	11.4811	8.8845
	7	7.40997	5.0364	8.97001		2.04082	2.17935	3.17415		4.96574	3.80038	5.05577		4.07769	2.69027	0.987167
	8	6.17497	3.57036	5.06115		3.06122	1.92942	1.09106		8.05685	12.8113	9.9872		2.29476	3.38034	2.9615
	9	2.88989	5.89409	4.09506		2.04082	2.17935	3.0622		10.6623	13.6414	14.4775		3.22051	2.79028	2.9615
	10	2.59349	5.58492	2.20994		1.02041	1.91942	2.86649		6.00968	9.18092	6.98621		2.52446	2.59026	1.97433
	11	2.84049	2.50324	1.30171		3.06122	1.69949	1.36655		4.36187	5.51055	4.41516		3.05903	2.23022	2.9615
	12	1.23499	2.62292	1.52474		2.04082	2.58922	2.24897		2.42326	2.39024	1.30177		3.70841	2.36024	1.97433

## Sheet: Figure 2b
Figure 2b
	Dotted red lines identify borders of cropped images.

## Sheet: Figure 2c
Figure 2c
		SHAPE reactivity
	Nucleotide	Rep1	Rep 2
	2	-0.323921	-0.271872
	3	-0.203559	-0.494258
	4	-0.447321	-0.719533
	5	1.07187	0.66054
	6	0.0717851	0.0980485
	8	0.560428	1.34126
	10	0.594327	1.13971
	11	-0.141054	-0.160109
	12	-0.322187	-0.319213
	13	0.831086	0.853229
	14	0.0109035	0.00540282
	15	0.179504	0.389995
	16	0.0520992	0.0627705
	17	0.4012	0.296907
	18	0.0156486	0.0317925
	19	-0.197049	-0.1199
	20	0.101093	0.182427
	21	0.676301	0.745042
	22	0.0806837	0.146767
	23	0.125654	0.29705
	24	0.0865944	0.135896
	25	0.314637	0.363367
	26	0.136075	0.0944697
	27	0.0353173	0.0282299
	28	-0.0867509	-0.0908442
	29	-0.131836	-0.159698
	30	1.12571	1.41039
	31	0.127842	0.303734
	32	0.100349	0.163602
	33	0.130223	0.119923
	34	0.122758	0.0599309
	35	0.0467084	0.0696963
	36	0.197761	0.162518
	37	-0.191823	-0.172032
	38	0.519641	0.431914
	39	-0.282581	-0.280314
	40	0.243004	0.268726
	41	0.173096	0.120619
	42	0.313623	0.351074
	43	0.41066	0.452415
	44	-0.893961	-0.646094
	45	0.247263	0.252372
	46	0.288984	0.298166
	47	-0.0311221	-0.050331
	48	0.311173	0.46486
	49	0.185452	0.332769
	50	-0.030041	-0.0232478
	51	0.12725	0.128145
	52	0.0928747	0.121788
	53	0.268416	0.241441
	54	-0.0437237	-0.0201482
	55	0.662714	0.568214
	56	0.0888471	0.0703236
	57	0.822565	0.44039
	58	0.351101	0.31842
	59	-0.208846	-0.301899
	60	0.505726	0.695947
	61	0.405618	0.296812
	62	0.0157527	0.0120484
	63	0.83703	0.889867
	64	1.31056	0.86803
	65	0.237999	0.136278
	66	-0.297813	-0.342108
	67	-0.109962	-0.0841434
	68	0.506321	0.479538
	69	0.238673	0.107112
	70	0.26437	0.108395
	71	0.125788	0.124288
	72	-0.106217	-0.080364
	73	0.706613	0.581479
	74	0.33162	0.375168
	75	0.0129436	0.00711811
	76	-0.0097094	-0.006637
	77	-0.0580939	-0.0910158
	78	0.735696	0.900876
	79	0.55129	0.700724
	80	0.780238	0.566883
	82	1.0986	1.34203
	83	0.337541	0.388534
	84	0.475212	0.434302
	85	1.17991	0.943005
	86	0.490033	0.486853
	87	-0.045322	-0.0398011
	88	0.00413856	0.00327041
	89	-0.0013384	-0.001662
	90	0.101585	0.149129
	91	0.112116	0.116194
	92	0.236213	0.302055
	93	0.304625	0.202947
	94	0.128592	0.170062
	95	0.108957	0.112557
	96	0.0358652	0.0446985
	97	-0.100372	-0.199485
	98	0.0861562	0.110184
	99	0.148721	0.136023
	100	-0.0949021	-0.076054
	101	0.00749926	0.00939946
	102	0.00746752	0.0120055
	103	-0.164865	-0.146193
	104	0.191889	0.238863
	105	0.384092	0.237357
	106	0.411691	0.379893
	107	-0.258931	-0.204512
	108	0.341847	0.198265
	109	0.358961	0.290003
	110	-0.0135475	-0.0128394
	111	-0.0569146	-0.059426
	112	-0.0853224	-0.0750326
	113	-0.0673741	-0.0547298
	114	0.13393	0.0982185
	115	0.345996	0.363198
	117	0.00389343	0.00423173
	118	-0.0544297	-0.0782447
	119	-0.119232	-0.133376
	120	-0.17685	-0.241732
	121	0.248584	0.471402
	122	0.775145	1.05848
	123	0.167656	0.150285
	124	0.365703	0.357438
	125	-0.118863	-0.112095
	126	0.562432	1.22635
	127	0.149213	0.165681
	128	-0.0517702	-0.144981
	129	-0.0244911	-0.0319805
	130	0.210692	0.216125
	131	0.361816	0.582036
	132	0.614068	0.547601
	133	-0.0110423	-0.0169086
	134	-0.0419958	-0.0540909
	135	-0.0972477	-0.0522068
	136	0.00150707	0.00262769
	137	-0.0019462	-0.0048642
	138	0.107784	0.0969331
	139	0.0355813	0.0535143
	140	0.251815	0.285194
	141	0.558261	0.618167
	142	0.143664	0.180692
	143	0.420697	0.449858
	144	0.373452	0.380146
	145	0.506903	0.907383
	146	0.0253231	0.0324024
	147	-0.554889	-0.453828
	148	0.174893	0.233922
	149	1.23488	1.53208
	150	-0.241554	-0.143698
	151	0.650733	0.828171
	152	0.38901	0.438971
	153	0.622772	0.955192
	154	0.850643	0.838505
	155	0.1747	0.340981
	156	-0.197489	-0.165071
	157	0.379489	0.786607
	158	0.370903	0.566394
	159	0.385735	0.278085
	160	0.235147	0.436581
	161	-0.123987	-0.0808605
	162	0.223432	0.477775
	163	-0.117044	-0.0945494
	164	0.458022	0.451153
	165	0.0565893	0.0402588
	166	0.606744	0.610125
	167	1.02808	1.08479
	168	0.337987	0.262234
	169	-6.97792	-4.40507
	170	-1.36624	-1.17137
	171	0.260691	0.210223
	172	-0.0415342	-0.0204114
	173	-0.0702185	-0.07352
	174	0.421137	0.707443
	175	0.240888	0.132181
	176	0.545762	0.326092
	178	0.775742	0.915745
	179	0.122132	0.139169
	180	0.390013	0.369832
	181	0.684578	0.487287
	182	0.474139	0.389469
	183	0.417892	0.909779
	184	0.587414	1.4642
	185	0.634224	1.19364
	186	0.663747	1.05208

## Sheet: Figure 2e
Figure 2e left
		siCTRL	siCTRL	siCTRL
	WT	0.925027	1.0975	0.977477
	WT MM	1.45092	1.47236	1.40742
	WT Rescue	0.836438	0.872451	0.789246
	ΔuORF	1.65574	1.58266	1.46592
	ΔuORF MM	1.54346	1.53029	1.40863
	ΔuORF Rescue	1.50877	1.48266	1.42184
Figure 2e right
	WT	0.885863	1.04828	1.06585
	WT MM	1.13147	1.19	0.9026
	WT Rescue	0.9305	0.923	0.8424
	ΔuORF	0.971	1.0223	1.1492
	ΔuORF MM	1.2743	1.0043	0.8973
	ΔuORF Rescue	0.79836	0.99251	1.0264

## Sheet: Figure S2c
Figure S2c
	Dotted red lines identify borders of cropped images.

## Sheet: Figure S2e
Figure S2e
		Dotted red lines identify borders of cropped images.
		WT			ΔuORF
	C-3xFLAG	0.978265	1.05458	0.967154	2.66915	2.82842	3.08243
	N-3xFLAG	0.459064	0.429825	0.440741	2.63129	2.60897	2.79974

[truncated: 52 more sheets: Figure S2h, Figure S2i, Figure S2j, Figure S2k, Figure S2l, Figure S2m, Figure S2n, Figure S2o, Figure S2p, Figure 3a, Figure 3c, Figure 3d, Figure 3e, Figure 3g, Figure S3a, Figure S3b, Figure S3c, Figure S3d, Figure 4a, Figure 4b …]
